# Supplementary material for: miR‐29 contributes to normal endothelial function and can restore it in cardiometabolic disorders
Source: EMBO Mol Med. 2018 Jan 26;10(3):e8046. doi: 10.15252/emmm.201708046 (PMC5840545; doi:10.15252/emmm.201708046)
Supplement: Supplementary file 2 — Dataset EV1 [file EMMM-10-e8046-s002.xlsx]

## Sheet: cover sheet
miR-29 Contributes to Normal Endothelial Function and can Restore it in Cardiometabolic Disorders
Widlansky, et al.
Correspondence:
Michael Widlansky, mwidlans@mcw.edu
Mingyu Liang, mliang@mcw.edu
Dataset EV1. Read counts of miRNAs detected by deep-sequencing analysis of arterioles obtained through gluteal adipose biopsy from patients with type 2 diabetes (T2DM) and non-DM controls
Sample IDs for non-diabetic controls (n=20) and diabetic patients (n=18) are shown in black and red, respectively.
Raw read counts prior to normalization are provided to allow user-defined analysis.

## Sheet: miR read counts
name	non-DM 1	non-DM 2	non-DM 3	non-DM 4	non-DM 5	non-DM 6	non-DM 7	non-DM 8	non-DM 9	non-DM 10	non-DM 11	non-DM 12	non-DM 13	non-DM 14	non-DM 15	non-DM 16	non-DM 17	non-DM 18	non-DM 19	non-DM 20	DM 1	DM 2	DM 3	DM 4	DM 5	DM 6	DM 7	DM 8	DM 9	DM 10	DM 11	DM 12	DM 13	DM 14	DM 15	DM 16	DM 17	DM 18	category
hsa-let-7a-3p	16	13	10	0	0	5	0	0	0	6	0	0	0	1	4	2	8	13	4	7	36	37	25	0	4	37	0	0	12	15	24	23	27	10	26	42	2	15	mature_unique
hsa-let-7a-5p	29569	56707	9680	11565	20823	5818	708	2114	1728	16964	276	1527	1905	1259	1722	7268	4547	22325	6342	8929	16885	9738	11478	1819	7107	41465	398	29	7339	7908	14636	24780	11955	7962	13405	29398	7480	17002	mature_unique
hsa-let-7b-3p	1626	2638	656	964	1663	434	43	131	106	936	6	21	88	50	61	364	220	977	276	407	1486	689	1078	103	515	1851	32	0	271	293	620	1028	503	378	617	1299	307	736	mature_unique
hsa-let-7b-5p	7314	15809	1222	1361	2143	872	170	299	412	4665	60	357	256	349	305	2113	1305	6081	1883	2378	1902	1037	1405	275	981	9867	41	6	2112	1836	3801	7728	2247	1684	3100	5881	1778	4065	mature_unique
hsa-let-7c-3p	14	14	10	7	8	0	0	0	0	6	0	0	0	0	0	2	0	2	0	1	6	6	0	0	0	10	0	0	0	0	0	6	0	0	0	5	4	0	mature_unique
hsa-let-7c-5p	2240	6584	924	719	1430	414	64	224	236	2410	49	269	134	154	114	641	255	1407	352	282	873	394	598	152	438	6930	37	8	812	578	471	1976	623	259	736	1902	595	1329	mature_unique
hsa-let-7d-3p	1415	3167	556	436	523	204	54	60	148	1760	24	107	175	117	75	972	501	1488	643	752	814	396	312	64	239	2119	51	6	335	363	831	1086	1321	570	858	1314	533	1076	mature_unique
hsa-let-7d-5p	1353	1408	489	509	710	336	36	145	81	565	5	39	48	16	77	193	187	535	167	238	1008	411	623	43	256	1260	0	9	317	296	549	827	270	273	562	782	226	550	mature_unique
hsa-let-7e-3p	16	16	0	8	8	5	0	0	0	20	0	0	0	0	4	4	12	13	6	12	0	0	2	0	0	37	0	0	6	4	8	16	9	6	7	26	12	7	mature_unique
hsa-let-7e-5p	7589	14883	1399	1696	2372	974	271	623	519	7203	95	406	888	421	652	4103	1791	8999	3598	3856	2518	1779	909	447	1779	12024	77	7	3124	3841	6920	7998	5472	2972	5371	9927	3226	8756	mature_unique
hsa-let-7f-1-3p	4	3	0	0	5	3	0	0	0	7	0	0	0	0	0	8	4	4	5	0	0	2	0	0	0	12	0	0	4	0	8	4	9	10	6	3	4	3	mature_unique
hsa-let-7f-2-3p	3	1	9	0	7	3	4	0	0	6	0	0	0	0	0	1	0	4	0	5	4	6	1	3	3	1	0	0	13	2	3	6	2	1	2	2	1	2	mature_unique
hsa-let-7f-5p	28760	48424	16308	18197	33749	9222	980	3969	2270	13035	461	2519	2136	1338	1996	8547	5956	25484	6313	9507	29432	15903	24825	2490	10691	51582	891	46	8149	7937	16307	23760	17318	10253	14732	25586	6913	16774	mature_unique
hsa-let-7g-5p	1308	1572	1330	1270	2006	599	64	284	100	562	9	40	64	35	105	400	262	932	184	407	2157	793	1470	145	575	1982	23	4	536	562	946	1125	731	567	816	1192	208	717	mature_unique
hsa-let-7i-3p	3	8	8	0	0	4	0	0	1	7	0	0	0	0	0	2	0	7	5	2	43	7	6	7	1	24	0	0	8	9	13	9	7	2	15	28	6	15	mature_unique
hsa-let-7i-5p	3941	3442	3298	3867	4441	2166	205	906	434	2257	36	193	312	113	231	850	826	2040	525	1505	7194	2887	4342	654	1756	7024	39	0	3519	2667	2390	3693	1895	1699	2487	3977	576	1847	mature_unique
hsa-miR-100-5p	971	1281	278	297	513	455	48	76	80	1165	1	97	186	646	39	228	272	639	113	81	506	193	191	66	332	1932	28	4	458	651	141	1301	339	145	244	637	172	549	mature_unique
hsa-miR-101-3p	460	385	1428	1476	1980	866	164	326	101	747	25	92	165	41	75	377	535	1028	298	384	3526	1526	2030	351	788	1133	48	16	804	520	822	1265	1102	622	965	1233	436	785	mature_unique
hsa-miR-101-5p	17	5	49	37	105	34	0	26	6	15	0	2	5	4	9	17	28	34	15	14	164	77	182	20	39	41	0	0	33	10	30	30	39	18	37	28	15	61	mature_unique
hsa-miR-103a-3p	1191	1719	1066	856	1055	316	39	150	97	439	20	30	101	65	60	386	241	695	191	317	1903	524	830	126	298	1417	2	0	392	347	561	773	460	364	568	875	178	429	mature_unique
hsa-miR-103b	2049	2417	2036	2173	2734	1014	101	402	234	534	28	50	113	62	73	461	339	882	223	394	4718	1155	2324	190	579	2605	14	5	463	412	650	1011	617	422	770	1060	173	512	mature_unique
hsa-miR-106b-3p	531	703	185	248	259	78	6	37	48	51	7	0	0	2	10	36	9	54	14	30	457	150	364	14	60	321	5	0	16	28	30	45	60	23	30	104	9	47	mature_unique
hsa-miR-106b-5p	37	22	123	100	208	104	1	31	9	4	0	0	2	0	0	4	4	6	3	6	310	119	282	6	25	53	0	0	18	7	3	9	0	7	5	18	0	5	mature_unique
hsa-miR-107	40	55	12	23	3	1	3	17	0	42	0	0	0	4	5	44	47	60	24	21	32	25	0	0	1	91	0	0	11	35	75	65	56	38	69	73	27	71	mature_unique
hsa-miR-10a-3p	2	0	0	3	9	0	0	0	0	2	0	0	0	0	3	2	0	9	0	0	0	12	8	3	6	5	0	0	5	6	4	15	10	0	3	0	1	3	mature_unique
hsa-miR-10a-5p	15914	37544	5249	4641	8221	4203	594	2139	2260	10266	432	2517	2346	8020	1790	15533	14099	18726	4391	3628	5353	3527	4311	1633	4351	43001	826	95	17299	6675	11278	20121	17167	6670	7855	15797	3072	11476	mature_unique
hsa-miR-10b-3p	8	26	0	5	9	2	0	2	0	2	0	5	0	4	0	7	12	11	7	6	15	8	2	2	3	23	4	0	8	6	0	24	10	7	9	28	0	9	mature_unique
hsa-miR-10b-5p	41295	133588	14425	15891	24604	10844	1743	6164	3809	42209	434	5190	8433	18597	4579	31523	32624	49822	11943	10141	10845	15432	7566	4945	14844	154221	1236	114	48124	23986	39587	55432	47201	20408	27716	42603	8768	33460	mature_unique
hsa-miR-1180-3p	21	31	0	0	11	1	0	1	0	0	0	0	6	0	1	8	0	6	2	1	9	0	6	4	1	20	0	0	5	3	8	9	0	3	10	20	3	7	mature_unique
hsa-miR-1246	71	80	0	12	44	29	0	27	1	11	5	6	11	0	0	14	12	61	28	728	3	0	23	3	21	40	3	3	11	25	4	25	27	0	7	21	21	11	mature_unique
hsa-miR-1247-3p	7	12	1	0	5	0	0	0	0	8	3	4	0	0	0	0	2	7	0	0	0	0	0	0	0	11	0	0	2	6	14	9	4	0	12	2	6	4	mature_unique
hsa-miR-1247-5p	24	106	7	7	29	0	3	0	9	36	0	8	2	28	1	112	73	81	32	7	18	0	3	0	11	105	10	0	35	25	200	91	234	25	135	59	61	57	mature_unique
hsa-miR-1248	73	115	0	13	14	28	1	5	2	21	0	9	1	0	4	1	1	31	14	172	22	10	9	1	9	16	5	0	34	18	17	3	0	16	29	41	9	19	mature_unique
hsa-miR-1249	0	39	0	0	0	0	0	0	0	27	0	0	0	3	0	6	4	8	2	9	9	0	3	0	0	15	0	0	0	2	2	9	3	0	3	7	6	13	mature_unique
hsa-miR-125a-3p	25	32	0	0	0	5	2	0	0	8	0	0	0	0	0	17	26	16	7	17	4	0	1	0	0	43	0	0	9	10	25	45	10	16	7	26	6	14	mature_unique
hsa-miR-125a-5p	6539	13259	1056	1017	1505	1011	341	375	435	8916	24	265	1297	3721	703	6658	5341	7533	3170	2542	1423	965	570	620	901	9101	98	41	4649	4689	6490	8385	5793	2796	4896	5567	2775	5262	mature_unique
hsa-miR-125b-1-3p	131	290	6	29	55	53	0	8	37	75	0	20	8	21	3	30	29	105	42	41	84	34	11	7	14	439	14	0	65	86	48	129	43	15	17	85	19	89	mature_unique
hsa-miR-125b-2-3p	233	476	181	54	170	70	6	31	61	240	0	31	28	38	10	153	59	175	64	52	241	93	57	31	38	1015	16	0	119	106	117	311	146	40	139	178	56	153	mature_unique
hsa-miR-125b-5p	2473	4279	631	513	956	749	76	197	291	2370	35	128	212	155	95	651	418	1130	398	196	809	284	331	127	488	4486	59	7	688	901	648	1793	486	369	740	1387	627	1425	mature_unique
hsa-miR-1260b	39	38	14	11	0	3	0	2	0	50	4	6	0	4	0	9	30	50	12	6	6	10	7	1	4	32	2	0	8	14	25	70	15	8	34	26	13	43	mature_unique
hsa-miR-126-3p	1276	2020	677	914	1228	574	65	300	137	3288	20	101	290	114	187	1141	1122	1886	733	700	1521	1542	643	455	627	2844	31	0	1729	1338	2491	2854	2690	1779	2339	3260	628	1705	mature_unique
hsa-miR-126-5p	6693	14193	4271	4278	6337	3314	608	1914	947	13095	87	1193	2943	2809	1074	10393	12754	15802	3944	4000	8332	7340	4844	2846	3624	26797	282	37	14294	7115	16004	22421	21399	10131	15535	14315	3446	10996	mature_unique
hsa-miR-1271-5p	5	11	0	0	0	0	0	0	0	3	0	0	0	7	0	4	5	5	0	0	12	0	0	0	0	7	0	0	6	4	2	5	0	1	0	6	0	0	mature_unique
hsa-miR-1273f	0	5	0	0	0	7	0	0	2	6	0	0	0	1	0	24	9	31	5	14	0	0	4	3	0	2	0	0	0	0	1	5	10	0	4	2	0	0	mature_unique
hsa-miR-1273g-3p	287	246	69	39	94	77	15	31	13	154	1	168	13	6	9	93	73	234	75	115	48	49	19	18	29	151	13	6	120	20	22	40	83	87	47	104	79	68	mature_unique
hsa-miR-127-3p	2241	6857	853	528	837	908	32	199	716	726	10	281	121	339	21	888	266	1084	371	269	1601	709	463	132	336	8576	106	14	548	242	226	1532	648	212	393	355	272	572	mature_unique
hsa-miR-1275	117	280	1	34	43	13	4	3	28	73	0	20	5	4	6	62	20	69	88	73	34	28	29	10	57	98	0	0	61	73	58	93	14	45	49	184	67	78	mature_unique
hsa-miR-128-3p	409	487	184	330	222	90	10	26	29	254	5	48	18	21	10	126	115	367	103	184	521	228	320	26	121	622	12	0	91	82	234	377	337	140	215	358	72	167	mature_unique
hsa-miR-1285-3p	28	75	56	7	36	16	0	10	0	6	0	0	0	0	0	0	5	15	0	10	25	0	27	0	0	35	0	0	5	9	6	4	1	3	7	14	0	2	mature_unique
hsa-miR-1285-5p	34	61	50	7	39	12	0	9	0	0	0	0	0	0	0	0	5	9	2	0	23	0	19	1	0	43	0	0	1	0	0	7	2	3	0	7	0	2	mature_unique
hsa-miR-1287-5p	11	7	0	0	0	0	0	2	0	0	0	0	0	0	0	2	3	7	3	0	6	0	0	0	0	9	0	0	0	0	0	10	0	0	0	5	3	14	mature_unique
hsa-miR-1296-5p	14	30	12	5	5	10	3	0	3	12	0	7	0	0	9	18	8	13	13	12	14	12	0	2	3	24	0	0	7	5	18	28	31	32	31	25	8	13	mature_unique
hsa-miR-1301-3p	3	10	0	0	7	0	0	0	3	1	0	0	0	0	0	0	0	5	6	0	0	0	0	0	2	9	0	0	0	0	0	3	0	4	0	3	0	1	mature_unique
hsa-miR-1303	528	426	67	78	185	137	16	80	15	587	24	93	25	12	20	81	58	225	91	112	135	59	60	31	33	227	30	2	160	80	50	47	81	139	106	271	169	189	mature_unique
hsa-miR-1304-3p	74	11	0	7	13	2	0	0	0	0	0	0	0	0	1	4	3	2	13	1	20	3	14	3	0	15	0	0	4	0	3	11	4	3	4	0	1	0	mature_unique
hsa-miR-1306-5p	41	43	0	12	7	0	0	0	1	23	0	0	0	0	0	8	9	7	9	9	5	5	3	0	1	26	0	0	2	2	10	4	6	0	5	13	3	3	mature_unique
hsa-miR-1307-3p	105	138	11	12	37	7	1	0	14	63	0	4	11	3	4	35	25	48	33	20	81	35	11	3	16	120	0	0	30	3	52	27	34	27	53	68	39	38	mature_unique
hsa-miR-1307-5p	8	9	11	32	38	19	11	11	12	55	8	13	7	0	5	49	44	90	18	36	272	155	51	19	14	90	6	0	59	31	68	54	44	102	112	75	31	49	mature_unique
hsa-miR-130a-3p	224	552	288	153	280	271	34	84	25	191	0	24	44	19	64	159	231	364	145	216	484	204	349	33	158	447	3	0	424	336	391	595	306	279	344	601	133	326	mature_unique
hsa-miR-130b-3p	101	117	39	42	103	40	1	8	3	2	0	0	0	0	2	18	7	19	0	7	128	18	99	1	25	72	0	0	10	3	16	24	11	10	9	7	0	7	mature_unique
hsa-miR-130b-5p	45	83	11	39	16	6	0	4	2	6	0	0	0	0	0	9	1	23	1	0	31	12	17	0	0	23	0	0	5	0	0	19	15	9	4	16	0	10	mature_unique
hsa-miR-132-3p	54	128	5	24	35	36	4	3	3	70	0	6	0	7	5	27	17	62	15	34	31	77	4	1	2	155	0	0	55	49	11	111	31	21	45	48	46	28	mature_unique
hsa-miR-132-5p	0	12	0	0	0	2	0	0	0	11	0	0	8	1	0	0	0	11	3	4	7	0	0	0	0	5	0	0	9	3	4	11	6	3	3	7	0	6	mature_unique
hsa-miR-133a-3p	281	247	34	88	40	1	31	17	20	388	0	38	41	65	51	391	291	482	186	167	122	49	0	10	35	974	0	0	179	235	704	659	462	257	432	202	239	491	mature_unique
hsa-miR-134-5p	7	65	0	0	0	2	0	0	3	20	0	0	0	2	0	0	1	7	10	0	11	0	2	0	0	36	0	0	2	0	0	8	0	0	0	3	3	0	mature_unique
hsa-miR-136-3p	14	16	54	20	35	37	4	19	6	2	4	0	15	0	0	7	2	33	0	2	142	49	16	9	9	52	5	0	8	3	7	23	9	5	19	21	0	7	mature_unique
hsa-miR-139-3p	4	13	0	0	0	2	0	0	0	14	0	0	0	0	0	2	0	2	1	6	0	0	0	0	1	18	0	0	0	7	0	2	2	3	9	4	0	3	mature_unique
hsa-miR-139-5p	26	103	18	3	6	3	0	4	7	78	0	5	6	3	2	18	19	28	14	16	16	26	8	7	9	78	0	0	25	29	32	55	43	4	20	72	7	32	mature_unique
hsa-miR-140-3p	808	1914	364	678	608	338	109	124	51	1654	11	38	248	134	224	1737	914	2979	886	941	1643	688	504	139	363	1202	2	0	922	908	2355	2621	1991	1231	2459	2175	1008	1951	mature_unique
hsa-miR-140-5p	11	7	8	8	15	2	14	3	0	33	0	2	18	1	0	13	17	94	30	22	65	12	23	4	15	41	2	0	19	40	64	66	86	32	35	67	19	38	mature_unique
hsa-miR-141-3p	0	6	0	0	9	0	1	0	0	0	0	0	0	0	0	1	11	15	4	0	0	0	0	0	0	0	0	0	42	0	3	5	25	0	0	0	0	0	mature_unique
hsa-miR-142-3p	19	0	66	90	88	21	3	19	2	0	0	5	0	0	0	0	0	5	0	4	147	33	198	6	27	18	0	0	11	0	0	0	5	0	4	0	0	0	mature_unique
hsa-miR-142-5p	78	13	325	357	452	174	18	125	20	0	3	0	0	4	0	8	10	39	0	4	1251	298	1558	44	143	129	0	0	34	6	0	23	18	2	6	20	0	7	mature_unique
hsa-miR-143-3p	144957	169532	59033	113211	90739	16580	34070	20708	12475	347065	2072	10607	73849	38851	29258	252613	226391	683262	121490	177246	292922	100908	14123	30257	141106	570037	4160	410	179123	197207	299803	660734	499501	215522	368861	322623	153527	289872	mature_unique
hsa-miR-143-5p	237	238	46	54	74	6	34	9	34	629	0	0	12	20	10	209	147	465	136	160	175	65	2	21	69	1059	6	0	86	170	273	507	418	155	294	172	174	365	mature_unique
hsa-miR-144-3p	43	17	210	263	627	266	9	162	45	0	16	5	0	1	0	2	0	25	0	0	1917	439	1542	71	155	175	2	5	1	0	0	13	5	3	0	13	0	0	mature_unique
hsa-miR-144-5p	1048	665	1215	1199	1995	507	29	224	76	2	0	17	7	0	0	8	19	50	0	5	3863	1100	2346	106	388	711	2	0	3	5	6	31	18	0	7	88	1	21	mature_unique
hsa-miR-145-3p	453	642	144	172	216	67	115	48	52	875	3	25	399	1176	94	823	1359	2041	395	445	523	355	40	94	183	1267	1	3	772	631	1112	2377	1598	576	1061	552	325	619	mature_unique
hsa-miR-145-5p	1084	918	192	168	177	26	76	39	66	1971	0	18	114	161	64	584	510	1092	421	360	321	71	29	72	204	2033	0	1	397	850	760	1003	764	551	1011	868	762	1180	mature_unique
hsa-miR-1468-5p	45	128	46	17	17	8	1	3	10	39	0	0	6	0	9	34	79	53	44	41	22	17	1	0	8	75	0	0	23	28	23	42	33	27	42	60	0	11	mature_unique
hsa-miR-146a-5p	193	215	48	98	56	82	6	10	34	33	0	49	31	10	13	80	47	150	33	35	169	46	111	32	40	642	21	11	159	34	20	144	102	14	41	64	16	94	mature_unique
hsa-miR-146b-3p	7	31	0	7	7	7	0	0	0	5	0	0	0	1	0	3	9	13	7	11	50	6	6	0	5	36	0	0	28	6	25	37	25	1	40	4	5	50	mature_unique
hsa-miR-146b-5p	182	219	38	135	102	288	8	73	22	136	0	147	50	17	37	159	149	421	260	329	777	73	173	60	118	2041	38	19	502	279	273	1355	820	90	828	248	51	503	mature_unique
hsa-miR-148a-3p	1891	3379	1913	2046	3059	1230	193	612	537	1091	114	566	320	168	240	1011	1516	2970	999	1793	4240	2306	1766	492	1069	4750	291	12	1863	722	2129	2345	2327	1065	2564	1998	672	1146	mature_unique
hsa-miR-148a-5p	11	34	22	4	27	4	1	3	3	16	0	4	5	1	2	6	14	20	10	0	14	10	21	7	3	18	1	0	15	2	18	12	10	3	20	33	1	14	mature_unique
hsa-miR-148b-3p	151	162	198	155	135	65	10	28	20	35	5	24	35	5	21	56	68	156	35	68	187	90	120	16	66	281	3	0	120	56	103	185	86	105	94	107	29	65	mature_unique
hsa-miR-149-5p	28	40	6	0	0	13	5	0	0	19	0	0	0	0	3	18	23	39	13	13	17	6	9	0	0	17	0	0	16	7	18	31	41	22	23	34	13	56	mature_unique
hsa-miR-150-3p	10	6	0	0	0	0	0	0	0	3	0	0	0	0	0	3	0	0	0	0	0	0	0	0	3	6	0	0	3	3	5	1	0	3	0	10	0	0	mature_unique
hsa-miR-150-5p	930	1958	380	277	219	271	17	61	55	206	0	45	37	81	35	172	216	402	158	67	275	118	352	75	181	1083	24	2	443	356	317	550	248	166	283	736	84	262	mature_unique
hsa-miR-151a-3p	2947	5049	643	1012	959	651	133	266	417	4757	16	233	526	826	228	2592	2003	4016	1767	1720	2417	1210	589	293	617	4347	106	0	1828	1360	3210	3632	3383	1747	3349	2830	909	2224	mature_unique
hsa-miR-151a-5p	1872	3531	614	476	675	570	103	155	237	1669	8	42	298	188	199	1369	1372	2308	783	913	1023	477	467	193	396	3152	22	7	1257	1100	2189	3220	1864	1217	1782	2183	597	1529	mature_unique
hsa-miR-152-3p	192	523	13	65	118	65	5	13	30	140	14	29	18	12	7	129	114	197	48	131	191	67	32	25	153	616	4	0	183	140	155	253	114	66	185	240	51	180	mature_unique
hsa-miR-1538	0	5	0	4	0	0	0	0	0	2	0	0	0	0	0	0	0	0	0	1	0	9	0	0	0	6	0	0	3	9	0	3	3	0	6	0	0	4	mature_unique
hsa-miR-155-5p	45	147	7	16	39	45	0	18	2	260	0	0	26	15	20	153	98	141	94	72	58	20	20	9	20	54	0	1	94	72	289	339	133	95	208	127	94	243	mature_unique
hsa-miR-15a-5p	1028	664	1038	1350	1691	711	52	219	123	83	0	14	26	6	22	42	44	155	30	81	3540	627	1840	84	476	1064	4	0	86	68	149	145	133	84	121	293	13	91	mature_unique
hsa-miR-15b-3p	28	15	14	17	25	7	0	6	3	5	0	0	0	0	0	0	0	3	0	0	137	28	29	2	0	30	0	0	0	0	0	1	4	0	0	7	0	0	mature_unique
hsa-miR-15b-5p	164	303	97	72	139	39	2	30	18	11	0	3	11	0	2	3	10	51	3	11	264	62	159	17	28	178	0	1	7	10	8	55	10	19	36	55	3	16	mature_unique
hsa-miR-16-2-3p	32	22	17	22	54	22	0	1	4	0	0	10	0	0	0	5	0	3	0	0	75	43	30	0	10	24	0	0	1	5	0	14	7	2	8	12	4	0	mature_unique
hsa-miR-16-5p	19180	20316	16437	15788	25561	8626	463	2702	1877	1163	53	291	364	258	240	1229	1515	3530	593	975	32781	10795	30176	1212	6069	26270	140	24	1943	1330	2287	4424	2309	1452	2264	4358	672	1727	mature_unique
hsa-miR-17-3p	30	12	42	42	20	23	2	14	0	1	0	0	0	3	1	13	0	7	1	0	100	52	59	1	10	22	1	0	6	9	0	6	6	6	4	14	1	0	mature_unique
hsa-miR-17-5p	87	51	117	80	109	37	2	22	6	12	0	0	0	0	2	19	22	26	10	4	172	60	111	7	12	115	4	0	20	21	18	41	31	9	40	46	3	14	mature_unique
hsa-miR-181a-2-3p	94	177	61	6	47	24	1	2	11	153	0	7	20	7	8	71	35	98	62	43	52	9	15	2	38	106	2	0	50	60	72	108	58	46	91	72	32	90	mature_unique
hsa-miR-181a-3p	12	58	7	19	17	16	0	3	0	44	0	0	7	0	3	2	19	12	8	13	7	6	23	2	11	41	0	0	18	23	24	40	8	15	29	40	2	21	mature_unique
hsa-miR-181a-5p	9692	10247	3810	4054	5969	3560	403	1559	1258	6174	96	743	923	498	604	4104	4562	5492	2208	4312	8616	4586	3877	1029	2419	12242	230	18	7106	4367	5945	10366	5488	6509	6331	5911	1582	4635	mature_unique
hsa-miR-181b-5p	511	693	65	103	195	255	43	60	132	840	17	47	108	65	93	591	522	639	368	682	562	390	104	77	189	776	16	0	850	497	1062	1000	645	651	800	799	261	646	mature_unique
hsa-miR-181c-3p	9	12	0	8	6	7	0	8	0	16	0	0	0	0	0	14	18	31	9	6	5	0	8	0	10	27	1	0	7	24	29	43	15	9	23	24	6	13	mature_unique
hsa-miR-181c-5p	67	79	58	78	109	79	34	34	13	108	0	4	24	11	26	152	135	296	61	171	111	91	69	27	90	218	0	0	210	127	189	389	141	121	180	308	58	169	mature_unique
hsa-miR-181d-5p	16	61	9	22	6	15	3	3	9	94	0	10	9	8	5	74	39	198	47	72	34	23	9	0	16	133	0	0	99	38	38	116	61	32	78	102	17	54	mature_unique
hsa-miR-182-5p	6745	19530	2882	4217	6061	1120	51	731	1154	31	11	56	21	19	1	160	83	457	50	29	5633	1244	5248	273	1839	6064	57	10	455	12	48	322	156	22	4	335	25	27	mature_unique
hsa-miR-183-5p	451	916	105	197	245	46	3	17	42	0	0	2	11	2	0	15	19	16	3	0	296	57	259	6	85	499	7	0	19	0	5	14	8	0	0	33	7	0	mature_unique
hsa-miR-185-3p	21	24	0	11	0	0	0	0	4	0	0	0	0	0	0	0	0	2	6	0	56	5	3	2	0	12	0	0	2	0	4	0	3	3	2	0	0	0	mature_unique
hsa-miR-186-5p	2356	2164	1139	1594	1693	965	117	357	242	1901	30	109	198	192	117	968	910	1917	607	663	3315	1070	1938	224	660	3968	61	16	910	1023	1190	1931	1905	839	1657	1858	405	1117	mature_unique
hsa-miR-18a-3p	144	293	23	46	40	5	0	3	7	23	0	4	0	1	0	5	8	12	16	11	65	8	52	2	11	46	0	0	0	3	9	20	8	3	20	24	0	19	mature_unique
hsa-miR-18a-5p	6	4	15	17	15	0	0	4	0	2	0	0	0	0	0	0	0	7	0	0	19	17	21	0	6	11	0	0	3	0	2	2	3	1	0	4	0	5	mature_unique
hsa-miR-191-3p	20	11	10	0	0	0	0	0	0	11	0	0	3	3	0	11	4	7	3	2	0	0	0	0	6	18	0	0	11	4	6	4	7	0	1	28	1	0	mature_unique
hsa-miR-191-5p	9846	21045	3376	2494	2951	1485	277	628	1089	5229	108	1098	491	5454	335	4513	4870	8170	2445	2358	4926	2265	3260	558	1436	15341	711	54	3291	2743	3517	7412	5920	1717	3753	4412	1559	3659	mature_unique
hsa-miR-192-5p	620	543	660	767	1244	423	13	165	56	98	0	78	51	36	22	783	439	865	76	165	2235	540	1313	107	315	820	16	0	181	133	142	394	793	207	160	320	48	111	mature_unique
hsa-miR-193a-3p	0	0	8	0	0	1	0	3	1	0	0	6	0	0	0	1	2	4	0	0	15	0	2	4	5	0	0	0	6	3	0	8	14	13	6	16	0	19	mature_unique
hsa-miR-193a-5p	21	9	0	0	0	0	0	0	0	0	0	0	0	0	0	3	1	4	1	2	0	0	0	0	0	13	0	0	3	0	7	4	0	0	0	11	0	5	mature_unique
hsa-miR-193b-3p	125	86	16	29	44	21	2	14	12	51	8	18	9	0	2	23	32	28	25	20	28	23	7	7	9	56	0	3	21	17	65	31	31	16	30	35	22	57	mature_unique
hsa-miR-193b-5p	78	108	18	21	31	8	0	9	8	19	0	25	8	0	3	10	9	22	11	45	7	5	4	8	5	46	0	0	5	16	34	20	4	1	14	31	3	33	mature_unique
hsa-miR-194-5p	43	41	39	58	103	21	6	7	4	6	0	4	0	2	4	13	11	13	4	3	246	27	47	5	40	47	0	0	9	8	12	11	30	11	18	8	0	0	mature_unique
hsa-miR-195-3p	36	62	7	20	33	9	2	2	6	93	0	0	0	8	3	39	30	49	41	32	54	59	10	12	14	178	8	0	31	29	57	92	81	46	98	47	22	25	mature_unique
hsa-miR-195-5p	360	327	311	323	622	217	29	49	51	110	0	25	47	54	40	171	267	421	104	177	1054	538	377	56	179	1112	14	0	270	145	309	731	411	202	333	302	103	177	mature_unique
hsa-miR-196a-5p	830	997	169	249	317	117	4	88	108	317	9	65	28	39	53	160	221	361	148	190	222	91	119	55	152	1995	0	5	295	280	312	373	232	180	336	444	123	444	mature_unique
hsa-miR-196b-5p	133	178	67	58	112	24	8	25	20	52	0	31	5	3	11	78	36	173	33	90	165	65	85	21	34	326	1	0	100	88	89	141	105	80	84	144	49	85	mature_unique
hsa-miR-197-3p	32	129	12	0	19	7	0	0	0	50	0	1	0	4	0	19	24	13	10	5	23	0	4	1	5	73	3	0	19	12	20	43	19	14	15	26	20	32	mature_unique
hsa-miR-1976	17	24	0	5	11	0	0	0	8	0	0	0	0	0	0	0	0	0	0	0	10	0	12	0	0	11	0	0	0	0	0	1	0	0	0	7	3	0	mature_unique
hsa-miR-199a-3p#hsa-miR-199b-3p	1292	2594	1405	1450	2338	1062	123	392	315	1956	33	98	204	124	128	702	424	1797	390	413	2648	1413	1257	380	1113	5887	32	0	1047	1308	897	3316	1519	663	1563	2286	403	1613	mature_unique
hsa-miR-199a-5p	189	122	262	119	275	130	23	62	29	165	0	8	35	10	14	113	61	261	45	113	364	140	149	61	111	443	16	0	153	165	153	394	269	170	322	276	55	97	mature_unique
hsa-miR-199b-5p	205	376	333	207	432	200	22	87	54	152	0	28	22	14	17	113	91	238	43	36	320	287	278	60	189	601	5	0	98	117	62	354	129	69	206	272	29	159	mature_unique
hsa-miR-19a-3p	26	10	101	57	62	34	2	10	10	8	0	0	0	0	0	0	0	10	5	10	143	48	91	12	15	24	0	0	1	0	2	5	9	3	2	0	0	0	mature_unique
hsa-miR-19b-3p	129	72	584	396	515	160	11	52	20	28	0	5	0	1	1	20	14	39	9	32	596	191	367	38	122	167	0	0	32	22	29	32	43	34	66	45	8	10	mature_unique
hsa-miR-200a-3p	0	0	0	0	0	0	3	0	0	0	0	4	0	0	1	16	3	4	5	0	0	0	0	0	0	4	0	0	29	0	5	0	15	0	0	0	0	0	mature_unique
hsa-miR-200b-3p	0	14	0	0	6	1	0	3	0	0	0	0	0	0	11	95	33	45	0	25	0	3	3	0	0	5	0	0	197	0	11	2	79	1	0	4	3	1	mature_unique
hsa-miR-203a	0	0	9	0	0	4	0	9	6	1	0	0	0	0	0	1	7	2	6	3	2	0	0	1	0	33	0	0	5	0	0	3	3	3	0	0	0	3	mature_unique
hsa-miR-204-5p	356	610	67	104	36	249	34	17	5	881	0	32	65	66	37	249	174	375	187	144	324	27	7	40	98	1629	51	0	197	382	202	662	187	129	148	580	300	449	mature_unique
hsa-miR-20a-5p	52	10	57	71	76	24	3	10	3	4	0	0	0	0	0	9	3	9	0	7	140	38	122	4	14	64	0	0	20	4	8	10	18	16	5	0	0	14	mature_unique
hsa-miR-210-3p	25	6	7	30	13	9	0	19	4	0	0	0	0	0	0	3	0	4	1	3	107	25	29	3	15	29	0	0	1	7	14	4	11	6	9	13	0	5	mature_unique
hsa-miR-2110	15	39	0	0	0	4	0	8	3	9	0	0	7	0	0	0	1	5	0	0	9	0	2	0	0	13	0	0	6	2	5	3	2	4	0	3	0	1	mature_unique
hsa-miR-2116-3p	6	3	0	0	0	0	0	0	3	17	0	0	0	0	1	13	0	7	4	0	0	0	3	0	0	6	0	0	0	0	4	4	0	0	0	9	5	2	mature_unique
hsa-miR-212-3p	7	0	0	0	0	3	0	2	0	0	0	0	0	0	2	1	0	5	0	2	10	0	4	0	6	14	0	0	5	7	4	8	8	0	0	15	0	3	mature_unique
hsa-miR-21-3p	46	17	26	34	19	46	4	26	8	29	8	13	18	2	5	29	24	55	4	43	199	39	69	31	65	84	4	0	110	42	19	91	18	66	34	64	9	40	mature_unique
hsa-miR-214-3p	40	129	39	17	46	20	5	0	0	55	0	2	0	4	2	38	24	42	15	15	20	11	18	3	13	154	0	0	24	55	10	115	23	10	46	58	25	37	mature_unique
hsa-miR-214-5p	5	53	0	7	11	11	2	0	8	13	0	0	7	0	0	7	6	28	0	15	4	26	6	0	0	61	2	0	11	15	15	58	15	25	34	41	8	20	mature_unique
hsa-miR-215-5p	27	2	1	3	18	6	0	8	5	0	0	0	0	0	0	0	5	4	0	0	0	0	3	0	15	18	0	0	0	0	8	6	2	6	10	0	0	10	mature_unique
hsa-miR-21-5p	777	750	1303	1721	1313	1593	122	770	172	781	47	113	180	89	99	581	382	1274	248	572	4850	1679	2012	434	1922	4328	78	8	2802	1642	463	3004	1198	911	936	1898	346	1646	mature_unique
hsa-miR-218-5p	5	1	37	9	9	17	0	4	0	5	0	0	10	1	0	8	5	37	8	10	25	13	0	3	8	27	0	0	8	8	0	35	21	9	10	21	0	1	mature_unique
hsa-miR-221-3p	167	192	117	151	70	58	4	41	18	505	16	12	26	7	7	64	29	166	36	51	165	100	80	24	90	365	3	0	110	107	111	155	128	61	109	128	55	156	mature_unique
hsa-miR-221-5p	0	19	0	0	7	12	0	5	0	17	0	0	0	0	0	2	0	9	3	4	4	5	8	0	0	16	0	0	11	5	0	7	5	0	1	6	0	10	mature_unique
hsa-miR-222-3p	2707	5963	759	630	656	476	83	170	354	4609	39	216	193	120	83	1011	298	2564	1121	938	1199	821	468	113	439	5528	36	5	749	854	1172	1630	1643	461	846	2167	943	1900	mature_unique
hsa-miR-223-3p	106	62	72	189	55	40	5	61	8	0	0	0	0	1	0	4	0	9	6	1	117	108	236	11	64	194	8	5	9	0	0	32	1	0	0	20	3	11	mature_unique
hsa-miR-22-3p	21559	28323	16599	13412	17400	9286	1711	4174	4728	20801	863	3329	3128	1557	2223	16413	10177	29796	6166	8096	34845	11352	14366	4000	10880	45947	838	111	16541	14090	15098	37138	22279	10543	17331	20055	8472	18225	mature_unique
hsa-miR-224-5p	163	167	39	25	91	40	1	30	41	41	39	45	0	0	1	7	5	23	3	14	24	29	43	14	47	175	27	0	34	30	14	29	25	10	4	46	16	33	mature_unique
hsa-miR-23a-3p	410	916	257	124	197	89	30	41	60	580	0	50	64	113	74	533	415	1016	285	285	263	99	120	90	128	936	0	0	386	319	561	1112	652	341	574	867	253	593	mature_unique
hsa-miR-23b-3p	456	975	131	138	128	82	38	23	30	722	0	0	112	194	64	503	472	924	268	287	242	102	9	28	137	1518	1	0	350	415	679	1383	638	372	620	682	337	631	mature_unique
hsa-miR-24-3p	96	262	83	50	85	52	15	31	30	279	3	28	53	184	29	407	332	772	144	260	259	86	43	26	88	811	22	5	306	118	272	848	550	175	300	311	93	201	mature_unique
hsa-miR-25-3p	10169	16025	4724	5898	5011	1692	98	704	732	1020	56	183	161	73	48	666	511	1417	380	606	10669	3389	6315	307	1116	6851	77	9	640	572	735	1432	853	488	855	1513	219	687	mature_unique
hsa-miR-25-5p	26	49	26	0	9	0	0	0	0	4	0	4	13	1	0	4	7	13	4	6	8	0	7	0	6	13	0	0	5	16	15	12	0	4	9	22	4	11	mature_unique
hsa-miR-26a-5p	17242	28228	10065	7922	11446	8897	1522	2457	2180	21281	147	742	3846	2614	2827	17184	18548	31587	10299	14789	19801	13162	7202	3246	6085	45585	243	25	20575	15470	28772	47360	33392	17262	32677	33071	8228	21014	mature_unique
hsa-miR-26b-3p	40	38	23	14	15	5	0	2	10	45	0	3	11	5	4	28	29	52	4	37	18	1	21	5	12	66	0	0	32	47	57	49	54	9	58	42	13	16	mature_unique
hsa-miR-26b-5p	1125	1635	941	1045	1935	662	109	347	68	674	17	82	204	118	140	491	670	1570	437	568	1823	1140	1441	241	618	2661	7	0	788	595	1118	1819	1373	812	1271	1516	408	1161	mature_unique
hsa-miR-27a-3p	676	437	381	603	703	494	143	234	141	3567	14	81	169	190	169	1332	1091	2155	677	1138	2385	1501	525	386	623	1705	16	0	1121	778	1683	3136	2464	1516	2271	1974	648	1414	mature_unique
hsa-miR-27a-5p	0	17	0	6	0	0	0	0	4	31	0	0	0	0	0	22	0	7	9	4	0	0	7	0	2	13	0	0	8	11	19	13	11	3	12	10	3	16	mature_unique
hsa-miR-27b-3p	6809	8815	3690	5559	5528	6059	1815	1845	782	20102	50	406	4415	2977	2234	14984	18049	29548	5967	10101	15835	6858	1852	1894	7136	26400	125	35	16338	13893	19941	42655	26318	15764	20427	21357	7051	16984	mature_unique
hsa-miR-27b-5p	88	102	26	27	24	22	0	18	9	186	0	5	5	8	10	72	40	180	39	66	86	33	2	5	30	224	0	0	61	59	109	185	50	56	81	104	36	144	mature_unique
hsa-miR-28-3p	6686	11843	1125	1294	1342	703	270	344	597	8843	53	343	949	2073	626	6605	4407	9034	3034	3245	2228	1142	519	392	1024	17670	178	4	3258	4406	6820	10265	7603	2958	5829	5260	2845	5932	mature_unique
hsa-miR-28-5p	404	358	122	168	210	90	27	45	48	257	0	5	61	23	94	258	211	399	84	272	292	112	59	69	164	992	5	0	253	454	504	694	385	323	474	513	143	322	mature_unique
hsa-miR-296-3p	0	0	0	0	0	0	3	0	1	2	0	0	0	0	0	4	3	3	0	2	0	0	4	0	0	2	0	0	3	0	8	0	0	6	13	1	0	0	mature_unique
hsa-miR-29a-3p	222	275	257	154	290	305	35	69	41	524	0	19	81	67	47	325	242	620	159	249	595	371	135	134	138	803	3	0	466	491	468	856	622	339	549	882	155	353	mature_unique
hsa-miR-29b-3p	0	12	0	4	0	0	0	0	1	0	0	0	0	10	2	12	9	11	11	14	33	15	7	8	6	23	0	0	7	15	14	11	13	7	7	31	4	7	mature_unique
hsa-miR-29c-3p	59	36	86	99	106	63	17	36	17	87	0	7	20	10	12	79	77	171	41	80	185	67	116	37	67	168	0	0	113	73	148	207	180	132	136	144	84	154	mature_unique
hsa-miR-29c-5p	0	5	14	0	0	0	0	0	0	5	0	0	0	0	0	0	0	7	0	2	0	0	1	0	0	13	0	0	0	1	0	10	2	3	4	0	3	5	mature_unique
hsa-miR-301a-3p	11	10	26	55	30	26	4	7	1	6	0	3	0	3	6	25	31	42	9	14	119	27	74	5	25	30	0	0	29	12	18	27	34	46	29	32	3	20	mature_unique
hsa-miR-3065-5p	13	13	16	5	22	630	11	16	1	7	0	0	15	19	2	14	52	90	15	24	326	29	5	11	0	14	0	0	35	3	24	111	45	39	43	103	20	17	mature_unique
hsa-miR-3074-5p	67	147	57	23	37	26	7	17	28	193	3	20	40	150	14	320	303	590	89	188	154	74	19	8	38	516	18	5	214	79	181	655	402	117	183	243	69	145	mature_unique
hsa-miR-30a-3p	321	596	102	110	68	35	25	61	37	359	9	53	98	20	43	368	358	658	141	173	220	87	46	58	111	873	21	1	306	196	555	730	345	226	376	493	228	349	mature_unique
hsa-miR-30a-5p	1210	985	1277	1357	2131	1010	329	467	249	1854	64	324	677	901	389	2934	3857	6042	1272	2171	3530	2028	759	719	1424	4640	112	14	3570	1989	4258	6007	6252	3927	4615	3510	1296	2199	mature_unique
hsa-miR-30b-5p	215	263	205	157	250	126	28	41	37	279	1	8	48	18	29	174	164	245	64	108	293	75	159	73	80	406	0	1	186	178	298	411	207	200	364	402	87	232	mature_unique
hsa-miR-30c-1-3p	72	81	14	10	26	5	0	0	2	30	0	11	14	1	4	26	18	35	11	23	10	12	17	5	0	85	10	0	30	25	56	51	25	15	32	63	26	45	mature_unique
hsa-miR-30c-2-3p	65	123	4	17	34	9	3	1	10	62	11	16	9	6	18	51	38	115	31	66	20	19	7	5	16	107	0	0	60	21	188	124	99	56	69	87	27	30	mature_unique
hsa-miR-30c-5p	2158	2544	687	733	881	291	94	127	153	1094	4	58	112	62	118	839	527	1097	508	576	1210	463	510	114	404	2933	8	0	655	685	1379	1367	1174	979	1227	1369	446	1062	mature_unique
hsa-miR-30d-3p	7	0	13	0	10	8	4	0	9	6	0	0	1	0	4	7	9	12	14	5	10	10	7	3	0	9	0	0	15	4	16	36	13	13	9	25	4	2	mature_unique
hsa-miR-30d-5p	3305	4429	1483	1485	1904	1179	178	391	369	2585	18	223	428	601	315	2522	2681	4569	1551	1819	2776	1453	1554	374	934	6848	73	8	2401	2102	3108	5491	3781	2177	3800	3944	1157	2633	mature_unique
hsa-miR-30e-3p	196	251	104	73	126	61	4	38	10	129	15	15	15	8	10	111	103	216	41	58	114	56	70	11	79	571	7	0	168	93	117	181	104	64	161	173	39	118	mature_unique
hsa-miR-30e-5p	523	227	710	955	948	551	40	255	72	198	13	65	48	50	29	223	310	512	85	216	2342	605	1702	160	332	1083	13	3	415	207	243	398	746	405	375	408	174	199	mature_unique
hsa-miR-3120-3p	0	5	0	0	0	0	0	0	0	2	0	0	0	0	0	0	1	9	0	8	0	3	0	0	0	9	0	0	5	0	0	10	0	3	4	19	2	5	mature_unique
hsa-miR-3120-5p	2	3	0	0	0	3	0	0	0	0	0	0	0	0	2	0	6	6	0	4	0	0	0	0	0	2	0	0	0	8	0	12	3	0	21	1	0	6	mature_unique
hsa-miR-3141	170	67	0	20	10	6	0	12	24	65	6	1	19	12	2	58	54	134	49	36	20	42	44	15	15	249	8	0	8	5	81	37	37	0	43	29	53	204	mature_unique
hsa-miR-3158-3p	100	143	11	18	56	11	0	11	9	21	0	0	0	2	0	11	0	14	10	2	37	15	35	2	6	71	0	9	2	0	7	6	6	0	0	12	0	2	mature_unique
hsa-miR-31-5p	10	0	0	0	0	0	0	0	0	0	0	5	0	0	0	0	8	0	0	0	4	0	2	0	0	9	0	0	9	0	0	2	4	1	6	0	0	7	mature_unique
hsa-miR-3168	5935	2250	4019	2206	6029	1745	39953	1756	1193	1246	2468	2292	3228	7072	715	1285	2706	881	1898	1543	9296	8592	7379	10047	2084	1237	5220	3326	1038	1601	1506	653	1828	1110	1460	1810	1310	2189	mature_unique
hsa-miR-3173-5p	11	43	0	5	0	3	0	0	0	2	0	3	0	0	0	7	1	1	6	0	0	0	7	0	0	11	0	0	0	0	2	4	2	3	0	7	1	3	mature_unique
hsa-miR-3182	2064	1536	276	434	307	492	47	105	690	790	1838	2312	73	0	2	173	274	1312	987	69	610	51	431	36	217	4489	1881	150	172	123	61	197	262	148	135	111	208	64	mature_unique
hsa-miR-3184-3p	24921	30756	4061	4074	5296	2437	267	896	1156	6195	117	644	520	341	574	3938	2313	4758	3272	3057	7017	2603	4435	556	1971	11610	314	68	3113	3880	5518	4332	3336	2144	4359	7079	3439	5869	mature_unique
hsa-miR-3184-5p	155	176	50	91	131	36	8	21	31	124	0	18	22	1	19	66	62	88	60	67	292	128	116	14	30	151	5	0	59	74	83	116	47	63	91	146	36	69	mature_unique
hsa-miR-3195	74	43	9	0	23	14	3	5	9	44	0	15	20	2	2	43	18	50	34	8	47	21	17	3	10	110	5	0	28	17	38	37	16	16	30	8	33	120	mature_unique
hsa-miR-3196	23	3	0	4	5	0	0	2	2	10	3	0	0	0	0	7	9	15	8	4	4	10	4	9	0	34	0	0	2	0	7	3	11	1	3	9	2	52	mature_unique
hsa-miR-320a	1037	1347	247	304	438	211	33	63	36	1015	23	54	25	46	45	313	148	517	221	275	410	210	183	64	189	1021	26	1	310	453	586	422	454	291	458	862	419	812	mature_unique
hsa-miR-320b	14	9	22	7	17	2	0	0	0	18	0	0	0	4	3	13	10	12	13	17	5	0	24	1	1	9	0	0	8	1	2	6	11	10	42	17	2	22	mature_unique
hsa-miR-320c	10	6	0	0	3	0	0	0	1	2	0	0	0	0	0	0	4	13	3	3	0	0	0	0	0	14	0	0	2	3	8	4	7	2	8	1	0	9	mature_unique
hsa-miR-320d	21	91	7	9	18	1	0	0	0	75	0	0	13	6	2	46	23	86	35	31	17	6	2	1	2	87	0	0	24	18	44	47	70	16	42	56	47	64	mature_unique
hsa-miR-324-3p	8	15	0	5	0	0	7	0	0	8	0	0	8	0	1	4	0	0	0	1	8	0	6	0	13	15	0	0	4	0	7	4	3	2	3	0	0	4	mature_unique
hsa-miR-324-5p	0	8	9	9	0	9	0	1	0	2	0	0	0	0	0	3	0	1	0	0	28	9	1	0	1	7	0	0	2	0	6	8	0	4	6	2	0	1	mature_unique
hsa-miR-32-5p	2	4	5	73	32	7	1	23	5	0	5	0	0	0	0	1	0	0	0	1	50	14	108	0	10	18	0	0	0	0	0	0	6	0	0	0	0	6	mature_unique
hsa-miR-326	5	6	0	4	7	0	1	0	1	0	0	0	0	0	0	4	1	7	3	12	3	9	3	3	0	8	0	0	1	1	0	1	12	2	3	3	0	0	mature_unique
hsa-miR-328-3p	533	759	115	68	179	74	22	36	45	647	6	72	52	13	32	272	114	381	337	339	201	106	98	27	73	443	23	0	122	184	404	204	363	142	343	558	233	406	mature_unique
hsa-miR-330-3p	3	7	0	0	1	5	0	0	2	4	0	0	0	0	0	5	2	10	0	5	0	0	3	0	0	19	0	0	3	0	0	5	7	0	4	0	4	4	mature_unique
hsa-miR-330-5p	4	3	0	0	0	8	0	0	3	0	0	0	0	0	1	6	0	3	0	0	6	0	0	0	3	2	0	0	17	4	10	9	2	3	0	0	0	0	mature_unique
hsa-miR-331-3p	13	16	0	12	0	1	0	7	1	39	0	0	0	0	0	14	6	18	6	1	16	4	8	3	8	18	0	0	8	11	3	29	32	9	17	31	6	11	mature_unique
hsa-miR-335-3p	136	305	49	45	41	34	2	26	52	0	66	45	0	6	0	4	13	15	7	11	22	3	84	16	31	266	32	4	5	16	1	8	20	3	0	10	3	3	mature_unique
hsa-miR-335-5p	70	33	46	0	179	44	0	35	9	0	30	35	0	0	2	8	10	8	2	0	50	14	139	17	55	80	13	0	3	2	4	3	13	3	3	2	5	10	mature_unique
hsa-miR-338-3p	11	15	16	7	20	707	12	20	2	7	0	0	21	19	5	17	69	105	17	26	381	31	7	10	0	20	0	0	38	4	34	120	49	46	46	124	19	25	mature_unique
hsa-miR-338-5p	0	15	0	0	0	44	0	0	0	2	0	0	0	2	1	2	4	9	11	0	29	5	3	0	0	8	5	0	4	2	0	19	8	3	4	6	2	3	mature_unique
hsa-miR-339-3p	53	106	26	55	101	13	4	13	4	48	0	0	5	6	4	18	56	86	58	72	89	28	15	11	6	62	5	0	59	55	95	98	88	29	73	116	23	60	mature_unique
hsa-miR-339-5p	34	71	9	16	9	4	1	5	0	41	0	4	1	1	0	6	11	18	8	19	15	15	8	0	6	21	0	0	8	6	0	18	18	4	9	22	14	39	mature_unique
hsa-miR-340-3p	26	11	34	0	0	3	0	0	3	10	0	0	0	2	0	4	2	5	6	0	12	4	1	4	4	28	3	0	11	5	4	11	1	15	4	16	6	12	mature_unique
hsa-miR-340-5p	39	3	13	63	78	35	3	29	8	11	4	1	4	0	6	11	15	25	3	23	124	25	86	7	29	55	0	0	13	13	27	39	27	28	37	30	2	12	mature_unique
hsa-miR-342-3p	135	111	42	30	15	34	5	6	0	46	0	0	10	26	2	33	56	74	21	14	45	10	19	6	4	194	0	0	41	27	41	84	59	27	34	103	10	60	mature_unique
hsa-miR-342-5p	64	113	0	11	24	7	0	0	8	26	0	2	10	6	2	21	18	45	37	30	23	32	9	12	8	93	8	0	49	31	28	30	12	18	60	49	14	19	mature_unique
hsa-miR-345-5p	116	96	59	63	33	45	3	16	12	52	0	3	0	3	3	44	37	63	16	25	158	47	60	8	15	178	4	0	30	47	33	64	33	51	59	67	38	45	mature_unique
hsa-miR-34a-5p	0	0	8	7	7	10	1	3	7	6	0	0	3	0	1	7	0	18	14	21	31	20	4	9	12	35	0	0	3	12	12	38	22	4	14	8	0	15	mature_unique
hsa-miR-34c-5p	10	0	20	0	0	0	0	0	0	0	0	0	5	0	4	2	2	13	4	3	11	6	1	6	0	14	0	0	20	19	5	3	5	0	4	4	3	0	mature_unique
hsa-miR-3605-3p	107	212	15	17	16	19	0	1	16	161	3	0	9	15	3	61	54	111	46	21	18	2	13	4	10	137	0	0	26	46	84	100	85	20	25	91	64	105	mature_unique
hsa-miR-3605-5p	0	5	0	0	0	0	0	0	0	0	0	0	0	3	0	2	0	2	6	4	0	0	0	0	3	3	0	0	4	0	4	2	5	0	0	8	0	0	mature_unique
hsa-miR-3607-5p	6	21	0	0	3	4	0	0	1	21	0	1	4	0	10	9	23	31	20	16	0	1	1	1	0	33	0	0	51	30	39	58	21	31	22	64	42	30	mature_unique
hsa-miR-3609	42	85	11	6	5	4	0	4	7	40	4	0	6	1	1	3	6	40	31	56	13	5	5	7	9	61	0	0	4	32	11	20	14	11	13	28	16	10	mature_unique
hsa-miR-361-3p	83	210	37	34	14	26	8	9	7	92	0	0	9	14	6	77	52	93	56	37	61	36	25	3	15	140	0	0	37	40	127	97	93	51	105	154	35	82	mature_unique
hsa-miR-3614-5p	0	2	0	0	0	0	0	0	0	5	0	0	0	0	0	0	1	0	3	5	9	0	4	0	0	3	0	0	4	4	0	4	0	0	4	1	0	4	mature_unique
hsa-miR-3615	238	200	34	45	47	22	0	15	10	54	0	0	0	0	2	8	24	27	20	20	122	84	55	3	14	81	0	0	9	20	15	24	15	13	12	15	36	22	mature_unique
hsa-miR-361-5p	82	171	3	16	42	18	0	13	8	85	0	11	9	22	13	106	129	241	50	83	50	30	7	4	24	237	0	0	56	45	114	194	115	62	98	157	46	94	mature_unique
hsa-miR-363-3p	682	667	556	467	682	238	13	81	64	7	0	6	0	6	0	24	32	40	2	6	1090	213	846	30	147	849	6	0	21	0	13	61	36	7	9	68	7	32	mature_unique
hsa-miR-365a-3p#hsa-miR-365b-3p	60	104	27	6	0	24	9	16	7	36	0	18	0	4	5	24	16	42	14	8	9	4	16	7	6	51	11	0	11	24	34	38	31	19	12	51	24	12	mature_unique
hsa-miR-365b-5p	0	13	0	0	0	0	0	0	0	5	0	0	0	0	1	4	0	4	4	10	0	0	0	0	0	6	0	0	3	0	6	9	0	0	4	7	2	0	mature_unique
hsa-miR-369-5p	0	14	0	5	0	0	0	0	0	0	0	0	0	0	0	4	3	1	3	0	14	5	1	0	3	18	0	0	4	0	0	9	0	0	0	0	0	8	mature_unique
hsa-miR-370-3p	6	6	24	17	0	0	0	0	0	0	0	1	0	0	0	3	0	2	0	0	5	0	4	0	1	32	0	0	0	0	3	9	12	1	7	10	0	0	mature_unique
hsa-miR-374a-3p	11	4	13	15	23	3	0	2	0	0	0	0	7	1	0	4	4	18	3	4	31	22	48	3	16	28	0	0	1	2	14	6	12	14	10	7	4	0	mature_unique
hsa-miR-374a-5p	40	6	62	12	17	17	0	0	0	0	0	4	0	1	0	1	5	19	6	8	48	31	54	0	28	26	0	0	26	9	14	20	16	10	7	19	4	10	mature_unique
hsa-miR-374b-5p	43	94	14	10	37	25	0	6	2	17	0	0	17	3	0	14	4	32	10	17	54	0	32	3	10	55	5	0	25	6	68	62	21	29	26	35	4	17	mature_unique
hsa-miR-374c-3p	69	98	74	21	54	31	0	6	2	17	0	6	16	2	0	12	10	51	13	25	84	33	84	3	39	76	5	0	52	12	67	74	36	29	33	48	8	28	mature_unique
hsa-miR-375	3	2	0	0	0	0	3	0	0	0	0	0	0	0	4	20	8	7	0	2	0	10	0	0	0	0	0	0	24	0	6	1	24	11	0	0	0	10	mature_unique
hsa-miR-378a-3p	4673	3071	1019	1116	1275	322	55	252	608	924	106	367	67	83	62	686	437	797	310	330	888	230	824	218	522	4755	65	12	601	697	1008	670	972	511	571	701	296	559	mature_unique
hsa-miR-378d	0	1	9	1	7	0	0	0	3	0	0	3	0	0	0	2	0	0	4	0	0	0	4	0	4	9	0	0	0	7	0	5	0	0	0	0	0	0	mature_unique
hsa-miR-378g	3	2	0	0	0	0	0	0	0	13	0	0	0	0	0	0	5	6	0	8	0	0	0	0	5	7	0	0	0	3	15	2	2	2	0	6	0	0	mature_unique
hsa-miR-381-3p	7	22	40	25	29	48	0	29	14	14	4	5	0	1	3	21	12	9	4	0	81	61	22	5	1	84	0	0	11	5	0	39	7	1	10	8	1	6	mature_unique
hsa-miR-3909	26	9	10	9	14	0	0	0	0	10	0	0	0	0	4	0	2	13	0	8	16	0	3	0	1	26	0	7	4	8	4	13	6	0	17	16	8	9	mature_unique
hsa-miR-3960	321	274	37	67	97	59	9	18	26	206	7	30	20	17	5	1715	1284	4452	80	272	123	91	101	21	40	430	10	4	75	62	146	134	1176	11	108	99	70	254	mature_unique
hsa-miR-409-3p	145	340	45	55	95	49	2	37	33	66	0	3	5	1	0	23	7	32	15	18	186	106	23	13	26	429	1	0	9	9	7	64	46	13	16	47	8	54	mature_unique
hsa-miR-410-3p	4	13	46	11	22	14	0	0	1	0	0	0	3	0	0	8	0	5	0	0	41	25	7	0	15	40	0	0	3	0	0	16	3	5	12	0	0	0	mature_unique
hsa-miR-411-5p	21	138	108	54	115	70	4	35	16	24	0	10	6	3	5	29	19	62	12	16	214	164	32	33	30	189	0	0	47	18	0	79	36	7	24	52	0	24	mature_unique
hsa-miR-421	75	82	79	38	109	53	3	10	6	47	0	11	0	9	4	22	19	56	12	13	106	13	36	9	29	215	0	0	24	39	47	70	28	21	36	55	5	43	mature_unique
hsa-miR-423-3p	4150	7487	1293	1044	1528	874	144	382	513	2424	37	223	373	59	332	2445	1539	3273	1891	2736	1923	1107	986	303	745	6247	71	1	1563	2009	3810	3699	2854	1989	3022	4048	1117	2850	mature_unique
hsa-miR-423-5p	27018	33316	4316	4456	5737	2698	312	972	1305	7053	150	791	623	380	656	4373	2590	5565	3788	3671	7607	2911	4747	630	2192	13088	342	68	3594	4548	6452	4939	3948	2606	5118	8374	3936	6788	mature_unique
hsa-miR-424-3p	65	61	17	34	42	5	0	6	0	5	0	12	9	0	0	2	11	13	0	5	47	4	31	4	15	88	3	0	3	0	0	7	1	1	4	4	0	5	mature_unique
hsa-miR-425-5p	871	788	357	515	371	144	3	80	75	85	6	2	3	1	5	32	21	54	6	22	773	180	429	16	126	513	0	6	37	38	24	67	66	37	32	89	31	48	mature_unique
hsa-miR-4286	0	4	0	10	0	2	0	0	1	12	0	0	0	0	1	1	9	7	5	1	17	0	0	0	2	3	0	0	0	6	0	3	1	1	0	5	9	8	mature_unique
hsa-miR-4301	445	416	75	24	87	141	9	16	37	215	0	28	2	14	9	164	72	94	77	134	145	26	55	24	52	379	11	0	80	78	171	172	134	128	117	130	65	214	mature_unique
hsa-miR-431-5p	12	5	0	11	0	9	0	0	2	0	0	0	0	0	0	3	0	0	0	0	10	6	1	0	4	25	0	0	0	0	0	3	0	6	4	0	0	0	mature_unique
hsa-miR-432-5p	13	34	19	4	12	6	0	0	0	2	0	0	0	1	0	0	0	7	4	1	8	12	2	0	0	56	3	0	9	0	2	16	0	4	3	3	0	6	mature_unique
hsa-miR-4446-3p	13	5	9	0	0	0	0	0	2	0	0	0	0	0	2	0	0	0	0	0	0	6	5	0	0	10	0	0	5	0	0	2	0	0	6	4	0	0	mature_unique
hsa-miR-4448	118	70	14	17	13	38	8	6	18	348	25	38	4	0	4	27	5	41	43	32	70	34	12	5	35	115	9	0	29	59	22	21	7	20	18	54	39	121	mature_unique
hsa-miR-4454	22	12	0	0	13	5	4	68	2	9	0	2	0	0	4	7	6	4	0	6	11	0	6	1	2	12	0	0	10	0	2	8	13	6	4	1	0	15	mature_unique
hsa-miR-4485	0	5	0	0	0	0	0	0	0	4	0	7	0	2	0	172	51	78	13	22	1	0	0	0	0	4	0	0	14	4	2	1	47	0	0	1	0	10	mature_unique
hsa-miR-4488	39	47	0	0	5	20	1	10	1	41	3	13	0	0	4	159	160	561	34	82	13	0	10	13	8	33	2	0	5	6	20	8	145	4	36	23	32	47	mature_unique
hsa-miR-4492	74	61	13	0	8	7	3	9	0	2	3	104	0	0	8	301	100	441	36	81	9	1	2	12	5	7	0	2	93	10	19	17	184	11	33	20	18	180	mature_unique
hsa-miR-4497	5	6	0	0	5	0	0	0	5	1	0	0	3	0	0	10	0	5	6	2	3	0	4	0	0	3	0	0	13	0	1	1	3	3	10	0	0	3	mature_unique
hsa-miR-4508	54	62	0	3	12	12	6	11	0	35	0	59	6	0	3	41	6	28	37	22	15	6	9	4	16	23	8	0	30	6	10	14	6	21	31	38	42	129	mature_unique
hsa-miR-450b-5p	19	0	0	0	0	4	0	3	0	10	0	0	0	0	0	0	0	0	0	4	32	0	1	0	1	32	0	0	1	0	0	7	0	0	0	8	0	5	mature_unique
hsa-miR-4516	28	47	12	1	13	0	1	10	5	35	3	12	9	5	0	133	196	223	16	82	8	7	8	3	13	53	0	0	13	10	24	23	132	5	22	23	4	27	mature_unique
hsa-miR-451a	17341	8559	16459	14892	25047	9922	439	2414	1392	83	34	224	49	5	5	159	215	1065	24	37	42651	11080	27493	1223	5438	13082	122	48	86	54	33	801	472	14	105	1147	72	67	mature_unique
hsa-miR-452-5p	7	1	21	0	38	7	1	3	3	3	0	0	0	0	1	3	2	9	0	1	11	6	19	8	14	25	0	0	23	1	7	4	1	5	0	5	0	2	mature_unique
hsa-miR-4532	75	25	29	0	11	3	1	7	2	153	4	15	27	0	1	20	26	45	30	16	86	75	34	7	13	119	8	0	48	20	28	61	8	15	110	13	35	23	mature_unique
hsa-miR-454-3p	70	66	31	64	89	12	0	7	1	10	0	0	11	4	0	5	2	8	8	13	77	15	74	2	8	64	0	0	15	6	9	18	19	14	13	12	15	0	mature_unique
hsa-miR-454-5p	25	25	7	14	7	14	0	0	0	18	0	0	0	0	0	10	10	5	0	8	13	29	4	0	6	38	0	0	6	0	9	11	26	17	2	7	6	12	mature_unique
hsa-miR-455-3p	3	16	0	0	0	0	0	0	0	0	0	0	0	5	2	2	0	8	8	4	0	4	0	0	0	0	0	0	1	4	13	13	6	3	0	0	0	25	mature_unique
hsa-miR-455-5p	0	24	0	2	7	9	5	4	3	17	0	0	16	7	2	40	51	119	29	54	37	21	5	13	2	12	0	1	52	44	68	67	118	50	80	66	10	47	mature_unique
hsa-miR-4634	344	353	33	23	48	96	9	32	60	251	8	10	107	15	9	201	150	408	101	56	260	215	99	56	42	790	28	1	77	22	450	128	21	15	370	95	131	657	mature_unique
hsa-miR-4662a-5p	19	8	0	7	4	2	0	0	1	0	0	0	9	1	0	0	3	8	0	0	5	0	0	4	18	20	0	0	1	0	5	4	3	5	0	6	0	12	mature_unique
hsa-miR-4728-3p	10	22	0	0	0	0	0	0	0	38	0	0	0	3	0	2	0	4	8	21	3	5	0	2	0	10	0	0	5	0	13	3	0	2	10	4	5	3	mature_unique
hsa-miR-4732-3p	732	994	126	120	70	19	0	12	31	0	7	1	0	2	0	3	1	39	8	0	219	68	121	6	24	187	4	0	1	0	0	10	4	0	0	24	2	0	mature_unique
hsa-miR-4787-5p	3	11	0	0	0	0	0	1	0	1	5	0	0	0	0	11	18	19	2	5	6	0	6	0	0	4	0	0	5	4	9	2	8	1	0	0	7	3	mature_unique
hsa-miR-4792	85	58	24	17	27	26	6	22	25	54	0	33	4	0	6	47	24	98	55	137	104	150	43	33	21	195	0	0	26	27	56	40	74	24	54	38	22	203	mature_unique
hsa-miR-483-3p	79	34	4	9	16	1	1	2	2	3	0	0	9	0	0	40	23	31	25	22	21	0	7	2	0	109	0	0	10	12	57	25	22	19	23	38	2	21	mature_unique
hsa-miR-483-5p	19	4	9	0	7	0	0	0	0	4	0	2	0	1	0	0	0	3	8	2	0	0	1	0	0	27	0	0	2	0	5	3	6	0	0	7	3	4	mature_unique
hsa-miR-484	1103	965	250	301	445	219	21	68	110	248	0	30	21	24	16	166	126	226	57	132	707	300	375	34	136	688	14	12	107	113	278	236	289	97	161	213	61	195	mature_unique
hsa-miR-485-5p	20	71	0	4	4	0	0	0	0	2	0	0	0	1	0	0	0	0	0	0	14	0	4	6	0	19	0	0	2	2	14	13	0	0	0	0	2	0	mature_unique
hsa-miR-486-3p	21466	25299	2932	4444	4442	2281	50	492	1174	155	24	429	22	73	11	280	206	1265	130	74	9458	1741	5395	270	1113	10139	316	130	105	54	177	474	304	46	87	780	109	128	mature_unique
hsa-miR-486-5p	657541	888695	89981	118969	122669	49933	1738	14417	30609	3169	1028	12044	734	2486	294	8565	5828	31805	3069	1568	238681	48607	140785	5559	28865	265142	9211	1581	2502	1112	2917	11834	7307	1121	2385	18849	3068	2543	mature_unique
hsa-miR-487b-3p	5	6	13	13	11	11	0	4	0	2	0	5	0	0	0	2	0	5	0	0	13	3	0	2	2	26	0	0	0	0	3	12	8	0	0	4	0	3	mature_unique
hsa-miR-497-5p	80	116	45	113	238	84	15	13	29	109	1	8	34	19	28	90	94	223	60	129	157	130	55	38	72	340	0	0	180	155	198	375	231	167	308	245	61	148	mature_unique
hsa-miR-500a-3p	55	124	33	5	27	29	0	3	2	31	0	12	0	1	2	14	19	45	12	22	35	23	37	6	8	122	0	0	27	35	30	48	37	12	28	23	14	32	mature_unique
hsa-miR-5010-3p	28	18	0	0	14	0	0	0	0	5	0	0	0	0	0	0	0	9	5	6	5	0	7	0	0	20	0	0	3	0	0	1	3	9	1	0	0	6	mature_unique
hsa-miR-5010-5p	112	138	46	19	18	1	0	9	7	6	0	0	0	1	0	10	1	10	4	18	9	9	14	0	4	61	0	0	9	7	16	6	10	0	3	22	7	13	mature_unique
hsa-miR-501-3p	73	50	10	1	18	10	2	2	5	7	6	0	7	6	0	13	6	23	1	0	5	0	11	0	5	62	0	0	13	1	4	17	0	2	0	11	3	3	mature_unique
hsa-miR-502-3p	6	18	27	0	18	2	1	0	0	18	0	0	0	0	5	9	1	21	9	1	3	3	15	0	4	37	0	0	17	22	5	25	16	26	19	11	3	22	mature_unique
hsa-miR-504-5p	30	110	0	4	7	0	4	7	0	184	0	6	0	6	4	63	11	96	25	23	31	3	0	2	9	111	0	0	16	57	41	94	64	22	38	75	53	104	mature_unique
hsa-miR-505-3p	4	6	10	7	2	0	0	0	0	10	0	0	0	0	5	9	0	4	5	7	0	0	3	0	4	32	0	0	5	5	0	7	6	5	10	7	9	27	mature_unique
hsa-miR-5096	18	14	14	0	0	5	0	0	0	6	0	0	0	0	0	12	0	20	3	14	5	6	0	5	15	4	0	0	2	0	0	8	9	1	3	3	0	4	mature_unique
hsa-miR-532-3p	16	11	7	9	7	6	0	0	0	5	0	0	0	0	0	3	0	4	2	3	19	24	12	0	0	15	0	0	0	0	0	4	4	4	4	3	7	10	mature_unique
hsa-miR-532-5p	522	583	130	265	308	134	21	33	29	205	12	10	15	8	6	90	25	157	29	96	589	236	395	27	105	443	0	0	57	26	92	195	188	57	127	101	30	92	mature_unique
hsa-miR-548aq-3p	2	0	11	17	9	0	0	3	0	0	0	0	0	0	0	0	0	0	0	4	3	0	38	0	4	6	0	0	0	0	0	3	0	0	0	0	0	0	mature_unique
hsa-miR-548e-3p	0	6	0	0	4	0	0	0	0	0	0	0	0	0	4	0	0	1	0	0	8	0	4	0	0	10	0	0	3	0	0	3	3	4	3	3	0	0	mature_unique
hsa-miR-548k	15	12	4	0	6	0	0	0	2	5	8	5	0	0	0	2	1	6	0	2	19	4	8	0	7	21	0	5	3	1	1	2	11	3	12	15	0	0	mature_unique
hsa-miR-550a-3p	72	31	3	15	21	4	0	0	3	3	0	0	0	0	0	2	3	3	0	0	50	21	32	0	1	27	0	0	2	0	0	5	8	1	3	8	0	7	mature_unique
hsa-miR-550a-5p	13	7	0	6	0	3	0	0	1	1	0	0	0	0	0	0	2	3	5	6	0	0	5	0	2	13	0	0	1	0	1	1	8	0	0	0	0	0	mature_unique
hsa-miR-550b-2-5p	70	33	2	14	22	4	0	0	3	3	0	0	0	0	0	0	3	3	0	0	48	23	28	0	1	28	0	0	3	0	0	5	8	1	3	8	0	7	mature_unique
hsa-miR-5585-3p	7	33	9	0	5	2	2	0	6	22	0	0	1	3	1	26	28	51	21	39	0	0	0	3	2	11	0	0	11	3	6	3	39	8	2	5	0	14	mature_unique
hsa-miR-5683	0	6	0	22	2	14	9	33	3	0	0	0	0	3	0	0	0	1	2	23	20	16	25	18	0	7	0	0	192	36	0	1	10	0	7	34	0	13	mature_unique
hsa-miR-5684	112	95	15	3	33	3	2	5	0	4	0	0	0	0	0	2	1	10	5	7	22	5	13	0	2	43	0	0	0	0	0	3	8	0	0	3	0	5	mature_unique
hsa-miR-5701	6	0	7	5	18	2	0	9	0	0	1	0	0	0	1	2	0	2	0	2	7	0	2	5	0	0	0	0	0	5	12	3	0	2	7	7	15	0	mature_unique
hsa-miR-574-3p	401	736	146	75	147	49	13	19	55	427	9	10	11	35	11	192	93	259	102	103	144	71	62	22	56	660	33	4	44	68	156	290	221	130	179	259	164	308	mature_unique
hsa-miR-574-5p	48	133	26	10	26	4	2	0	7	41	0	1	0	0	2	25	9	48	7	16	13	8	4	1	8	54	0	0	28	10	51	34	12	15	13	29	2	16	mature_unique
hsa-miR-576-5p	6	34	8	0	9	3	1	3	0	4	0	0	0	0	0	0	0	5	2	0	19	2	14	0	2	3	0	0	2	9	3	3	2	5	2	17	0	4	mature_unique
hsa-miR-5787	137	220	0	14	20	21	1	5	12	161	4	2	9	20	1	42	67	139	30	21	26	45	29	3	8	458	2	0	13	0	38	43	8	5	56	21	58	65	mature_unique
hsa-miR-582-3p	8	0	0	3	3	2	1	0	6	17	0	0	0	0	0	0	0	1	0	0	8	0	3	3	6	5	0	0	3	0	0	0	0	0	5	6	0	0	mature_unique
hsa-miR-584-5p	271	374	81	126	33	42	3	15	18	14	0	5	7	0	3	13	3	51	15	19	130	44	138	8	20	215	9	0	17	7	17	49	33	7	4	32	2	0	mature_unique
hsa-miR-589-5p	94	74	38	32	39	35	2	9	27	100	25	9	15	2	1	37	30	98	15	32	105	80	21	6	21	286	16	0	12	15	47	35	17	14	32	36	8	68	mature_unique
hsa-miR-6087	7	12	0	3	0	2	0	0	0	2	0	15	0	1	0	8	2	4	7	4	0	1	2	3	0	3	0	0	8	1	0	2	6	1	1	8	17	6	mature_unique
hsa-miR-6131	47	25	7	11	4	1	2	1	2	10	1	1	1	0	0	0	1	1	3	1	5	9	4	0	3	10	0	1	2	4	5	0	1	2	1	4	2	3	mature_unique
hsa-miR-615-3p	52	118	55	13	16	3	2	0	14	80	13	2	12	12	6	113	63	59	27	35	4	16	16	1	5	174	4	0	65	55	50	116	116	47	62	88	28	36	mature_unique
hsa-miR-615-5p	129	48	177	138	67	42	13	83	105	86	143	133	95	1	16	50	90	41	89	66	71	86	35	34	49	91	76	77	51	60	71	42	50	35	80	83	44	132	mature_unique
hsa-miR-619-5p	5	12	11	6	8	4	2	3	0	8	0	8	0	0	1	48	44	110	10	21	5	0	0	1	0	14	2	0	3	1	18	6	63	7	7	9	3	5	mature_unique
hsa-miR-625-3p	56	21	0	14	0	6	0	2	0	11	0	0	0	0	0	5	2	1	2	0	12	14	9	0	5	12	0	0	0	0	6	4	15	6	0	2	1	8	mature_unique
hsa-miR-625-5p	14	8	0	0	4	14	0	1	0	6	0	0	0	0	0	3	2	2	0	0	0	0	2	0	6	6	0	0	6	7	8	4	4	0	15	2	0	12	mature_unique
hsa-miR-628-3p	2	16	0	0	14	0	0	2	1	10	0	0	0	11	0	5	17	18	0	2	17	0	8	0	7	21	0	0	6	15	4	1	3	0	10	8	3	0	mature_unique
hsa-miR-628-5p	4	21	16	9	8	3	0	0	2	13	0	0	0	1	0	5	0	13	3	0	0	6	10	4	1	4	0	0	9	16	6	10	0	13	5	6	0	2	mature_unique
hsa-miR-629-5p	2	25	0	0	2	0	0	0	0	0	0	0	0	0	0	6	6	4	0	4	11	0	3	0	0	11	0	0	0	0	0	0	3	0	0	0	8	0	mature_unique
hsa-miR-6511a-3p	115	160	32	9	8	1	6	0	1	84	0	1	2	0	0	28	16	41	32	40	24	6	6	0	2	45	2	0	4	7	30	47	25	30	48	54	25	61	mature_unique
hsa-miR-6511b-3p	96	92	0	17	17	3	0	8	2	91	0	0	0	2	1	18	9	48	21	10	7	0	7	0	3	42	0	0	5	20	20	30	6	12	25	38	20	27	mature_unique
hsa-miR-652-3p	114	184	72	70	132	67	3	18	18	18	0	7	0	4	4	27	5	22	11	5	100	40	138	2	44	117	3	0	7	18	7	22	7	9	1	11	0	4	mature_unique
hsa-miR-653-5p	0	0	0	0	0	4	4	0	1	3	0	0	0	0	0	0	0	4	0	0	3	0	0	0	0	3	0	0	2	0	0	1	4	0	4	3	0	9	mature_unique
hsa-miR-654-3p	83	182	81	30	49	84	0	19	34	38	0	10	0	9	6	36	5	56	3	27	143	55	55	3	25	349	3	0	29	15	9	83	23	4	12	28	8	27	mature_unique
hsa-miR-654-5p	43	72	98	34	26	53	9	42	39	33	38	62	93	5	10	30	22	12	39	36	49	68	24	25	41	46	50	25	26	30	31	10	24	14	35	55	31	58	mature_unique
hsa-miR-660-5p	28	44	66	37	84	67	5	17	1	35	11	0	0	2	0	11	9	33	10	9	102	66	98	8	30	78	0	0	20	14	31	25	3	10	43	20	11	23	mature_unique
hsa-miR-664a-3p	2	25	0	0	10	2	0	0	0	12	0	4	0	0	1	1	0	11	8	0	0	0	3	4	0	17	0	0	3	0	4	11	12	7	7	10	8	21	mature_unique
hsa-miR-664a-5p	4	4	0	10	0	2	0	0	0	0	0	0	0	3	0	0	3	6	0	10	0	0	4	0	0	7	0	0	5	0	5	7	15	1	6	1	0	0	mature_unique
hsa-miR-671-3p	82	139	0	5	27	7	3	0	9	79	6	7	8	6	6	44	36	88	39	56	26	14	8	6	16	88	7	0	36	21	90	71	55	25	39	74	21	95	mature_unique
hsa-miR-6716-3p	11	22	2	0	0	0	0	0	0	8	0	0	0	0	0	0	0	9	2	0	7	0	2	1	3	10	0	0	2	3	4	9	2	5	7	6	5	4	mature_unique
hsa-miR-6741-3p	6	55	0	19	11	2	2	1	4	11	0	0	0	0	0	5	0	0	2	0	4	10	1	2	5	12	5	0	1	0	2	1	3	1	0	8	1	1	mature_unique
hsa-miR-6842-3p	6	13	0	9	0	0	0	0	2	0	0	0	0	0	0	1	0	0	6	4	0	0	0	0	0	1	0	0	4	0	4	3	3	0	0	0	0	0	mature_unique
hsa-miR-708-3p	9	17	0	0	5	0	0	0	1	0	0	0	2	2	3	5	7	17	0	2	13	0	4	3	0	27	0	6	7	11	8	6	8	3	7	21	1	10	mature_unique
hsa-miR-708-5p	0	3	0	1	0	2	0	0	1	4	11	13	0	0	0	0	0	6	0	0	0	0	1	0	0	4	0	0	0	3	0	7	0	2	5	3	0	3	mature_unique
hsa-miR-744-3p	5	9	0	0	0	4	0	0	0	4	0	0	0	1	4	3	2	1	0	0	0	0	0	0	7	7	0	0	1	0	0	1	3	0	7	0	1	7	mature_unique
hsa-miR-744-5p	461	927	68	103	159	134	38	52	123	649	13	48	87	40	83	448	386	892	525	594	322	278	87	42	116	864	12	0	477	518	596	901	362	293	915	902	390	643	mature_unique
hsa-miR-7641	139	153	15	18	22	37	2	5	11	75	10	25	9	7	11	45	21	87	45	95	39	6	19	18	17	139	0	0	50	54	35	25	50	47	43	83	83	89	mature_unique
hsa-miR-769-5p	154	347	81	65	37	51	5	23	11	271	8	18	24	2	24	92	115	223	90	75	122	92	27	28	48	226	0	0	126	186	192	190	120	110	194	355	79	181	mature_unique
hsa-miR-7704	115	103	8	29	41	25	2	10	22	70	0	15	19	2	3	101	43	67	56	49	11	50	10	17	25	148	4	0	71	26	54	60	42	31	33	38	33	194	mature_unique
hsa-miR-7706	71	79	0	0	12	10	3	4	9	14	12	0	0	9	3	6	0	16	3	7	29	11	6	0	5	43	0	0	12	0	8	14	16	16	0	15	5	19	mature_unique
hsa-miR-7977	9	13	4	23	11	11	0	10	9	25	0	2	2	2	0	32	36	9	6	20	10	7	8	8	0	22	2	0	12	18	19	37	43	16	26	34	10	44	mature_unique
hsa-miR-874-3p	32	68	15	9	16	10	1	11	8	89	0	0	8	9	6	24	51	61	17	38	48	9	3	3	3	93	0	0	79	45	60	49	43	28	59	71	17	22	mature_unique
hsa-miR-874-5p	5	10	6	0	0	0	0	0	2	0	0	0	0	0	1	1	5	10	4	0	0	3	0	0	0	10	0	0	6	3	5	9	10	3	24	9	5	8	mature_unique
hsa-miR-877-5p	47	70	0	0	0	4	5	0	10	17	0	3	0	9	6	70	25	34	23	29	28	0	9	8	0	36	0	0	30	21	55	43	37	7	17	37	25	24	mature_unique
hsa-miR-885-5p	8	12	0	0	0	6	0	0	0	0	0	0	0	0	0	11	1	6	0	0	3	0	0	0	0	0	0	0	1	0	12	5	2	0	8	0	0	0	mature_unique
hsa-miR-887-3p	2	6	0	15	12	2	4	2	0	11	0	4	21	3	1	9	3	18	10	14	25	9	0	4	6	65	4	0	16	27	18	29	32	28	14	14	3	20	mature_unique
hsa-miR-889-3p	9	9	7	12	0	5	0	1	0	0	0	2	0	0	0	2	0	1	0	0	23	0	3	0	0	13	0	0	2	0	0	10	0	0	7	6	0	0	mature_unique
hsa-miR-891a-5p	15	15	0	0	0	0	0	0	0	0	0	0	0	0	0	0	1	10	0	0	3	0	5	0	3	4	9	0	0	0	0	9	0	8	5	2	0	19	mature_unique
hsa-miR-92a-1-5p	12	15	12	0	0	0	0	0	0	13	0	0	13	0	0	1	0	4	0	3	0	0	6	0	0	4	0	0	2	3	4	12	0	0	9	6	8	8	mature_unique
hsa-miR-92a-3p	158680	217973	30167	36798	41335	15123	1100	4183	7183	20846	523	2747	2974	695	1791	14615	10047	26053	13994	10802	54912	21944	41074	2606	10308	74214	1499	120	10133	12649	21958	22982	17096	9464	16160	28996	11898	21607	mature_unique
hsa-miR-92b-3p	4820	10540	834	1122	1132	1044	105	273	392	4608	54	285	578	1118	414	6077	4253	8120	4218	4036	1518	1041	836	236	647	5524	140	34	2989	2454	4278	6211	3635	2972	4456	6044	2728	6202	mature_unique
hsa-miR-93-3p	35	62	10	4	9	4	3	0	0	0	0	0	0	0	0	3	0	1	4	1	17	0	15	0	0	21	0	6	2	6	0	4	9	6	3	9	0	9	mature_unique
hsa-miR-935	0	6	0	0	0	0	0	0	0	6	0	0	0	0	0	3	2	5	0	0	0	0	0	0	0	0	0	0	4	7	4	6	0	0	3	6	2	3	mature_unique
hsa-miR-93-5p	1464	1148	977	1304	1949	686	36	223	104	105	1	13	6	8	10	71	79	203	39	61	2580	638	2002	121	408	1243	4	0	106	75	146	229	153	38	102	258	26	95	mature_unique
hsa-miR-941	234	229	21	38	59	35	2	0	22	62	0	6	2	13	5	45	47	63	6	24	31	8	56	1	25	113	10	1	19	20	33	48	56	21	23	31	40	77	mature_unique
hsa-miR-942-3p	43	31	9	5	15	0	0	0	2	0	0	0	0	4	0	0	0	0	0	5	14	27	38	0	3	5	0	0	0	0	0	0	0	0	4	2	0	0	mature_unique
hsa-miR-942-5p	76	83	29	25	33	7	0	5	4	0	0	0	0	4	0	0	0	0	0	5	36	29	67	0	9	14	0	0	0	0	0	4	0	0	4	7	0	0	mature_unique
hsa-miR-95-3p	8	10	0	6	0	3	0	4	0	2	0	0	0	0	2	0	0	7	0	3	6	0	6	0	0	16	0	0	3	5	0	5	5	0	0	0	0	0	mature_unique
hsa-miR-9-5p	1	10	0	0	16	37	0	0	8	3	0	0	0	0	1	12	8	3	12	1	24	10	0	3	0	8	0	0	15	0	8	12	4	1	3	36	0	4	mature_unique
hsa-miR-96-5p	47	85	24	25	82	0	0	7	5	0	0	0	0	0	0	0	0	3	0	0	7	12	32	0	22	52	0	0	9	0	3	2	2	0	0	0	0	0	mature_unique
hsa-miR-98-3p	28	11	13	6	11	6	3	8	0	8	0	0	0	0	0	17	0	12	2	6	33	1	10	0	5	25	4	0	4	8	6	26	22	21	15	21	2	6	mature_unique
hsa-miR-98-5p	197	277	86	176	233	85	9	52	13	86	21	16	14	8	14	60	67	151	46	61	245	139	179	13	95	437	2	0	88	70	87	199	78	68	80	223	36	86	mature_unique
hsa-miR-99a-3p	2	0	0	30	0	0	0	4	0	12	0	0	0	0	0	0	6	6	1	0	22	23	4	4	2	21	0	0	7	0	0	10	12	0	3	4	3	3	mature_unique
hsa-miR-99a-5p	357	964	200	81	250	167	26	30	59	353	25	100	27	198	31	219	208	367	73	57	299	126	129	41	91	1576	26	9	174	162	122	658	276	74	213	337	61	275	mature_unique
hsa-miR-99b-3p	1	24	0	5	6	3	0	0	0	37	0	0	0	4	0	14	17	29	17	12	28	20	4	4	9	23	0	0	19	12	43	35	23	11	41	23	14	14	mature_unique
hsa-miR-99b-5p	3352	7198	604	531	763	384	183	112	220	5795	26	288	620	4711	243	3162	2912	4627	1462	998	696	546	197	194	468	4889	130	11	1889	1795	2744	5241	2876	1209	1752	2450	1235	2873	mature_unique
ame-miR-3776	28	59	0	3	7	4	8	2	9	11	14	306	5	0	4	27	2	39	17	30	2	13	2	9	1	30	12	62	63	0	20	2	8	4	3	17	9	55	maturehomolog_unique
ath-miR5658	3	22	0	0	7	3	0	0	0	4	0	1	0	0	1	3	1	8	3	4	3	0	2	1	4	2	0	0	7	4	1	0	4	4	5	1	3	7	maturehomolog_unique
bfl-let-7b#rno-miR-3596a	12914	19804	6560	8106	14069	3801	384	1578	920	6757	193	721	1036	404	718	3156	1922	8938	2750	3577	12357	6074	10871	909	4277	18005	234	14	3504	3788	6398	9094	5639	3386	5609	10998	3158	7435	maturehomolog_unique
bfl-miR-125b#rno-miR-3588#bbe-miR-125b-3p	1704	3129	400	363	662	509	56	134	226	1694	19	89	125	124	60	455	302	758	275	120	571	180	225	92	393	3521	48	9	449	627	416	1247	350	217	479	893	421	1022	maturehomolog_unique
bta-miR-1839	3	17	0	3	17	6	0	17	3	6	0	0	0	0	0	7	0	12	3	1	11	3	12	3	20	29	0	0	15	20	7	15	7	0	3	16	2	9	maturehomolog_unique
bta-miR-1940	7	20	0	2	5	15	1	0	0	6	0	15	0	0	13	0	3	18	6	9	1	1	3	0	1	5	0	0	48	1	4	1	1	8	3	6	6	16	maturehomolog_unique
bta-miR-2340	16488	18440	3067	3014	3800	4898	932	643	2717	56433	10383	27937	329	335	257	4462	3379	22439	11692	3600	7921	1617	2120	632	2725	21163	18888	1447	4341	3136	1435	2253	5550	1691	4333	3749	5428	11369	maturehomolog_unique
bta-miR-2404	5	8	12	0	16	4	0	0	0	0	0	0	0	0	1	0	0	1	1	7	1	0	1	0	0	3	0	0	4	2	0	2	0	0	0	0	2	5	maturehomolog_unique
bta-miR-2478	167	229	388	111	148	64	35	464	61	1081	18	139	54	57	51	1250	419	736	215	135	127	70	30	21	78	185	12	8	221	264	478	880	310	369	753	869	70	904	maturehomolog_unique
bta-miR-2484	4	19	0	1	1	2	0	1	0	37	1	1	4	1	5	6	13	29	29	65	2	0	0	0	1	9	2	0	39	35	42	22	8	27	33	48	11	17	maturehomolog_unique
bta-miR-2487	1733	1004	425	1095	874	493	23	92	46	174	36	637	42	0	128	119	89	354	134	482	1632	629	1518	54	358	652	20	9	945	72	84	35	178	158	162	261	94	218	maturehomolog_unique
bta-miR-26c	16135	26292	9266	7336	10818	8296	1461	2304	1968	19520	126	698	3642	2519	2635	16113	17712	29856	9467	13744	18513	12079	6966	2987	5641	42961	222	11	19521	14394	27141	45162	31788	16009	30279	31065	7763	19751	maturehomolog_unique
bta-miR-2887	4	28	0	24	5	8	0	0	3	16	0	38	0	0	2	17	10	20	3	14	1	11	13	9	5	15	0	0	35	5	19	4	4	8	1	14	8	47	maturehomolog_unique
bta-miR-2889	59	88	10	32	48	31	8	7	13	37	0	80	4	8	6	54	38	81	86	41	24	44	10	13	13	186	10	3	39	22	27	51	45	19	65	34	43	112	maturehomolog_unique
bta-miR-2898	257	275	81	51	61	18	14	59	24	609	10	71	11	20	14	263	158	235	120	87	73	57	28	2	28	149	21	11	98	103	136	277	154	106	178	247	74	412	maturehomolog_unique
bta-miR-2904	542	1001	89	132	123	159	15	38	52	742	11	99	68	17	20	171	63	409	308	429	169	119	74	51	114	683	14	0	267	345	328	130	288	376	392	333	233	334	maturehomolog_unique
bta-miR-2957	4	4	0	8	9	7	0	2	1	13	0	8	0	0	0	3	0	9	0	2	25	4	6	0	13	8	0	0	5	12	4	6	6	4	7	4	0	11	maturehomolog_unique
bta-miR-3596	4998	10433	905	936	1481	614	98	206	301	3043	38	215	167	228	201	1343	832	3847	1023	1504	1408	703	1057	188	670	6650	32	6	1325	1132	2321	5227	1378	930	1867	3672	1067	2561	maturehomolog_unique
bta-miR-3600	20593	27052	15708	12722	16588	8841	1621	4020	4517	19842	805	3124	2984	1480	2106	15597	9629	28244	5910	7788	33299	10705	13708	3783	10239	43369	799	108	15747	13432	14396	35585	21185	9904	16465	19174	8089	17311	maturehomolog_unique
bta-miR-3604#ipu-miR-199b	1334	2618	1420	1475	2260	1019	150	404	368	1894	22	93	224	146	114	667	388	1869	429	477	2815	1572	1260	427	1136	6072	36	0	1066	1349	793	3466	1619	608	1563	2180	391	1497	maturehomolog_unique
bta-miR-669	357	600	100	64	118	43	13	11	40	336	12	6	9	33	11	154	70	219	82	66	120	62	48	16	51	498	24	0	39	53	136	237	192	92	150	225	138	254	maturehomolog_unique
cgr-miR-1260	3	15	1	0	0	0	0	1	0	23	0	1	0	2	0	11	5	7	4	0	0	0	1	0	0	6	0	0	5	5	3	26	4	1	4	1	0	6	maturehomolog_unique
cgr-miR-1285	34	29	0	1	2	7	4	4	0	18	0	15	0	1	0	18	4	37	23	18	5	3	9	2	0	29	12	0	27	5	1	6	20	2	2	3	4	10	maturehomolog_unique
cin-miR-4171-5p	0	0	0	0	1	0	0	6	0	0	0	2	0	0	0	1	8	7	8	3	0	0	1	1	0	1	0	0	2	1	3	0	9	0	6	3	0	7	maturehomolog_unique
dme-miR-10-3p#bmo-miR-10-3p#tca-miR-10-3p#cqu-miR-10-3p#mse-miR-10a	2733	8102	999	1363	2091	920	144	456	240	4577	45	259	775	385	368	3173	2615	3786	1289	764	1366	1411	638	481	1346	8586	88	5	3276	2104	5351	4015	4238	2843	3633	4525	1241	3061	maturehomolog_unique
dme-miR-4949-5p	19	71	19	9	12	2	0	0	6	16	0	0	0	0	2	5	2	17	4	7	8	2	3	0	0	24	0	0	8	1	15	11	9	3	0	1	2	14	maturehomolog_unique
dre-miR-125a#fru-miR-125a#tni-miR-125a#xtr-miR-125a#aca-miR-125a-5p#ola-miR-125a-5p#ipu-miR-125a	12	8	0	0	0	0	0	0	0	7	0	0	0	0	3	5	3	11	3	0	1	0	0	0	4	6	0	0	4	0	1	2	4	1	3	0	0	3	maturehomolog_unique
gga-miR-1692	13	13	10	0	0	15	3	0	0	75	0	11	9	0	40	13	6	47	16	29	11	0	0	0	0	7	0	5	7	0	11	8	4	16	21	3	4	14	maturehomolog_unique
gga-miR-7475-5p	12	6	0	0	6	0	0	0	0	2	0	4	0	0	0	3	6	23	7	19	12	0	0	0	0	5	1	0	0	0	0	8	14	1	4	0	0	6	maturehomolog_unique
gma-miR6300	1	5	0	6	0	0	0	13	3	0	0	21	1	0	0	5	3	31	12204	6	0	0	0	1	0	1	16	0	2	2	18	3	1	19	4	0	2	15	maturehomolog_unique
hco-miR-5978	12	0	0	0	0	0	0	0	0	0	0	2	0	0	15	4	1	12	0	4	0	0	0	0	0	0	5	0	142	0	0	0	10	6	0	0	5	34	maturehomolog_unique
hhi-miR-7641	953	1121	173	189	340	163	30	103	100	187	36	142	20	19	20	258	102	380	135	88	606	131	84	39	63	2031	49	4	174	96	75	118	123	89	48	326	111	393	maturehomolog_unique
hhv6b-miR-Ro6-1-3p	26	35	15	17	13	21	0	6	8	22	0	50	7	1	2	5	9	30	28	16	16	3	4	5	11	56	0	1	28	9	11	5	26	11	31	44	22	31	maturehomolog_unique
hsv1-miR-H17	10	13	0	0	4	3	4	0	0	0	0	41	0	1	3	8	17	20	3	21	0	0	5	3	0	18	9	0	40	0	12	4	7	11	6	6	3	46	maturehomolog_unique
hsv1-miR-H18	83	51	180	162	94	41	32	167	53	75	175	31	117	0	17	20	29	14	61	57	109	171	59	80	103	26	49	34	27	70	72	12	37	45	59	88	77	88	maturehomolog_unique
mmu-miR-1195	4	10	8	4	2	3	1	0	0	3	0	19	0	0	5	16	4	19	2	8	0	0	0	4	0	0	0	0	47	13	9	3	11	1	1	2	1	35	maturehomolog_unique
mmu-miR-126b-3p	5976	12496	3771	3812	5623	2980	550	1712	864	11624	78	1088	2670	2564	928	9477	11533	14330	3538	3607	7487	6673	4347	2520	3188	23938	265	35	12906	6206	14419	20319	19412	8941	13889	12565	3042	9772	maturehomolog_unique
mmu-miR-126b-5p	6	29	3	16	7	1	0	1	0	32	0	0	11	2	2	5	26	23	11	13	12	9	5	10	9	28	0	0	21	26	28	21	21	33	18	35	2	14	maturehomolog_unique
mmu-miR-142b	3	0	24	19	37	12	0	1	0	0	0	5	0	0	0	0	0	2	0	2	62	18	89	3	10	9	0	0	2	0	0	0	0	0	0	0	0	0	maturehomolog_unique
mmu-miR-1843a-3p#cgr-miR-1843#rno-miR-1843-3p	24	80	22	0	18	10	0	0	4	43	0	3	0	1	2	25	0	30	0	7	26	10	16	5	12	21	7	0	3	25	6	25	21	0	11	20	24	44	maturehomolog_unique
mmu-miR-1843a-5p#rno-miR-1843-5p	26	45	17	8	10	6	2	9	0	6	0	0	0	0	0	1	0	6	0	1	19	1	33	3	16	14	0	0	4	9	0	5	3	8	0	6	0	10	maturehomolog_unique
mmu-miR-1895	27	11	8	7	11	2	0	0	2	0	0	0	0	0	0	4	0	5	3	3	11	11	6	0	0	2	0	0	1	0	0	2	5	0	0	8	0	1	maturehomolog_unique
mmu-miR-2137	23	33	0	0	36	23	8	5	2	16	0	11	0	9	0	18	16	50	22	20	28	23	4	12	4	110	0	0	12	7	27	49	14	9	42	7	23	32	maturehomolog_unique
mmu-miR-30f	4	10	8	3	5	0	1	11	0	0	0	0	9	2	0	3	10	1	0	2	4	0	1	5	3	6	0	0	2	5	21	7	5	0	14	3	0	0	maturehomolog_unique
mmu-miR-3535	18	32	0	1	6	3	0	0	0	2	0	1	2	0	2	1	2	9	10	18	0	3	1	2	1	8	0	0	16	5	3	3	0	2	2	11	4	1	maturehomolog_unique
mmu-miR-3968	27	17	8	16	5	0	0	3	0	30	0	0	0	0	0	2	0	6	0	0	5	0	0	0	0	20	0	0	0	0	3	16	0	0	0	6	0	4	maturehomolog_unique
mmu-miR-5106	43	16	11	0	0	6	6	5	29	32	11	7	43	0	32	14	43	65	1255	36	6	11	2	9	0	23	13	10	9	17	13	4	57	84	75	105	27	10	maturehomolog_unique
mmu-miR-5119	5	12	0	8	0	3	0	4	6	4	0	0	63	0	395	7	23	8	9	6	0	1	4	6	3	12	0	0	3	0	9	2	6	9	9	3	0	3	maturehomolog_unique
mmu-miR-5126	89	82	0	4	4	6	0	0	4	35	0	35	1	8	1	27	31	36	13	11	13	32	6	1	11	105	4	2	16	2	19	7	18	1	18	9	29	32	maturehomolog_unique
mmu-miR-6236	7	48	10	12	16	0	0	1	4	14	0	7	0	0	0	15	0	11	3	6	0	10	0	9	9	6	0	4	12	3	6	3	9	15	8	11	6	39	maturehomolog_unique
mmu-miR-6238	103	234	30	26	85	13	21	4	9	58	3	101	17	5	14	47	18	85	23	54	23	25	17	17	52	79	18	0	66	21	37	15	69	48	36	60	65	112	maturehomolog_unique
mmu-miR-6239	38	53	8	5	0	8	2	0	3	33	0	215	0	0	2	16	2	39	9	117	13	15	6	7	6	24	0	0	24	7	10	1	18	6	6	23	3	16	maturehomolog_unique
mmu-miR-6240	185	238	164	96	149	85	25	16	27	183	4	670	13	19	29	203	710	362	122	1028	92	46	109	44	47	149	14	0	236	62	114	129	1769	104	83	103	66	232	maturehomolog_unique
mmu-miR-6412	144	157	13	13	57	20	8	11	19	78	8	0	0	2	4	18	8	66	11	21	95	58	49	4	4	79	0	0	13	30	33	75	75	17	27	32	28	41	maturehomolog_unique
mmu-miR-6937-5p	21	39	0	15	28	25	1	1	6	31	1	118	0	0	6	19	19	74	18	39	9	0	7	8	13	11	7	4	87	1	9	12	53	41	8	11	24	14	maturehomolog_unique
mmu-miR-7082-5p	28	47	0	0	3	0	0	3	4	18	0	7	9	3	1	72	87	101	2	10	7	0	2	0	0	59	0	0	6	12	7	8	21	2	9	4	2	17	maturehomolog_unique
mmu-miR-709	3	0	0	0	0	0	0	0	7	0	0	22	0	0	1	7	9	20	12	13	0	0	0	0	0	1	0	2	36	0	0	0	6	0	4	3	2	12	maturehomolog_unique
mne-miR-140	0	5	6	0	0	0	0	0	0	7	0	0	0	0	0	7	2	15	2	0	0	2	5	0	0	2	0	0	1	0	0	5	15	3	7	11	7	4	maturehomolog_unique
oan-miR-1357	0	9	0	0	0	0	1	0	0	0	0	0	0	0	0	0	0	10	3	3	7	0	0	0	0	2	0	0	15	0	6	3	1	0	0	0	0	5	maturehomolog_unique
oan-miR-1386	124	69	45	19	18	50	29	351	20	344	7	50	7	18	15	277	112	162	80	39	41	16	28	4	36	123	0	18	118	63	88	173	77	126	130	138	38	222	maturehomolog_unique
oan-miR-31-3p	0	0	9	0	0	0	0	0	3	0	12	4	0	0	0	0	0	0	0	3	12	0	3	0	0	0	1	0	0	0	0	4	3	0	4	2	0	7	maturehomolog_unique
oar-miR-3955-5p	0	8	11	0	11	0	0	0	0	1	0	0	0	0	0	1	8	9	4	1	1	0	0	0	0	2	0	0	2	0	0	0	3	1	2	6	1	4	maturehomolog_unique
osa-miR2091-5p	2	4	4	0	1	0	0	0	0	2	0	0	0	0	1	7	25	25	0	9	8	0	2	0	2	0	0	0	0	10	1	0	28	1	4	0	0	2	maturehomolog_unique
peu-miR2916	11	7	0	0	5	10	0	0	4	3	0	0	0	0	0	3	2	2	226	5	8	10	0	1	5	0	0	4	0	0	23	0	0	0	2	2	0	0	maturehomolog_unique
ppt-miR894	4	0	0	8	0	3	2	0	0	1	0	8	0	0	0	0	0	0	2	8	0	0	1	2	0	3	5	0	3	3	12	8	3	3	11	0	0	6	maturehomolog_unique
ppy-miR-1273e	6	12	15	0	3	1	0	0	0	5	0	0	0	0	0	14	18	60	5	28	0	0	1	0	0	5	0	0	7	1	0	0	33	4	0	5	1	1	maturehomolog_unique
ppy-miR-151b	2921	4773	495	621	553	340	120	165	269	3829	26	160	372	744	239	2864	1824	3789	1308	1354	1006	500	258	151	475	8233	72	0	1416	1834	2618	4775	3168	1033	2361	2240	1155	2384	maturehomolog_unique
ptr-miR-320e#ppy-miR-320e	9	72	0	0	0	2	0	0	0	36	0	0	0	4	0	13	20	5	4	4	10	0	2	0	5	40	3	0	12	12	17	29	10	5	12	11	11	14	maturehomolog_unique
rno-miR-133c	42	18	0	9	4	0	2	0	5	50	0	3	0	9	2	25	32	31	17	26	20	5	0	2	3	106	0	0	21	13	38	37	45	15	37	14	28	35	maturehomolog_unique
rno-miR-3553	302	678	91	138	172	33	3	20	38	0	0	2	12	2	0	14	16	13	0	0	241	33	184	5	65	377	9	0	16	0	4	12	6	0	2	27	1	0	maturehomolog_unique
rno-miR-3556a	0	8	0	5	1	1	1	0	0	7	0	0	0	1	1	0	3	4	3	0	8	1	1	0	3	5	0	0	7	3	0	7	1	0	0	7	4	0	maturehomolog_unique
rno-miR-3556b	59	82	61	79	105	70	9	29	13	173	0	0	31	19	17	106	72	184	44	76	185	119	91	30	29	280	0	0	178	127	167	303	162	102	171	196	49	84	maturehomolog_unique
rno-miR-3557-5p	2810	1508	731	767	931	246	43	159	382	472	76	296	35	50	35	411	248	435	156	142	567	165	603	140	354	2705	42	5	371	456	637	394	499	252	322	370	174	324	maturehomolog_unique
rno-miR-3560	17	16	3	1	3	7	0	0	0	4	0	0	0	2	0	3	0	3	1	0	5	0	10	0	3	27	0	0	9	0	0	6	0	0	6	0	0	0	maturehomolog_unique
rno-miR-3570	18	57	7	18	16	19	0	0	0	44	0	0	4	0	3	0	18	17	9	8	7	6	20	2	11	35	0	0	13	19	16	37	7	9	29	37	0	23	maturehomolog_unique
rno-miR-3574	22	12	7	31	8	7	0	16	4	0	0	0	0	0	0	0	0	2	1	3	101	30	18	3	13	24	0	0	2	0	10	4	9	5	6	17	0	0	maturehomolog_unique
rno-miR-3578	0	14	0	5	0	1	0	0	0	0	0	0	0	0	0	5	3	1	2	0	7	6	0	0	3	18	0	0	3	0	0	8	0	0	0	0	0	7	maturehomolog_unique
rno-miR-3586-3p	580	1018	107	216	206	214	45	60	69	561	0	6	136	58	63	344	301	672	239	270	404	154	186	60	164	764	2	2	327	399	680	854	463	438	563	829	186	558	maturehomolog_unique
rno-miR-3587	12	16	10	4	10	8	1	0	6	4	0	0	4	9	2	14	14	20	7	12	50	16	7	3	5	50	0	0	10	14	18	21	20	6	14	31	9	6	maturehomolog_unique
rno-miR-3589	4	4	11	0	1	0	0	0	0	5	0	0	0	0	5	7	0	1	0	5	0	0	0	0	4	15	0	0	1	6	0	2	1	2	0	7	8	12	maturehomolog_unique
rno-miR-3590-5p	186	547	244	133	245	217	26	60	19	154	0	10	30	10	43	130	141	246	97	151	321	141	317	18	136	358	3	0	322	273	302	421	195	185	216	490	115	258	maturehomolog_unique
rno-miR-3596b	1262	1390	480	503	681	306	39	143	78	511	1	34	44	15	68	179	179	484	144	217	975	384	581	39	240	1176	2	9	284	256	453	750	254	224	495	675	199	485	maturehomolog_unique
rno-miR-3596c	2658	6242	550	651	853	428	109	286	215	2755	28	184	473	243	275	2040	947	4411	1455	1590	1053	762	388	215	761	5075	29	7	1635	1798	2966	3756	2451	1138	2347	3825	1168	3456	maturehomolog_unique
rno-miR-3596d#aja-miR-3596	490	702	568	696	1189	279	17	87	50	207	0	33	32	5	21	117	80	300	64	112	1126	378	1008	52	371	708	18	0	100	112	230	330	270	125	178	321	83	249	maturehomolog_unique
rno-miR-409b	217	453	45	81	117	57	2	36	44	91	4	16	5	1	0	35	10	43	25	25	257	105	36	16	30	529	3	7	22	15	9	64	32	14	28	64	14	73	maturehomolog_unique
sha-miR-716b	568	369	196	193	381	360	41	38	8	573	18	116	29	7	28	87	56	158	71	90	113	174	94	77	144	302	27	0	146	125	67	88	121	220	81	226	161	245	maturehomolog_unique
spu-miR-10	3	4	1	1	4	0	0	0	0	7	0	0	1	4	0	1	3	2	1	0	0	0	1	0	3	13	0	0	1	4	1	7	0	1	3	2	1	1	maturehomolog_unique
ssc-miR-4332	6	3	5	2	0	0	0	0	1	3	0	0	0	0	1	93	0	4	0	4	0	0	1	0	3	7	0	8	11	2	0	1	0	5	0	1	0	6	maturehomolog_unique
tca-miR-3885-5p	13	7	0	0	0	1	0	0	0	15	0	1	3	0	0	13	3	24	0	14	0	0	2	0	0	9	0	0	5	6	1	0	9	1	10	3	8	10	maturehomolog_unique
chr10_104196266_104196346	0	209	0	117	104	261	0	0	0	0	0	0	0	0	0	156	0	398	0	0	730	0	168	0	114	1931	0	0	474	0	262	1288	774	0	779	0	0	0	newMicroRNA_fastgenome
chr10_105154045_105154129	84	112	0	0	0	0	0	0	0	0	0	0	0	0	0	34	0	0	0	0	298	0	0	12	0	110	0	0	0	0	43	19	30	98	45	59	33	0	newMicroRNA_fastgenome
chr11_2155359_2155444	39	27	4	0	9	0	0	0	0	0	0	0	0	0	0	18	0	22	0	0	0	0	4	0	0	76	0	0	0	0	30	12	15	0	0	0	2	0	newMicroRNA_fastgenome
chr1_155164977_155165061	2821	0	0	0	0	0	0	0	0	3074	0	0	0	0	0	3617	0	5161	2415	0	0	0	483	0	0	3514	0	0	1864	0	0	0	0	1639	0	3801	1638	0	newMicroRNA_fastgenome
chr14_100576000_100576087	55	173	0	29	11	29	0	0	0	52	0	0	0	27	0	32	16	73	23	0	0	0	18	0	0	200	0	0	37	25	23	79	55	25	37	99	0	57	newMicroRNA_fastgenome
chr14_102026652_102026731	18	89	0	0	20	0	0	0	0	0	0	0	0	0	0	0	50	71	0	0	0	0	0	0	0	76	0	0	26	7	151	68	197	0	108	52	55	35	newMicroRNA_fastgenome
chr16_33965494_33965598	0	5730	0	0	2408	2571	0	0	0	18783	0	0	0	0	0	0	0	3993	0	0	0	0	0	0	0	4256	0	0	0	23	3072	2935	0	12	0	0	0	0	newMicroRNA_fastgenome
chr1_65524112_65524192	0	0	0	0	0	0	0	0	0	0	0	0	0	0	44	0	0	550	0	0	2078	856	1377	0	454	540	0	0	300	0	0	627	495	322	0	459	0	396	newMicroRNA_fastgenome
chr16_69966995_69967079	753	1866	358	669	627	333	106	141	0	1632	0	38	257	124	0	1684	867	2900	857	920	1577	691	506	129	340	1191	2	0	893	868	2263	2539	1918	1143	2352	2149	996	1878	newMicroRNA_fastgenome
chr17_57918623_57918704	735	0	1288	0	1261	1548	0	739	0	0	0	0	0	0	0	0	0	1224	0	0	4708	0	1971	0	1836	4303	0	0	2713	0	437	2887	0	866	920	1806	321	0	newMicroRNA_fastgenome
chr17_65822063_65822145	0	391	0	0	0	0	13	17	4	75	253	3225	23	9	199	472	142	752	202	228	1	0	0	0	0	12	82	60	2885	17	193	45	273	30	84	104	129	646	newMicroRNA_fastgenome
chr17_6920935_6921018	0	0	0	0	0	0	0	0	18	79	0	0	0	0	0	0	233	0	0	0	0	53	54	0	0	0	0	0	27	0	0	0	71	41	0	38	94	0	newMicroRNA_fastgenome
chr19_13947250_13947332	0	687	0	756	0	0	0	0	165	3938	0	0	0	0	0	1693	0	2916	850	1476	0	0	615	0	827	2321	0	0	1351	982	2052	4034	3047	1849	2675	2498	837	1839	newMicroRNA_fastgenome
chr19_46142254_46142338	3	8	0	0	0	6	0	0	0	0	0	0	0	0	0	5	0	10	0	0	0	0	0	0	0	16	0	0	15	0	0	8	6	0	0	0	0	0	newMicroRNA_fastgenome
chr19_52195860_52195942	0	7320	0	534	0	359	0	0	0	0	0	0	0	4909	0	0	0	4701	1485	973	689	565	197	187	489	0	0	0	1938	0	2736	5319	2943	1261	1757	2506	1240	2904	newMicroRNA_fastgenome
chr19_52196509_52196591	6326	12853	0	0	0	969	325	0	0	8561	0	0	0	0	0	6436	5133	7253	3048	2438	1368	0	0	0	0	8926	0	0	4514	4572	6236	8151	5649	2706	4689	5344	2653	5051	newMicroRNA_fastgenome
chr2_177015046_177015129	7548	22771	0	2876	4011	1838	0	872	0	8987	0	954	0	1963	0	6360	5377	8737	2456	2175	2079	2746	1272	0	2500	27029	168	0	8518	4386	0	9388	9336	4685	5825	7188	0	6184	newMicroRNA_fastgenome
chr22_22007594_22007675	100	77	42	45	107	38	0	7	2	5	0	0	0	0	0	20	0	17	0	0	126	21	98	0	0	71	0	0	9	0	0	27	12	7	3	0	0	6	newMicroRNA_fastgenome
chr3_160122530_160122616	263	0	139	0	0	53	12	33	24	42	0	2	8	0	0	18	16	0	0	18	0	0	306	14	56	295	1	0	0	18	0	86	43	12	0	96	11	45	newMicroRNA_fastgenome
chr3_188406570_188406655	737	1211	108	160	122	87	26	23	63	997	0	25	82	83	55	623	356	828	260	340	234	126	53	0	115	1954	9	0	230	338	604	858	703	272	527	448	276	536	newMicroRNA_fastgenome
chr3_49057582_49057667	0	0	0	0	0	143	0	0	75	0	0	0	0	0	0	30	0	0	0	0	746	0	0	0	0	472	0	0	34	0	22	0	53	0	0	77	0	46	newMicroRNA_fastgenome
chr5_148808496_148808573	133139	0	54173	103549	82246	0	31486	18863	0	0	0	0	66818	34253	26569	230466	202905	0	110274	160785	267331	0	0	27423	130229	0	0	0	0	178470	271914	604531	453523	194050	332591	293793	139254	0	newMicroRNA_fastgenome
chr5_148810213_148810296	409	532	0	156	187	58	103	44	46	1878	0	0	355	1089	89	742	1224	0	355	405	421	325	0	82	159	0	0	0	723	518	714	2142	1400	488	919	801	292	1118	newMicroRNA_fastgenome
chr6_72113245_72113329	108	157	90	91	117	86	9	12	12	121	1	6	60	36	35	228	182	383	84	119	230	148	51	45	112	317	4	0	262	159	393	338	395	298	423	259	102	162	newMicroRNA_fastgenome
chr7_130135957_130136035	157	338	34	0	42	37	0	27	48	0	65	47	0	0	0	7	10	20	4	0	23	14	79	17	41	264	36	0	6	17	5	9	25	2	0	11	4	10	newMicroRNA_fastgenome
chr7_99691388_99691472	1256	919	832	0	1616	0	0	0	0	0	0	0	0	0	0	63	0	0	0	40	0	0	0	0	345	1053	0	0	0	0	0	0	127	0	80	195	0	65	newMicroRNA_fastgenome
chr7_99691615_99691696	724	920	292	337	387	101	0	0	69	64	0	0	0	0	0	0	0	38	0	22	686	175	480	0	77	376	0	0	26	0	50	39	0	31	0	93	0	46	newMicroRNA_fastgenome
chr9_116971718_116971799	0	0	0	0	0	0	0	0	0	0	0	0	0	0	0	26	0	101	24	0	0	20	0	0	0	0	0	0	44	0	59	54	101	38	0	0	0	31	newMicroRNA_fastgenome
chr9_97847734_97847818	0	0	0	0	0	5754	0	0	0	19089	0	0	0	0	0	14499	0	28627	0	0	14838	0	0	0	0	25599	0	0	0	0	18933	41098	25277	0	19180	20183	0	0	newMicroRNA_fastgenome
chrX_49767762_49767842	477	523	109	225	271	115	0	0	0	174	0	0	0	0	0	88	0	136	0	83	510	208	348	0	0	391	0	0	0	0	0	183	170	47	108	93	24	73	newMicroRNA_fastgenome
chrX_85158633_85158718	0	181	0	0	25	0	0	0	0	82	0	0	0	0	0	67	52	77	0	0	46	0	0	0	0	0	0	0	34	0	104	165	0	0	0	145	0	0	newMicroRNA_fastgenome
chr1_172113683_172113765	1433	2898	1517	1622	2495	1106	162	444	395	2031	0	94	244	151	130	729	419	1996	449	505	2973	1655	1378	445	1206	6449	36	0	1114	1470	861	3649	1710	676	1695	2354	436	1683	newMicroRNA_fasthomolog
chr1_198828187_198828270	9467	10026	3727	3915	5784	3385	0	1494	0	6088	0	0	0	0	592	3951	4408	5358	2115	4227	8325	4419	3806	970	2262	11938	0	0	6818	0	0	10098	5320	6249	5981	5711	0	4416	newMicroRNA_fasthomolog
chr17_1617196_1617277	20719	27192	0	0	16679	0	0	0	4537	0	0	0	0	0	0	0	9658	28343	0	7839	33494	0	0	0	10296	0	0	0	15819	13486	0	35687	0	0	0	19300	0	17402	newMicroRNA_fasthomolog
chr17_46114527_46114609	153	377	0	45	76	44	0	0	0	90	0	0	0	0	0	0	0	150	0	0	157	0	0	0	0	482	0	0	147	112	122	206	83	0	0	153	0	0	newMicroRNA_fasthomolog
chr17_56408594_56408677	1842	0	2232	2596	3189	947	61	381	157	0	0	25	0	0	0	0	0	157	0	13	4602	1750	3997	146	826	1323	0	0	106	0	0	0	77	0	0	0	0	0	newMicroRNA_fasthomolog
chr17_6921246_6921328	0	0	0	0	0	0	14	0	0	0	0	0	0	0	0	0	0	211	59	0	0	0	52	0	0	0	0	0	0	0	0	349	221	165	302	0	0	140	newMicroRNA_fasthomolog
chr19_10928094_10928177	1433	2898	1517	1622	2495	1106	162	444	395	2031	0	94	244	151	130	729	419	1996	449	505	2972	1655	1378	445	1209	6449	36	0	1114	1470	861	3649	1710	676	1695	2354	436	1683	newMicroRNA_fasthomolog
chr19_52196035_52196123	7656	15502	0	2164	3207	1184	0	0	0	6703	0	0	0	0	635	3753	1826	8854	3308	3657	0	0	1588	0	0	12622	0	0	3080	3709	6281	8095	5286	2880	5068	9526	2964	7850	newMicroRNA_fasthomolog
chr21_17962563_17962645	2287	4043	0	0	912	688	0	186	57	2191	0	106	0	147	89	613	0	1065	374	49	230	82	52	117	496	887	0	0	627	833	609	1695	459	0	678	1319	576	1387	newMicroRNA_fasthomolog
chr3_188406570_188406655	3055	4964	510	634	561	341	123	173	283	4030	0	0	377	754	243	2928	1849	3921	1355	1408	1030	528	260	154	0	8449	0	0	1444	1878	2714	4875	3226	1087	2409	2360	1202	2471	newMicroRNA_fasthomolog
chr5_149112382_149112463	2762	1508	710	0	0	0	0	0	0	0	0	0	0	0	0	391	0	429	0	0	0	0	561	129	0	2666	0	0	353	419	617	0	0	0	0	347	0	328	newMicroRNA_fasthomolog
chr6_72113246_72113330	1064	348	572	1246	1982	578	299	287	235	937	62	198	404	730	184	1750	2828	3821	726	1169	3238	1047	423	390	731	555	84	0	2067	141	3738	3881	3642	3589	2151	1945	531	1164	newMicroRNA_fasthomolog
chr7_25989530_25989612	1843	3296	1894	2051	3023	1186	191	590	0	0	0	0	0	159	243	1006	0	2942	980	0	4247	2253	1713	487	1054	4702	0	0	1826	673	2100	2280	2328	1021	2501	1968	0	1135	newMicroRNA_fasthomolog
chr8_141742674_141742753	0	3055	0	0	0	0	0	0	0	2617	0	0	0	0	0	1438	1071	2156	0	0	0	0	0	0	0	2638	0	0	911	0	1760	2073	1754	0	1762	1579	0	0	newMicroRNA_fasthomolog
chr9_131007012_131007094	1433	2898	1517	1622	2495	1106	162	444	395	2031	0	0	244	151	130	729	419	1996	449	505	0	1655	1378	445	1206	542	0	0	1114	1470	861	3649	1710	676	1695	2354	436	1683	newMicroRNA_fasthomolog
chr9_139565057_139565137	6242	13196	3961	3986	5873	560	569	274	124	3062	20	1099	2748	2616	167	9821	11894	14828	3681	693	1509	6850	4518	2647	553	27557	265	0	13436	6614	15023	21077	20111	9361	14450	3082	564	10296	newMicroRNA_fasthomolog
chr10_104196256_104196360	167	209	0	117	104	261	0	70	0	123	0	139	40	16	38	156	148	398	242	306	730	69	168	0	114	1931	0	0	474	264	262	1288	774	83	779	234	46	496	newMicroRNA_genome
chr10_105154015_105154159	84	112	9	26	33	18	12	0	10	51	0	15	8	0	5	47	41	88	33	37	260	154	48	12	13	110	0	0	62	31	65	48	40	98	103	76	33	50	newMicroRNA_genome
chr10_17887086_17887218	6	4	0	3	6	0	0	0	0	0	0	0	0	0	0	0	0	0	0	0	8	13	3	0	0	12	0	0	3	5	0	5	2	0	0	17	0	0	newMicroRNA_genome
chr10_18134015_18134147	6	4	0	3	6	0	0	0	0	0	0	0	0	0	0	0	0	0	0	0	8	13	3	0	0	12	0	0	3	5	0	5	2	0	0	17	0	0	newMicroRNA_genome
chr10_24497801_24497910	514	532	38	64	236	139	0	69	32	161	16	96	37	18	9	3960	1991	7311	161	1063	131	156	92	50	111	194	83	0	92	84	90	82	3276	138	180	364	199	367	newMicroRNA_genome
chr10_65132695_65132833	13	23	4	4	4	9	0	0	0	4	0	0	0	0	6	14	7	9	9	11	4	11	0	0	0	18	0	0	6	0	17	21	27	23	25	17	8	10	newMicroRNA_genome
chr1_10694587_10694713	17	28	0	0	0	0	11	0	29	0	0	173	0	0	19	60	16	40	16	20	0	0	0	0	0	15	0	14	163	0	26	4	33	37	0	21	58	147	newMicroRNA_genome
chr1_108113285_108113447	0	51	0	0	0	0	2	0	10	0	0	63	0	0	16	74	10	70	10	16	0	0	0	2	0	6	0	0	131	0	13	11	28	116	9	19	0	104	newMicroRNA_genome
chr1_108113504_108113654	0	396	0	0	0	44	0	0	0	61	0	128	0	0	13	89	24	58	0	0	0	0	0	50	49	133	0	0	128	85	0	0	0	40	44	269	98	0	newMicroRNA_genome
chr1_110141499_110141609	18	45	0	0	7	0	0	0	0	11	0	0	0	0	0	4	0	6	7	0	11	0	0	0	0	24	0	0	0	0	0	11	0	0	0	0	0	11	newMicroRNA_genome
chr1_1102462_1102602	0	15	0	0	6	0	0	3	0	0	0	0	0	0	5	50	11	12	0	19	0	1	2	0	0	5	0	0	86	0	4	2	26	0	0	4	0	0	newMicroRNA_genome
chr11_10530690_10530935	0	0	21	23	0	0	0	23	10	13	0	0	0	0	5	1	0	8	0	0	6	4	5	0	7	10	0	0	0	45	0	0	0	6	12	0	0	0	newMicroRNA_genome
chr11_121970436_121970578	56	118	0	17	25	25	0	0	12	41	0	0	0	5	0	8	9	48	25	14	36	12	0	0	0	184	0	0	18	29	12	48	20	0	0	29	12	13	newMicroRNA_genome
chr1_1167597_1167721	6	24	0	0	0	0	2	0	0	13	0	74	0	0	2	10	7	42	12	13	0	6	0	0	0	12	0	0	15	0	9	9	17	0	7	0	16	14	newMicroRNA_genome
chr1_117637237_117637381	14	12	17	5	11	4	0	2	1	0	0	0	0	0	0	0	0	0	0	0	9	1	11	0	2	4	0	0	0	0	0	3	0	0	0	0	0	0	newMicroRNA_genome
chr1_120543839_120544024	0	301	0	0	53	0	0	8	0	132	0	0	0	0	0	66	25	108	0	0	0	0	0	0	18	0	0	0	68	16	0	35	68	0	0	66	0	154	newMicroRNA_genome
chr11_2155329_2155472	39	27	9	6	9	0	1	0	0	0	0	2	0	0	0	18	13	22	11	14	12	0	4	0	0	76	0	0	9	10	30	12	15	14	19	19	3	4	newMicroRNA_genome
chr1_1290478_1290616	201	138	0	0	19	21	0	7	12	99	0	5	10	4	0	42	162	164	54	31	40	317	28	4	17	308	0	0	35	7	25	48	62	5	66	84	96	118	newMicroRNA_genome
chr1_145438888_145439031	102	0	254	210	153	106	0	182	0	0	93	0	113	0	0	77	0	0	0	0	0	0	0	0	137	0	0	0	0	122	75	0	0	0	82	63	0	0	newMicroRNA_genome
chr11_45848163_45848311	0	762	326	0	358	154	57	0	0	265	0	0	0	0	0	0	0	0	195	294	177	150	0	0	0	0	0	0	0	0	0	191	0	249	0	365	221	793	newMicroRNA_genome
chr1_151105281_151105407	23	12	0	0	0	5	0	2	0	2	0	0	0	0	0	8	35	28	0	9	0	7	4	0	0	5	0	0	0	6	0	0	8	0	6	0	0	13	newMicroRNA_genome
chr1_155164947_155165091	2821	6388	401	676	564	647	63	193	240	3074	19	225	369	830	238	3617	2500	5161	2415	2501	897	636	483	116	434	3514	0	0	1864	1420	2294	4057	2002	1639	2442	3801	1638	3892	newMicroRNA_genome
chr1_160313256_160313354	260	300	0	0	0	0	0	0	0	0	0	556	0	0	0	739	0	634	0	220	0	0	0	0	0	498	0	0	806	17	0	0	17	0	0	158	0	705	newMicroRNA_genome
chr11_62432851_62432999	1	4	0	0	0	4	0	3	0	10	0	3	6	0	0	5	3	5	8	13	12	6	9	0	0	6	0	0	0	0	0	2	0	0	0	1	1	2	newMicroRNA_genome
chr11_64658594_64658736	519	434	625	694	1090	375	10	153	56	82	0	71	46	32	17	730	394	753	69	143	1924	454	1209	93	273	664	16	0	147	105	119	338	694	170	145	289	35	87	newMicroRNA_genome
chr11_68518767_68518893	81	135	0	0	0	0	0	0	0	0	0	129	0	0	0	79	0	71	85	97	0	0	0	0	22	50	0	0	0	0	0	23	0	39	0	0	0	115	newMicroRNA_genome
chr11_7110792_7110927	647	641	0	86	0	53	14	80	0	346	0	0	0	0	16	932	516	1328	299	645	198	0	92	44	0	648	0	0	212	0	183	195	660	41	205	232	188	599	newMicroRNA_genome
chr11_85195141_85195306	39	78	0	24	17	15	0	0	15	49	0	35	0	0	13	0	0	63	102	136	30	0	0	7	18	58	0	0	13	26	24	13	40	20	26	39	5	67	newMicroRNA_genome
chr11_93466816_93466956	20	3	0	0	6	0	0	0	0	0	0	0	0	0	1	3	4	1	8	2	7	3	7	0	0	8	0	0	0	0	0	6	2	3	4	0	1	0	newMicroRNA_genome
chr12_127650574_127650750	0	0	0	0	0	0	24	0	2	0	0	0	0	0	0	0	0	0	4	0	0	0	72	62	0	8	0	0	107	0	221	112	0	0	3	55	74	212	newMicroRNA_genome
chr1_216676339_216676475	9	0	24	0	22	0	9	0	7	0	9	8	0	0	0	0	0	0	0	20	13	21	7	16	0	0	0	0	0	0	0	0	0	0	0	0	5	0	newMicroRNA_genome
chr1_220291477_220291599	0	36	42	63	103	0	8	7	4	6	0	4	0	2	0	12	12	12	4	0	255	24	47	0	40	53	0	0	11	6	12	11	26	8	18	7	0	0	newMicroRNA_genome
chr12_33049845_33049981	0	0	0	29	22	35	2	25	19	0	9	0	63	0	0	0	0	0	0	0	0	23	0	18	19	518	12	0	0	12	0	0	0	18	0	15	0	0	newMicroRNA_genome
chr12_53610568_53610682	26	25	2	1	24	12	2	7	0	9	2	3	0	0	2	20	10	39	5	25	0	0	4	5	5	15	0	0	0	5	0	2	18	19	10	24	12	8	newMicroRNA_genome
chr12_54427709_54427856	115	0	161	125	60	37	0	0	90	76	138	112	83	2	12	80	0	38	84	59	67	76	31	33	48	137	71	0	43	55	65	39	43	33	74	0	42	109	newMicroRNA_genome
chr12_95702208_95702290	10	12	0	0	0	0	2	0	0	26	0	0	0	0	0	12	6	14	0	3	7	8	0	0	9	15	0	0	4	4	0	18	19	0	14	21	5	3	newMicroRNA_genome
chr13_33161245_33161353	32	23	8	0	17	12	0	2	0	19	0	0	0	0	2	26	21	21	10	13	9	2	1	1	5	37	0	0	0	5	14	7	9	2	14	13	18	31	newMicroRNA_genome
chr13_45911636_45911784	125	0	0	0	0	23	0	0	0	20	0	73	0	0	21	37	0	164	189	502	0	0	0	12	0	0	0	0	300	35	50	27	54	23	60	0	12	47	newMicroRNA_genome
chr13_50623107_50623199	188	227	139	215	250	0	0	0	0	0	0	0	0	0	0	0	0	50	0	0	0	142	214	0	56	264	0	0	0	0	0	87	0	0	48	0	0	0	newMicroRNA_genome
chr1_35247461_35247575	672	684	108	181	134	144	8	45	25	319	123	2506	64	10	358	9557	2117	23784	362	1058	106	113	98	50	125	478	133	85	2717	60	382	94	5471	502	264	362	355	1121	newMicroRNA_genome
chr13_64418405_64418513	30	0	0	0	11	0	0	0	0	28	0	0	0	5	0	167	156	517	32	68	0	0	2	0	4	24	0	0	4	9	0	0	146	2	14	7	8	50	newMicroRNA_genome
chr1_38512292_38512432	5	4	0	0	1	0	0	0	0	3	0	0	0	0	0	20	13	18	0	18	0	0	0	0	0	3	0	0	3	1	0	0	10	0	0	0	5	0	newMicroRNA_genome
chr13_92002851_92002955	84	0	109	78	108	0	0	0	0	0	0	0	0	0	0	5	0	0	0	0	171	62	104	0	0	118	0	0	0	0	0	39	7	0	0	44	0	0	newMicroRNA_genome
chr13_92003138_92003230	26	9	103	55	44	33	0	0	6	8	0	0	0	0	0	0	0	9	9	8	136	45	88	13	13	24	0	0	0	0	0	4	8	0	0	0	0	0	newMicroRNA_genome
chr13_92003436_92003546	120	0	524	367	475	150	0	51	0	0	0	0	0	0	0	0	0	0	0	0	544	190	322	0	0	156	0	0	0	0	0	0	0	0	0	0	0	0	newMicroRNA_genome
chr1_40254176_40254347	677	845	0	0	0	51	0	0	7	289	0	23	0	0	0	0	73	105	48	110	243	482	220	0	0	597	21	0	277	60	0	134	42	0	137	429	92	402	newMicroRNA_genome
chr14_100575970_100576116	136	101	40	29	15	29	6	7	0	52	0	0	11	27	3	32	59	73	23	12	45	20	18	6	4	200	0	0	37	27	37	79	55	25	37	99	15	57	newMicroRNA_genome
chr14_101349301_101349425	1628	5004	658	397	686	697	26	158	577	549	10	211	85	247	15	675	208	817	253	205	1189	528	346	96	256	6505	73	0	451	190	168	1253	514	161	280	281	207	424	newMicroRNA_genome
chr14_101489636_101489776	36	290	212	70	171	125	7	41	42	75	0	21	20	6	0	50	31	109	18	27	390	263	63	52	50	422	9	0	85	41	0	154	55	22	41	67	12	57	newMicroRNA_genome
chr14_101506541_101506659	76	72	81	29	47	75	6	39	33	29	28	42	86	8	8	33	25	58	25	30	127	54	52	18	32	320	40	22	29	20	25	80	24	9	23	50	21	50	newMicroRNA_genome
chr14_101512225_101512367	5	20	36	25	29	50	0	28	12	11	0	0	0	0	0	21	11	9	4	0	79	56	19	3	0	82	0	0	14	0	0	35	7	0	10	8	0	5	newMicroRNA_genome
chr14_102026640_102026745	18	89	0	0	20	0	0	3	7	14	0	4	0	25	2	91	50	71	32	0	16	0	0	0	11	76	6	0	26	18	151	68	197	20	108	52	55	35	newMicroRNA_genome
chr1_46598315_46598452	7	49	0	0	0	5	0	0	0	23	0	0	0	0	0	8	0	7	0	0	4	15	0	0	0	6	0	0	10	0	15	0	0	5	27	17	7	2	newMicroRNA_genome
chr14_77732534_77732670	46	87	0	0	0	0	0	0	0	64	0	0	0	0	2	21	23	45	10	0	0	0	0	0	0	19	0	0	0	13	28	52	0	2	29	36	22	23	newMicroRNA_genome
chr1_51425525_51425675	4	1	0	0	0	2	0	0	1	11	3	0	1	0	0	45	0	52	3	40	5	6	1	1	2	5	0	0	1	6	0	0	28	0	2	1	3	0	newMicroRNA_genome
chr15_59463360_59463482	11	20	0	0	0	2	2	0	0	27	0	0	0	0	2	23	5	13	14	6	2	10	0	1	2	11	0	0	7	7	2	10	2	8	4	28	6	7	newMicroRNA_genome
chr1_566048_566200	0	0	0	0	0	4	0	3	0	0	0	0	0	2	1	20	271	14	6	8	5	2	0	4	0	3	0	0	0	5	0	0	6	0	0	0	5	0	newMicroRNA_genome
chr15_75940352_75940439	58	0	0	0	0	0	0	0	0	0	0	0	0	0	0	331	776	918	24	0	0	0	19	0	0	16	0	0	0	0	0	38	0	0	0	54	0	41	newMicroRNA_genome
chr16_14397797_14397931	0	0	0	24	31	9	3	10	4	40	0	0	8	0	5	0	28	0	23	0	22	18	2	0	5	0	0	0	14	0	0	21	31	14	0	18	22	0	newMicroRNA_genome
chr16_15737143_15737233	963	0	212	264	393	205	0	0	95	0	0	0	0	0	0	0	112	206	46	116	637	267	335	0	0	0	0	0	101	88	0	207	245	81	148	0	48	0	newMicroRNA_genome
chr16_1811954_1812070	275	212	47	29	64	42	8	12	15	152	0	0	19	0	0	129	65	202	128	97	92	114	49	29	0	425	0	0	14	15	29	16	56	30	113	120	148	302	newMicroRNA_genome
chr16_2961976_2962140	181	138	0	19	23	34	5	7	13	136	0	0	0	0	0	58	39	0	35	8	129	154	22	12	0	832	0	0	45	0	41	73	0	3	51	69	54	135	newMicroRNA_genome
chr16_33962691_33962916	48	37	0	14	0	27	0	20	12	152	0	11	0	0	0	460	259	808	36	111	58	79	23	11	45	251	0	0	18	11	20	22	281	8	9	0	6	121	newMicroRNA_genome
chr16_33963134_33963284	380	176	21	0	67	141	3	0	22	223	6	2001	13	0	14	54	202	896	150	418	19	37	148	0	131	193	1	19	899	180	168	41	195	371	21	389	296	310	newMicroRNA_genome
chr16_33963800_33964161	0	10	12	0	0	0	0	0	99	0	71	0	0	171	130	31	0	0	0	0	0	43	104	0	0	107	0	0	1331	0	0	14	43	0	0	16	0	61	newMicroRNA_genome
chr16_33964202_33964336	0	0	169	0	0	0	42	0	34	305	0	0	0	0	50	0	203	480	0	303	0	0	0	0	0	512	0	0	0	357	150	169	323	260	0	336	0	0	newMicroRNA_genome
chr16_33965483_33965601	7320	5730	0	0	0	2571	0	0	0	18784	0	0	0	0	0	8	0	4003	0	0	0	2134	0	0	0	3186	0	0	0	23	3072	2935	0	5	3391	1	0	0	newMicroRNA_genome
chr1_65524083_65524233	224	205	830	905	1265	449	91	186	37	308	22	52	47	16	44	183	201	550	95	181	2078	856	1377	146	454	540	19	10	300	171	372	627	495	322	355	459	251	396	newMicroRNA_genome
chr16_67236198_67236322	316	490	81	56	123	45	0	19	21	422	0	44	32	10	21	176	76	222	247	208	126	75	64	21	23	282	0	0	83	116	253	125	232	94	201	362	151	250	newMicroRNA_genome
chr16_69966974_69967094	753	1866	358	669	627	333	106	141	47	1632	9	38	257	124	214	1684	867	2900	857	920	1577	691	506	129	340	1191	2	0	893	868	2263	2539	1918	1143	2352	2149	996	1878	newMicroRNA_genome
chr16_73091853_73091969	98	55	46	32	57	33	9	0	0	22	0	13	2	0	2	9	4	6	10	0	54	12	19	11	28	33	12	0	4	11	3	5	7	17	37	35	20	27	newMicroRNA_genome
chr16_81902004_81902159	0	0	0	0	0	0	2	0	0	22	0	15	0	0	0	214	0	33	2209	0	22	0	0	0	0	9	0	0	0	0	0	0	74	16	0	91	36	0	newMicroRNA_genome
chr16_88997900_88998024	0	29	0	0	0	0	0	0	0	7	0	0	0	0	0	0	0	18	0	0	0	0	0	0	2	20	0	0	3	5	16	0	15	0	10	10	0	21	newMicroRNA_genome
chr17_11985205_11985317	0	9	0	0	0	0	0	3	105	591	0	0	0	0	74	378	344	800	0	521	281	0	67	0	0	784	0	0	3	7	518	794	0	272	0	0	0	592	newMicroRNA_genome
chr17_27188532_27188780	1640	1547	1234	1247	1886	495	24	210	64	0	0	6	6	0	0	7	14	78	0	0	3586	1044	2283	97	367	844	2	0	0	0	0	40	19	0	0	84	0	21	newMicroRNA_genome
chr17_29902441_29902536	27	34	0	0	11	0	0	0	0	0	0	12	0	0	0	18	0	32	12	12	0	0	0	0	0	22	0	0	7	0	9	31	9	0	5	13	13	12	newMicroRNA_genome
chr17_33478278_33478391	0	31	0	0	0	9	0	0	0	0	0	0	0	5	0	30	0	0	0	47	0	0	0	0	0	25	0	0	0	7	0	12	0	29	0	0	0	0	newMicroRNA_genome
chr17_46709823_46709945	138	264	20	57	75	20	0	12	23	62	0	14	0	7	12	31	30	73	26	31	98	31	19	19	20	511	0	3	55	54	53	82	41	24	58	76	28	54	newMicroRNA_genome
chr17_55868617_55868709	0	142	0	0	70	38	0	0	0	0	0	60	0	0	0	117	97	113	34	237	0	0	41	23	0	85	0	0	120	0	56	65	164	38	54	64	25	156	newMicroRNA_genome
chr17_57228479_57228601	11	9	25	46	30	26	0	7	0	0	0	0	0	3	0	21	27	39	7	14	103	25	63	4	29	24	0	0	25	9	18	22	30	42	26	31	0	0	newMicroRNA_genome
chr17_57918593_57918737	735	731	1288	1682	1261	1548	111	739	164	745	48	111	179	83	97	561	364	1224	239	544	4708	1644	1971	416	1836	4303	72	12	2713	1598	437	2887	1138	866	920	1806	321	1591	newMicroRNA_genome
chr17_63534102_63534220	7	15	3	2	1	2	0	0	0	11	0	0	1	0	0	4	1	4	0	3	2	1	1	0	1	15	0	0	0	0	4	8	1	1	2	5	4	3	newMicroRNA_genome
chr17_65822043_65822163	351	391	43	53	2	2	17	17	6	75	277	2725	28	11	199	472	201	752	227	279	0	72	1	0	3	16	106	122	2885	17	193	45	273	67	84	117	159	646	newMicroRNA_genome
chr17_6920916_6921038	30	56	54	101	239	8	17	32	18	79	0	17	43	7	3	33	233	37	34	28	41	53	54	48	68	146	14	0	27	22	48	85	371	41	88	241	94	24	newMicroRNA_genome
chr17_7126586_7126726	10	17	0	0	0	6	0	0	0	0	0	0	0	0	0	0	0	0	6	2	21	0	10	0	13	19	0	0	8	0	8	2	6	2	0	0	0	0	newMicroRNA_genome
chr17_75158270_75158416	0	413	21	0	46	0	0	11	0	0	10	0	11	2	2	0	42	82	0	0	103	0	0	13	81	287	11	0	68	0	23	47	0	93	0	0	88	225	newMicroRNA_genome
chr17_81037596_81037698	622	406	0	0	0	0	0	0	0	329	0	0	0	0	0	0	0	0	0	0	0	341	81	0	0	535	0	0	0	0	137	0	0	0	261	0	322	512	newMicroRNA_genome
chr18_23670074_23670208	33	31	0	0	0	0	0	0	11	52	0	73	0	0	0	24	0	37	0	0	0	24	12	0	6	63	0	0	76	0	20	21	8	19	0	0	0	0	newMicroRNA_genome
chr18_43669218_43669375	1082	1546	618	292	629	585	141	126	322	3787	382	819	43	0	104	821	219	2264	0	782	994	286	245	110	250	1525	387	0	152	607	294	197	0	370	790	652	0	0	newMicroRNA_genome
chr18_43913772_43913896	5	3	0	0	0	0	0	0	0	0	0	0	0	0	0	4	0	10	5	0	2	0	0	0	0	24	0	0	2	4	5	0	0	0	4	0	0	3	newMicroRNA_genome
chr18_9914924_9915040	30	62	0	0	8	26	4	0	0	13	0	127	0	0	0	15	5	24	10	24	0	0	5	0	0	31	0	0	10	10	0	3	8	11	0	21	29	23	newMicroRNA_genome
chr19_13947060_13947203	3	1	0	17	4	0	2	0	0	17	0	0	6	0	0	9	14	13	6	9	17	7	0	2	20	20	0	0	14	7	9	28	29	27	18	18	17	29	newMicroRNA_genome
chr19_13947220_13947509	1174	1572	784	756	1070	745	170	294	230	4520	21	111	237	342	212	2247	1714	3984	1175	1801	2984	1821	753	438	827	3250	24	0	1747	1302	2647	5176	3767	2241	3243	3427	1081	2409	newMicroRNA_genome
chr19_13985486_13985615	68	0	0	74	100	67	34	33	11	101	0	0	24	12	0	144	0	33	61	160	112	83	66	28	87	0	0	0	0	120	179	0	0	115	0	301	0	158	newMicroRNA_genome
chr19_13985681_13985829	14	50	0	18	5	12	3	0	9	74	0	10	0	4	3	61	30	158	31	52	29	15	7	0	13	102	0	0	76	30	37	84	51	21	59	80	14	42	newMicroRNA_genome
chr19_15295747_15295925	0	0	0	0	0	0	0	0	0	4	0	0	0	0	0	3	0	6	3	0	0	0	0	0	0	2	0	0	4	0	5	1	17	4	3	19	2	4	newMicroRNA_genome
chr19_17797609_17797729	0	62	0	0	0	0	0	20	10	21	0	0	0	8	0	71	69	150	11	62	6	0	8	0	0	80	0	0	9	12	33	20	32	0	7	7	18	21	newMicroRNA_genome
chr19_24185902_24186010	150	121	0	0	0	32	7	0	0	0	0	32	17	0	0	0	0	61	0	58	0	0	0	0	0	52	0	0	94	37	0	20	0	62	56	62	0	137	newMicroRNA_genome
chr19_36066429_36066565	40	147	37	46	0	0	0	0	7	42	0	0	0	0	0	56	20	90	0	0	49	14	10	18	0	61	0	0	66	20	0	0	0	52	0	63	0	106	newMicroRNA_genome
chr19_4066913_4067019	51	0	0	0	0	1	0	0	0	4	0	0	0	0	0	32	0	69	19	50	0	0	3	0	0	6	0	0	0	0	0	0	15	0	1	3	0	10	newMicroRNA_genome
chr19_4123844_4123982	79	59	41	0	0	0	6	6	0	42	40	650	17	0	90	449	177	470	58	177	14	20	17	8	0	17	0	0	1202	14	95	26	231	47	84	99	81	460	newMicroRNA_genome
chr19_46142232_46142363	4	8	0	0	0	6	0	0	3	4	0	0	0	0	0	5	2	10	0	5	0	0	3	0	3	16	0	0	15	0	6	8	6	3	0	0	4	4	newMicroRNA_genome
chr19_50004027_50004135	913	1894	355	249	205	265	17	57	57	206	0	0	35	87	30	165	206	387	157	59	267	115	325	74	174	1062	17	0	428	351	313	528	239	167	266	723	82	245	newMicroRNA_genome
chr19_52195860_52195942	0	7320	0	0	767	0	0	119	223	5930	0	295	623	4909	0	0	0	0	1485	973	689	0	0	0	0	4953	0	0	1938	0	0	5319	2943	0	1757	2506	1240	2904	newMicroRNA_genome
chr19_52196501_52196600	6326	12853	1040	999	1469	969	325	366	423	8561	25	256	1251	3612	680	6436	5133	7253	3048	2438	1368	905	565	613	864	8926	97	0	4514	4572	6236	8151	5649	2706	4689	5344	2653	5051	newMicroRNA_genome
chr1_95582792_95582910	29	7	0	0	2	0	0	0	0	14	0	0	0	0	0	28	32	149	3	89	0	0	0	0	0	3	0	0	0	0	12	5	39	0	0	0	0	0	newMicroRNA_genome
chr19_708839_709024	18	8	0	0	0	0	2	0	0	0	0	157	0	0	2	13	0	6	6	0	0	0	0	0	0	108	0	0	21	0	13	4	3	6	0	5	0	24	newMicroRNA_genome
chr20_23078382_23078535	0	4	0	0	0	0	0	0	0	0	0	0	4	0	0	4	12	12	0	0	0	0	0	0	0	6	0	0	0	0	8	6	2	6	28	0	0	0	newMicroRNA_genome
chr20_3898107_3898253	36	125	44	45	27	24	0	0	0	28	0	0	7	4	0	28	10	43	6	17	33	4	12	3	6	55	2	0	20	24	37	39	24	20	29	45	32	21	newMicroRNA_genome
chr21_17911400_17911498	11	43	11	0	0	7	0	0	0	27	0	0	0	18	0	8	15	16	0	0	14	12	8	11	20	68	0	0	0	10	0	43	11	0	12	18	0	17	newMicroRNA_genome
chr21_17912122_17912265	13	11	9	6	9	0	0	1	0	6	0	0	0	0	1	0	0	2	0	1	7	6	0	0	0	11	0	0	0	0	0	6	0	0	0	5	3	0	newMicroRNA_genome
chr2_121717211_121717349	5	21	0	0	0	1	2	0	0	0	4	125	4	2	2	19	7	15	15	3	7	6	0	0	0	7	5	6	20	0	10	1	4	10	2	3	9	57	newMicroRNA_genome
chr21_26946260_26946394	42	136	0	0	0	39	0	15	0	212	0	0	0	14	18	145	83	128	87	65	54	0	13	6	18	51	0	0	76	61	267	307	114	82	174	95	86	213	newMicroRNA_genome
chr2_133011947_133012091	423	445	0	183	337	231	0	0	0	305	0	349	0	0	50	659	203	682	0	303	177	64	178	0	150	593	0	10	563	0	0	253	323	260	29	505	0	778	newMicroRNA_genome
chr2_133012173_133012304	166	282	45	49	89	0	18	0	0	98	0	178	17	0	38	172	42	92	129	96	36	0	37	13	26	258	15	0	127	37	64	82	118	87	85	91	70	296	newMicroRNA_genome
chr2_133012563_133012699	0	324	0	0	0	96	0	0	0	0	0	300	0	0	0	0	0	0	0	0	0	0	55	44	0	7	0	0	0	0	0	59	215	150	105	84	0	0	newMicroRNA_genome
chr2_133012896_133013028	167	139	0	0	0	0	12	22	0	107	0	77	0	0	0	0	18	70	47	51	42	27	41	18	40	165	7	0	68	58	20	0	42	0	40	73	117	86	newMicroRNA_genome
chr2_133038044_133038356	292	739	0	320	177	75	13	210	13	185	44	1099	34	0	116	432	218	723	107	871	315	218	309	42	123	261	47	0	1276	54	114	55	227	164	226	334	97	355	newMicroRNA_genome
chr21_42540630_42540748	100	0	0	0	0	0	0	0	0	43	0	26	0	0	0	0	0	0	33	0	0	45	0	0	0	62	0	0	0	0	33	13	0	0	57	0	44	88	newMicroRNA_genome
chr2_177015032_177015142	7548	22771	2806	2876	4011	1838	337	872	707	8987	64	954	1256	1963	884	6360	5377	8737	2456	2175	2079	2746	1272	999	2500	27029	168	0	8518	4386	8305	9388	9336	4685	5825	7188	1739	6184	newMicroRNA_genome
chr21_9827136_9827322	11	315	0	14	72	63	20	0	0	0	0	486	21	0	37	92	0	219	189	570	29	0	96	0	68	214	34	9	324	148	159	55	82	241	65	216	123	0	newMicroRNA_genome
chr2_219267337_219267480	880	30	730	768	1503	525	0	271	62	36	0	71	155	76	82	339	493	39	296	436	15	889	1139	188	439	2066	0	0	0	383	769	0	944	502	48	986	271	790	newMicroRNA_genome
chr2_219866340_219866458	1	0	0	0	0	0	1	0	0	0	0	0	0	0	4	18	5	10	0	2	0	9	0	0	0	0	0	0	21	0	5	1	22	8	0	0	0	8	newMicroRNA_genome
chr22_20073575_20073673	41	39	0	0	0	0	0	0	0	24	0	0	0	0	0	7	0	7	10	8	0	0	0	0	0	26	0	0	4	0	8	3	8	0	3	10	3	0	newMicroRNA_genome
chr22_22007565_22007705	100	121	42	45	107	38	1	7	3	5	0	0	0	0	1	20	4	21	1	7	126	21	98	1	25	71	0	0	9	3	14	27	13	10	11	14	0	9	newMicroRNA_genome
chr22_39715006_39715159	0	1352	0	110	0	339	1	0	0	1528	0	0	7	0	0	0	2208	2736	2474	3142	219	135	3	7	139	1372	0	0	12	2534	3146	3185	1106	0	0	17	0	0	newMicroRNA_genome
chr22_43011305_43011427	541	288	0	44	30	7	0	0	9	18	0	0	0	3	0	19	0	21	18	0	84	21	66	7	12	125	0	0	5	4	16	15	26	14	15	15	0	0	newMicroRNA_genome
chr22_45596824_45596912	0	31	0	0	0	0	0	0	0	19	0	0	0	0	0	6	2	7	0	7	5	0	0	0	0	11	0	0	0	0	0	7	0	0	0	5	0	11	newMicroRNA_genome
chr2_74212574_74212720	0	0	0	0	0	0	0	0	0	0	13	1226	0	0	0	7	12	4	3	12	0	0	0	0	0	0	31	0	187	0	14	0	0	0	0	16	30	131	newMicroRNA_genome
chr3_140770353_140770470	0	0	0	0	0	40	0	0	25	66	0	20	21	0	0	18	0	0	0	13	59	61	42	22	0	80	0	0	34	11	0	0	0	12	85	32	26	0	newMicroRNA_genome
chr3_14852037_14852165	0	4	0	0	0	0	0	0	0	0	0	91	0	0	3	3	0	3	0	7	0	0	0	0	0	0	0	0	20	0	4	0	2	3	0	1	4	9	newMicroRNA_genome
chr3_160122515_160122636	263	235	407	377	455	132	12	33	25	42	0	3	8	3	3	18	16	38	9	18	756	457	306	14	58	295	3	0	3	18	12	86	43	12	15	96	11	45	newMicroRNA_genome
chr3_184870280_184870402	12	36	0	0	0	7	0	0	0	12	0	0	0	0	0	10	6	32	0	0	0	0	11	0	0	54	0	0	0	0	0	0	0	0	22	17	12	40	newMicroRNA_genome
chr3_186288546_186288650	9	17	0	10	0	17	0	0	0	9	0	0	0	0	0	4	0	0	6	5	0	3	2	3	8	0	0	0	0	0	6	0	10	0	4	11	4	8	newMicroRNA_genome
chr3_188406571_188406655	737	1211	0	160	0	87	0	0	63	997	0	25	0	83	0	623	356	828	260	340	234	0	0	0	115	1954	9	0	230	338	604	858	703	272	527	448	276	536	newMicroRNA_genome
chr3_35785952_35786070	0	335	0	0	169	6	0	0	0	214	0	29	0	0	0	0	99	268	66	133	11	0	0	18	0	473	0	0	63	51	173	290	239	113	163	288	56	135	newMicroRNA_genome
chr3_44552207_44552353	268	277	29	24	6	25	6	32	3	51	6	12	1	0	4	41	22	25	33	30	62	136	52	10	60	191	1	1	129	12	35	76	17	5	70	110	164	137	newMicroRNA_genome
chr3_49057572_49057674	835	762	342	485	341	143	3	75	75	82	0	0	0	0	5	30	12	48	5	21	746	173	418	12	120	472	0	0	34	34	22	53	53	33	17	77	20	46	newMicroRNA_genome
chr3_49058029_49058156	16	7	0	0	0	0	0	0	0	10	0	0	3	1	0	10	1	6	0	0	0	0	0	0	0	14	0	0	10	3	4	3	0	0	0	17	1	0	newMicroRNA_genome
chr3_62861095_62861223	224	217	0	0	0	26	15	10	0	197	0	41	17	14	5	947	220	793	92	258	0	62	29	11	24	142	0	0	22	73	116	56	635	0	113	100	61	146	newMicroRNA_genome
chr4_1006300_1006418	3	15	0	0	0	4	0	0	4	9	0	0	0	0	0	4	4	26	0	4	0	22	4	0	0	32	0	0	4	0	0	12	0	0	7	0	0	0	newMicroRNA_genome
chr4_110409839_110409957	5	30	5	0	8	3	1	3	0	3	0	0	0	0	0	0	1	4	2	2	20	0	11	0	2	4	0	0	3	9	3	3	2	5	2	16	0	4	newMicroRNA_genome
chr4_120158468_120158591	0	64	0	0	20	0	0	7	0	0	0	0	0	0	0	0	0	3	3	52	0	0	0	0	0	40	0	0	11	0	0	6	14	16	0	54	0	66	newMicroRNA_genome
chr4_157893001_157893135	0	27	0	1	0	0	0	0	0	6	0	22	0	0	0	9	0	12	0	10	4	13	2	0	2	12	0	0	10	0	7	3	1	0	0	4	0	7	newMicroRNA_genome
chr4_184718471_184718583	520	429	30	18	22	29	7	20	22	107	12	15	21	13	0	0	0	197	94	56	134	89	44	44	16	225	9	0	41	11	88	41	48	0	189	99	211	376	newMicroRNA_genome
chr4_38869632_38869776	34	54	27	9	8	2	0	0	10	48	1	2	1	1	0	13	13	15	6	11	11	1	5	0	4	55	7	0	0	11	18	30	14	13	18	14	14	21	newMicroRNA_genome
chr4_39979157_39979259	0	0	0	11	14	0	0	5	0	11	0	0	0	0	1	0	0	203	0	0	0	4	0	0	7	0	0	0	0	10	32	0	0	0	0	3	11	0	newMicroRNA_genome
chr5_1009193_1009325	11	61	0	0	0	0	0	0	20	0	0	928	0	0	0	0	9	35	0	14	0	0	0	0	0	0	34	0	204	0	0	0	39	79	0	0	0	128	newMicroRNA_genome
chr5_134262185_134262319	1	0	0	0	2	3	0	1	0	1	0	0	0	0	3	12	14	21	1	6	7	0	0	0	0	0	0	0	0	3	3	3	6	16	2	1	0	0	newMicroRNA_genome
chr5_136983249_136983355	27	63	14	0	0	0	0	0	8	76	0	0	0	0	5	21	44	53	15	35	45	10	0	0	0	79	0	0	65	41	51	49	42	27	55	66	17	17	newMicroRNA_genome
chr5_140105727_140105846	0	0	0	0	0	0	11	0	11	0	0	54	0	0	17	0	12	1	36	33	0	0	0	0	0	47	12	0	0	0	0	0	0	0	0	17	0	51	newMicroRNA_genome
chr5_148808455_148808604	133139	45	54173	103549	82246	14942	31486	18863	0	36	1912	9809	66818	34253	26569	230466	202905	74	110274	160785	267331	0	12899	27423	130229	47	3851	344	584	178470	271914	604531	453523	194050	332591	293793	139254	59	newMicroRNA_genome
chr5_148810182_148810329	1014	887	177	156	187	58	103	44	62	1878	0	20	355	1089	89	742	1224	998	414	405	421	325	40	82	182	1959	0	3	723	818	1005	2142	1400	515	967	801	727	1118	newMicroRNA_genome
chr5_149681980_149682076	13	36	0	0	0	0	7	0	0	22	0	21	0	0	0	0	0	27	12	19	0	0	0	0	14	32	0	0	6	0	0	4	13	0	26	19	24	29	newMicroRNA_genome
chr5_159912343_159912475	0	0	0	102	46	0	4	0	0	0	0	0	29	8	9	0	0	0	0	33	0	0	0	28	0	0	20	8	0	0	0	0	0	16	0	60	0	0	newMicroRNA_genome
chr5_166405913_166406053	22	55	14	0	6	13	0	4	0	14	0	12	0	0	0	187	55	279	23	54	0	0	0	6	6	21	0	0	0	0	5	2	163	0	7	13	20	27	newMicroRNA_genome
chr5_167956296_167956428	63	93	0	0	0	0	0	18	0	0	0	10	0	0	0	37	39	24	0	7	44	64	26	0	15	53	0	0	0	0	0	48	0	3	17	38	0	42	newMicroRNA_genome
chr5_167987887_167987991	28	113	0	0	0	24	0	0	0	28	0	0	0	0	0	0	0	36	6	10	33	0	12	0	0	49	0	0	25	0	37	36	24	20	0	40	22	16	newMicroRNA_genome
chr5_175794923_175795061	0	10	0	0	0	0	0	0	0	4	0	0	0	3	0	2	0	6	0	0	8	0	0	0	0	0	0	0	6	3	3	3	0	2	0	6	0	0	newMicroRNA_genome
chr5_180670272_180670420	8	0	0	0	12	16	0	24	0	0	0	0	0	0	0	3	13	15	2	15	0	0	0	2	13	0	0	0	10	3	11	4	11	0	0	0	0	0	newMicroRNA_genome
chr5_3595738_3595844	201	138	0	0	19	21	0	7	12	99	7	5	10	4	0	45	165	174	54	39	36	317	28	4	17	304	0	0	35	7	26	48	63	5	66	84	96	118	newMicroRNA_genome
chr5_58999414_58999555	5	0	0	3	9	2	1	0	3	14	0	0	0	0	0	0	0	1	0	0	7	0	2	2	5	5	0	0	0	0	0	0	0	0	3	5	0	0	newMicroRNA_genome
chr6_133137918_133138027	9	17	0	0	9	7	0	0	0	0	0	5	0	0	0	0	29	5	4	47	0	0	0	0	0	3	0	0	18	0	11	0	23	0	0	8	0	2	newMicroRNA_genome
chr6_137143891_137144003	0	1207	0	0	0	0	0	0	0	0	0	0	0	0	0	250	233	0	0	0	0	0	119	0	0	2361	0	0	0	0	0	0	0	0	640	309	648	948	newMicroRNA_genome
chr6_72113215_72113359	108	157	90	91	117	86	28	12	12	121	2	8	60	36	35	228	182	383	84	119	230	148	51	45	112	317	4	1	262	159	393	338	395	298	423	259	102	162	newMicroRNA_genome
chr7_1062556_1062687	48	82	27	52	101	10	4	13	4	46	0	0	6	5	4	19	50	85	60	68	83	25	13	9	7	57	5	0	60	49	96	91	85	25	69	123	27	57	newMicroRNA_genome
chr7_129410214_129410340	5727	17623	2633	3779	5276	941	39	660	995	27	0	54	0	0	0	132	63	357	44	21	4905	1123	4563	240	1562	5372	54	0	409	12	31	281	148	21	0	309	25	16	newMicroRNA_genome
chr7_129414501_129414641	44	86	22	27	81	0	0	6	4	0	0	0	0	0	0	0	0	3	0	0	7	11	31	0	22	50	0	0	9	0	2	2	2	0	0	0	0	0	newMicroRNA_genome
chr7_130135951_130136044	157	338	45	37	175	44	2	36	48	0	65	47	0	8	1	7	10	20	4	7	50	14	139	17	54	264	36	4	6	17	5	9	25	3	3	11	4	10	newMicroRNA_genome
chr7_139876081_139876217	43	52	0	0	0	10	0	0	0	19	0	0	8	0	0	0	9	14	9	0	22	35	0	7	0	121	0	0	7	0	8	6	0	0	16	7	17	56	newMicroRNA_genome
chr7_148638560_148638675	1309	0	323	0	354	288	0	89	64	0	0	218	0	45	0	293	0	0	0	0	0	215	118	0	0	15	0	0	0	0	0	5	534	9	1211	2132	0	0	newMicroRNA_genome
chr7_150935500_150935631	62	0	0	0	20	7	0	0	0	82	0	0	6	4	6	45	35	74	37	49	16	0	5	4	15	80	0	0	38	22	76	68	49	26	41	68	16	84	newMicroRNA_genome
chr7_5535424_5535566	50	42	33	18	20	15	0	3	17	34	5	5	5	0	0	21	17	34	6	18	68	13	12	0	8	51	11	0	6	9	25	23	13	7	20	29	5	21	newMicroRNA_genome
chr7_8473108_8473216	214	173	19	25	78	58	2	18	16	50	3	24	0	0	0	183	49	197	70	128	54	66	30	15	21	62	19	0	21	6	24	7	83	14	63	55	30	207	newMicroRNA_genome
chr7_99691375_99691485	1256	919	832	1135	1616	592	33	189	91	90	0	0	0	0	0	63	0	167	32	40	2192	0	1729	99	345	1053	0	0	92	62	124	206	127	24	80	195	0	65	newMicroRNA_genome
chr7_99691589_99691724	724	920	292	337	387	101	12	36	69	64	0	0	0	0	0	33	6	38	18	22	686	175	480	17	77	376	0	0	26	33	50	39	52	31	20	93	0	46	newMicroRNA_genome
chr8_109304623_109304717	0	0	290	286	0	0	0	67	0	0	0	0	0	0	44	0	0	0	0	0	0	366	353	0	0	0	148	0	0	0	132	0	302	0	230	0	0	0	newMicroRNA_genome
chr8_141742643_141742792	1030	1908	243	340	337	220	44	75	97	1767	1	73	261	360	95	964	806	1535	581	572	724	432	153	112	257	1549	51	5	700	559	1282	1407	1242	645	1375	1165	349	867	newMicroRNA_genome
chr8_144649624_144649768	19	36	0	11	19	7	0	5	0	25	0	0	0	0	0	0	10	20	10	0	8	11	0	0	0	19	10	0	5	64	0	13	29	0	47	19	0	0	newMicroRNA_genome
chr8_22102474_22102560	497	696	131	163	180	123	0	31	0	0	0	34	0	44	23	159	74	260	149	140	374	118	193	27	0	406	31	0	127	200	336	200	221	169	248	459	193	345	newMicroRNA_genome
chr9_116971688_116971832	0	21	0	2	6	8	4	2	1	14	0	0	14	5	2	26	39	101	24	39	52	20	3	12	2	10	0	1	44	32	59	54	101	38	56	60	9	37	newMicroRNA_genome
chr9_127107224_127107341	58	0	0	8	0	0	12	0	12	73	21	41	6	0	2	314	28	14	163	10	14	0	0	5	4	41	4	0	2	0	22	0	35	10	0	112	6	25	newMicroRNA_genome
chr9_127454717_127454859	95	177	54	8	49	25	1	2	9	148	0	6	16	7	9	68	32	97	59	39	48	12	16	2	47	99	2	0	45	58	70	103	49	39	79	67	27	82	newMicroRNA_genome
chr9_127455944_127456086	428	553	61	87	164	208	0	0	0	0	0	0	85	58	87	503	424	515	288	587	481	327	90	67	165	649	0	0	714	412	855	845	537	566	650	664	200	543	newMicroRNA_genome
chr9_139565905_139566019	0	100	0	0	0	0	0	7	4	14	0	0	0	0	0	19	0	48	2	17	1	13	0	0	12	45	0	0	49	15	2	9	15	7	49	25	11	11	newMicroRNA_genome
chr9_97847467_97847609	439	706	115	172	96	106	24	14	34	583	0	0	137	156	74	142	420	835	233	269	128	116	6	26	118	427	0	0	296	324	525	1118	566	403	511	610	320	458	newMicroRNA_genome
chr9_97847704_97847848	6401	8584	3428	5277	5306	5754	1702	1786	763	19089	45	424	4298	2880	2140	14499	17157	28627	5706	9665	14838	6568	1824	1839	6835	25599	130	32	15677	13152	18933	41098	25277	14765	19180	20183	6709	16268	newMicroRNA_genome
chrX_109298541_109298669	106	177	67	72	107	63	0	16	16	18	0	0	0	0	0	25	4	22	2	0	101	10	143	2	30	104	5	0	4	0	4	16	5	7	3	0	0	0	newMicroRNA_genome
chrX_129118065_129118205	49	38	0	0	0	7	0	18	0	18	0	0	0	0	0	16	11	19	14	0	71	66	25	0	0	65	0	0	7	14	7	17	0	0	11	23	8	44	newMicroRNA_genome
chrX_133303684_133303802	0	64	524	0	475	0	0	0	0	0	0	0	0	0	0	0	0	39	0	28	544	190	0	0	105	156	0	0	29	0	27	0	0	32	58	42	0	0	newMicroRNA_genome
chrX_133680632_133680778	64	52	17	31	37	5	0	0	0	2	0	8	0	0	0	2	10	13	0	4	43	0	28	3	0	77	0	0	3	3	0	4	1	1	0	0	0	4	newMicroRNA_genome
chrX_137749846_137749976	31	100	0	0	0	0	2	7	0	157	0	0	0	5	0	60	11	94	25	23	20	6	0	0	7	110	0	0	16	56	36	88	60	16	39	74	51	109	newMicroRNA_genome
chrX_151127019_151127164	0	139	30	13	75	32	0	27	38	35	34	37	0	0	0	6	0	14	0	13	23	24	44	0	35	147	0	0	29	0	13	22	26	0	0	44	0	29	newMicroRNA_genome
chrX_151128072_151128206	8	1	0	9	28	0	0	3	4	3	0	0	0	0	0	0	0	5	0	1	5	5	14	7	9	0	0	0	21	0	1	5	4	5	0	0	0	2	newMicroRNA_genome
chrX_45605572_45605705	99	150	75	120	55	50	0	31	7	432	12	9	0	7	7	47	26	142	27	38	138	79	62	21	80	296	2	0	87	80	94	117	104	52	91	101	37	125	newMicroRNA_genome
chrX_45606397_45606545	2591	5694	723	612	627	441	81	158	346	4281	0	213	182	115	75	969	287	2427	1084	882	1149	789	444	104	408	5196	35	0	709	807	1105	1552	1556	419	792	2055	897	1801	newMicroRNA_genome
chrX_49767732_49767874	477	523	109	225	271	115	20	31	27	174	7	8	9	7	3	88	27	136	26	83	510	208	348	25	101	391	0	0	53	25	83	183	170	47	108	93	24	73	newMicroRNA_genome
chrX_49773034_49773128	59	130	0	5	0	30	0	0	0	0	0	0	0	0	0	24	19	53	0	24	37	25	53	0	0	141	0	0	32	0	35	73	47	0	39	31	17	51	newMicroRNA_genome
chrX_49777829_49777959	0	44	0	0	0	0	5	15	0	0	0	0	0	0	0	12	10	0	8	8	0	58	0	0	27	77	0	0	0	13	0	0	3	8	0	0	0	0	newMicroRNA_genome
chrX_49779189_49779309	0	16	0	0	20	0	0	0	0	18	0	0	0	0	0	0	0	0	0	0	0	0	17	0	0	21	0	0	0	0	0	23	0	22	10	9	0	21	newMicroRNA_genome
chrX_63005880_63005970	39	105	0	0	0	0	0	0	0	29	0	0	0	0	0	26	70	40	37	38	0	12	0	0	7	63	0	0	20	0	0	33	0	23	30	51	0	0	newMicroRNA_genome
chrX_65238711_65238829	56	60	40	93	47	33	5	34	7	0	0	0	0	1	0	0	0	7	4	0	62	93	149	0	56	166	7	0	8	0	0	27	1	0	0	8	0	11	newMicroRNA_genome
chrX_73438200_73438314	67	74	77	27	91	0	0	0	0	39	0	11	0	0	0	17	0	45	0	0	84	0	33	0	30	193	0	0	19	0	0	57	28	16	30	48	0	0	newMicroRNA_genome
chrX_85158628_85158727	68	181	36	31	25	35	0	13	7	82	0	0	11	24	10	98	119	208	47	72	49	27	17	4	20	212	0	0	51	33	104	165	107	52	83	145	48	69	newMicroRNA_genome
chrY_10035526_10035737	38	43	19	4	28	22	9	11	2	31	0	416	4	1	9	42	5	948	11	36	13	10	23	14	14	57	7	0	41	14	7	9	13	30	25	52	16	49	newMicroRNA_genome
chrY_10035942_10036227	37	152	0	0	0	49	0	0	0	0	0	0	0	0	0	0	0	0	0	0	0	41	0	0	0	145	0	18	23	0	0	9	0	51	71	0	27	224	newMicroRNA_genome
chrY_10036550_10036675	587	616	189	124	0	187	32	230	114	438	124	30	149	10	0	1097	170	1209	418	460	382	405	138	127	0	1238	0	115	1405	219	409	230	397	364	424	285	241	1505	newMicroRNA_genome
chr11_121970437_121970577	52	108	6	8	14	17	1	2	17	24	0	9	0	9	0	11	18	42	14	16	33	12	9	3	0	171	4	0	40	29	21	51	13	11	9	28	4	51	newMicroRNA_homolog
chr11_568081_568202	22	0	7	0	11	7	0	0	0	0	0	0	0	0	0	0	0	5	0	0	101	30	18	0	13	24	0	0	2	0	10	4	9	5	8	17	0	0	newMicroRNA_homolog
chr1_172113664_172113786	1433	2898	1517	1622	2495	1106	162	444	395	2031	28	94	244	151	130	729	419	1996	449	505	2973	1655	1378	445	1206	6449	36	0	1114	1470	861	3649	1710	676	1695	2354	436	1683	newMicroRNA_homolog
chr1_198828160_198828295	9467	10026	3727	3915	5784	3385	395	1494	1219	6088	96	716	928	486	592	3951	4408	5358	2115	4227	8325	4419	3806	970	2262	11938	232	17	6818	4178	5721	10098	5320	6249	5981	5711	1504	4416	newMicroRNA_homolog
chr1_207975173_207975307	46	21	70	70	96	54	14	0	0	44	0	0	0	0	0	56	65	135	28	63	143	56	81	28	0	137	0	0	82	65	124	166	133	102	105	109	61	105	newMicroRNA_homolog
chr14_101351033_101351129	13	13	44	15	29	30	5	16	6	5	4	0	12	0	0	5	2	25	0	0	125	34	11	8	11	46	0	0	8	5	6	16	7	2	15	16	0	6	newMicroRNA_homolog
chr14_101531622_101531726	239	513	54	88	135	59	3	47	52	102	0	16	5	1	0	37	10	46	25	32	275	122	40	0	34	593	0	0	22	0	0	80	47	0	42	69	0	81	newMicroRNA_homolog
chr1_41220023_41220126	507	225	712	0	0	0	42	30	71	186	15	64	48	5	29	213	91	184	82	0	94	0	57	9	0	482	14	2	149	207	97	153	85	47	137	138	161	199	newMicroRNA_homolog
chr1_65524089_65524220	78	24	271	160	288	105	20	82	11	85	3	25	13	2	12	44	43	106	38	51	627	220	351	34	125	124	12	6	87	46	60	150	145	70	89	105	60	100	newMicroRNA_homolog
chr17_1617166_1617315	20719	27192	15787	12796	16679	8893	1633	4043	4537	19934	810	3136	2992	1485	2121	15677	9658	28343	5920	7839	33494	10770	13776	3790	10296	43580	805	108	15819	13486	14451	35687	21273	9949	16565	19300	8152	17402	newMicroRNA_homolog
chr17_1953182_1953322	48	108	3	19	33	34	3	2	3	60	0	3	0	8	3	25	21	58	13	31	30	75	3	1	2	141	0	0	50	45	12	98	28	22	41	41	39	24	newMicroRNA_homolog
chr17_29902438_29902540	54	95	25	0	0	22	0	0	6	30	0	22	0	0	0	22	0	36	0	0	0	0	18	7	0	40	0	0	0	0	32	35	0	0	0	39	18	0	newMicroRNA_homolog
chr17_46114512_46114633	153	377	14	45	76	44	5	9	23	90	5	20	0	9	7	85	88	150	28	82	157	42	0	21	100	482	5	0	147	112	122	206	83	48	145	153	37	138	newMicroRNA_homolog
chr17_56408567_56408707	1842	1162	2232	2596	3189	947	61	381	157	20	0	25	10	0	0	24	16	157	5	13	4602	1750	3997	146	826	1323	5	0	106	26	6	133	77	5	15	186	23	54	newMicroRNA_homolog
chr17_65822043_65822161	329	304	32	42	41	0	5	2	4	136	23	343	13	0	22	15	230	24	195	337	55	115	64	28	34	105	11	0	408	20	72	59	335	43	132	114	115	48	newMicroRNA_homolog
chr17_6921230_6921348	76	114	37	112	217	75	14	11	28	102	0	0	34	18	24	79	85	211	59	132	156	127	52	38	68	324	0	0	171	146	182	349	221	165	302	237	60	140	newMicroRNA_homolog
chr18_19405630_19405776	271	242	34	89	41	1	36	15	16	382	0	44	45	71	49	398	289	475	174	162	119	51	0	14	34	952	0	0	174	232	698	659	468	247	433	205	238	475	newMicroRNA_homolog
chr18_33161746_33161889	0	0	0	0	10	0	0	0	0	16	0	0	0	0	0	14	0	11	2	30	0	0	4	0	7	0	0	0	0	0	19	4	0	7	0	0	0	40	newMicroRNA_homolog
chr19_10928064_10928212	1433	2898	1517	1622	2495	1106	162	444	395	2031	28	94	244	151	130	729	419	1996	449	505	2972	1655	1378	445	1209	6449	36	0	1114	1470	861	3649	1710	676	1695	2354	436	1683	newMicroRNA_homolog
chr19_13947064_13947203	0	8	0	0	0	0	5	0	0	1	0	0	5	0	0	5	0	4	0	4	14	9	0	0	0	2	0	0	0	0	0	2	1	1	0	10	6	6	newMicroRNA_homolog
chr19_17830436_17830574	92	4	0	0	0	0	0	11	0	0	0	0	10	0	0	1035	752	2560	61	0	1	0	0	0	0	201	0	0	2	8	0	45	697	0	0	0	0	127	newMicroRNA_homolog
chr19_52196010_52196144	7656	15502	1789	2164	3207	1184	293	630	546	6703	109	491	874	433	635	3753	1826	8854	3308	3657	3050	2052	1588	485	2064	12622	90	0	3080	3709	6281	8095	5286	2880	5068	9526	2964	7850	newMicroRNA_homolog
chr20_61162105_61162231	271	242	34	89	41	1	36	15	16	382	0	44	45	71	49	398	289	475	174	162	119	51	0	14	34	952	0	0	174	232	698	659	468	247	433	205	238	475	newMicroRNA_homolog
chr21_17911405_17911497	344	909	201	0	232	165	24	0	57	331	0	103	0	179	0	231	199	345	76	58	290	105	124	26	67	1527	0	0	179	150	110	651	262	71	193	344	57	267	newMicroRNA_homolog
chr21_17962543_17962665	2287	4043	575	468	912	688	75	186	281	2191	26	106	198	147	89	613	386	1065	374	188	749	253	309	117	496	4409	61	9	627	833	609	1695	459	333	678	1319	576	1387	newMicroRNA_homolog
chr2_133038044_133038172	1656	944	411	1068	834	474	0	0	0	124	0	467	0	0	97	93	66	244	0	380	1600	585	1496	0	348	602	0	0	723	68	0	26	137	103	137	221	79	0	newMicroRNA_homolog
chr2_177015047_177015129	32438	106178	11097	12516	19753	8672	1352	5140	2926	31257	360	4049	6942	16036	3581	24012	26116	39413	9114	7636	8412	12091	6014	3757	11864	124314	1022	0	38118	18590	30345	44819	36423	14718	20798	34127	6737	25997	newMicroRNA_homolog
chr2_219267340_219267478	94	0	75	136	0	41	0	0	0	0	0	0	0	0	0	41	50	0	0	37	0	0	0	0	79	0	0	0	54	0	0	0	134	69	0	0	0	0	newMicroRNA_homolog
chr22_46508590_46508734	1576	2902	348	629	1013	371	68	81	90	1348	35	115	156	96	117	480	328	1468	440	591	860	505	454	89	430	2226	0	0	578	630	1052	1580	802	568	950	1869	561	1241	newMicroRNA_homolog
chr22_46509539_46509665	5998	12760	700	591	1101	479	130	154	215	3642	41	182	117	268	165	1633	988	4657	948	1387	885	491	776	157	513	8105	0	0	1649	1029	2871	6222	1236	856	1663	3031	914	1998	newMicroRNA_homolog
chr3_160122515_160122629	18993	19958	16414	15620	25501	8538	467	2794	1844	1123	49	298	354	250	226	1206	1466	3458	576	934	32412	10615	29898	1219	5987	25861	130	21	1910	1318	2172	4318	2263	1446	2181	4205	658	1666	newMicroRNA_homolog
chr3_188406571_188406655	3055	4964	510	634	561	341	123	173	283	4030	0	0	377	754	243	2928	1849	3921	1355	1408	1030	528	260	154	481	8449	0	0	1444	1878	2714	4875	3226	1087	2409	2360	1202	2471	newMicroRNA_homolog
chr3_38010879_38010989	16872	27575	9778	7707	11103	8709	1512	2407	2117	20603	141	735	3773	2586	2752	16742	18243	31030	9951	14395	19342	12711	7011	3159	5900	44724	239	21	20264	15084	28321	46526	32897	16882	31761	32303	8108	20544	newMicroRNA_homolog
chr3_49058030_49058162	10570	22708	3618	2650	3167	1589	297	668	1184	5641	114	1162	547	5852	361	4803	5206	8784	2614	2478	5279	2415	3495	607	1524	16513	759	55	3524	2924	3755	7960	6330	1841	4006	4721	1650	4013	newMicroRNA_homolog
chr4_38869631_38869775	364	610	100	64	118	43	13	14	40	343	12	6	9	34	11	153	70	221	82	67	120	62	48	16	50	509	24	3	37	53	136	239	200	95	150	224	138	254	newMicroRNA_homolog
chr4_39979156_39979260	92	0	0	0	0	0	3	0	0	0	0	0	0	0	4	1025	752	2555	61	0	0	21	0	0	0	195	0	0	0	8	93	45	697	0	53	16	0	127	newMicroRNA_homolog
chr5_149112345_149112493	2762	1508	710	708	850	218	44	162	367	463	65	266	41	47	38	391	243	429	149	163	543	146	561	129	318	2666	39	4	353	419	617	367	472	248	306	347	176	328	newMicroRNA_homolog
chr6_72113217_72113360	1064	477	582	1246	1982	578	299	287	235	937	62	198	404	730	184	1750	2828	3821	726	1169	3238	1047	423	390	731	2404	84	1	2067	950	3738	3881	3642	3589	2151	1945	626	1164	newMicroRNA_homolog
chr7_129414725_129414869	407	828	90	172	229	37	3	20	39	0	0	2	12	2	0	14	18	14	3	0	269	42	231	5	72	426	9	0	20	0	4	14	6	0	0	27	3	0	newMicroRNA_homolog
chr7_25989535_25989609	1843	3296	1894	2051	3023	1186	0	590	0	0	0	0	0	0	0	1006	0	2942	980	1775	4247	2253	1713	487	1054	4702	0	0	1826	673	2100	2280	2328	1021	2501	1968	0	1135	newMicroRNA_homolog
chr8_141742644_141742793	1797	3055	406	720	595	384	85	174	295	2617	16	169	213	447	130	1438	1071	2156	1046	998	1510	701	411	182	333	2638	46	6	911	749	1760	2073	1754	925	1762	1579	498	1221	newMicroRNA_homolog
chr8_41517919_41518059	99	157	0	31	0	7	0	0	1	0	0	0	0	0	0	2	1	6	0	4	52	0	19	5	3	47	0	0	0	7	0	3	0	2	0	3	0	0	newMicroRNA_homolog
chr9_127454719_127454859	9467	10026	3727	3915	5784	3385	395	1494	1219	6088	96	716	928	486	592	3951	4408	5358	2115	4227	8325	4419	3806	970	2262	11938	232	17	6818	4178	5721	10098	5320	6249	5981	5711	1504	4416	newMicroRNA_homolog
chr9_131006998_131007110	1433	2898	1517	1622	2495	1106	162	444	395	2031	28	94	244	151	130	729	419	1996	449	505	0	1655	1378	445	1206	0	0	0	1114	1470	861	3649	1710	676	1695	2354	436	1683	newMicroRNA_homolog
chr9_139565038_139565154	6242	13196	3961	3986	5873	3119	569	1782	898	12159	78	1099	2748	2616	995	9821	11894	14828	3681	3722	7694	6850	4518	2647	3343	24961	265	35	13436	6614	15023	21077	20111	9361	14450	13383	3202	10296	newMicroRNA_homolog
chr9_96941082_96941235	1272	1388	0	511	693	319	0	144	0	526	0	0	0	0	0	179	0	488	150	220	988	391	605	0	252	1986	0	0	298	272	471	764	260	233	513	686	212	505	newMicroRNA_homolog
