# Supplementary material for: miR‐29 contributes to normal endothelial function and can restore it in cardiometabolic disorders
Source: EMBO Mol Med. 2018 Jan 26;10(3):e8046. doi: 10.15252/emmm.201708046 (PMC5840545; doi:10.15252/emmm.201708046)
Supplement: Supplementary file 3 — Dataset EV2 [file EMMM-10-e8046-s003.xlsx]

## Sheet: cover sheet
miR-29 Contributes to Normal Endothelial Function and can Restore it in Cardiometabolic Disorders
Widlansky, et al.
Correspondence:
Michael Widlansky, mwidlans@mcw.edu
Mingyu Liang, mliang@mcw.edu
Dataset EV2. Genes known to be involved in the regulation of NO or reactive oxygen species levels and genes that are predicted targets of miR-29
Genes related to NO or ROS were curated based on GO and Qiagen NO pathway.
NO, nitric oxide; ROS, reactive oxygen species; GO, Gene Ontology

## Sheet: NO related miR-29 targets
Predicted miR-29 targets_TargetScan 6.0	Genes related to NO or ROS_GO and Qiagen NO pathway	Genes related to NO or ROS that are predicted miR-29 targets
ABCB6	AATF	ATP7A
ABCE1	ACE	CNR1
ABHD4	ACE2	CPS1
ABHD5	ACP5	HMGCR
ACACA	ACVR2A	LYPLA1
ACCN2	ADCYAP1	PDGFB
ACPL2	ADM	PDGFRB
ADA	ADORA1	PDK4
ADAM12	ADRA2A	PXDN
ADAM19	ADRB2	SH3PXD2A
ADAMTS10	AGT	SH3PXD2B
ADAMTS17	AGTR1	ZDHHC21
ADAMTS18	AGTR2
ADAMTS19	AKR1C3
ADAMTS2	AKT1
ADAMTS5	ALOX12
ADAMTS6	AOP2
ADAMTS7	AOX1
ADAMTS9	APLN
ADCYAP1R1	APOA4
AFF4	APOE
AGPAT4	ARG2
AHR	ATOX1
AIM1	ATP7A
AK1	ATPIF1
AKAP13	BCL2
AKAP2	BCO2
AKAP5	BIRC3
AKT3	BMP7
AMFR	BNIP3
AMMECR1	CALCA
AMMECR1L	CALM1
AMOT	CAMK1
ANK1	CAT
ANK3	CAV1
ANKRD13B	CAV3
ANKRD13C	CBS
ANKRD49	CCL2
ANKRD52	CCS
ANKRD57	CD36
ANTXR2	CDKN1A
AP1G1	CFTR
AP3M1	CHURC1-FNTB
AP4E1	CNR1
AQP4	CNR2
ARF5	CPS1
ARFGEF2	CRYAB
ARHGAP20	CSDE1
ARHGAP31	CTGF
ARHGAP36	CYB5R4
ARHGEF10	CYBA
ARL4A	CYBB
ARMC8	CYGB
ARNT	CYP1A1
ARPP19	CYP1A2
ARRB1	CYR61
ARRDC3	DDAH2
ARRDC4	DDIT4
ARSB	DHFR
ARVCF	DLG4
ASAP2	DNM2
ASPH	DRD5
ATAD2B	DUOX1
ATG14	DUOX2
ATG9A	DUOXA1
ATP1B1	DUSP1
ATP1B4	DYNLL1
ATP2B4	EDN1
ATP6V1A	EGFR
ATP7A	ENG
ATRN	EPHX2
ATXN1	EPX
B3GNT5	ESR1
BACE1	F2
BACH2	F2RL1
BAHD1	FANCC
BAIAP2	FBLN5
BAK1	FCER2
BBC3	FNTB
BCL11A	FOXM1
BCL11B	GADD45A
BCL2L2	GCH1
BCL7A	GCHFR
BCL9L	GJA5
BCORL1	GLA
BDH1	GLRX2
BEAN1	GLS2
BLMH	GPER1
BMF	GPR156
BMP1	GPX1
BRD3	GPX2
BRWD1	GPX3
BRWD3	GPX4
BSDC1	GPX5
BTBD7	GPX6
BTG2	GRB2
BVES	GRIN2D
C10orf26	GSS
C11orf30	GSTP1
C11orf41	HBA1
C11orf57	HBB
C11orf87	HDAC6
C13orf23	HIF1A
C14orf43	HMGCR
C15orf27	HMOX1
C16orf72	HP
C16orf88	HSP90AA1
C17orf103	HSP90AB1
C17orf39	HSPCB
C18orf1	HTR2B
C18orf42	IER3
C18orf62	IL10
C19orf22	IL18
C19orf6	IL19
C1orf130	INS
C1orf21	IRG1
C1orf212	JAK2
C1orf226	KDR
C1orf96	KRAS
C1QTNF6	KRT1
C20orf11	LPO
C20orf112	LYPLA1
C20orf4	MAPK14
C21orf91	MAPK9
C2orf88	MBL2
C3orf21	MPO
C4orf32	MPV17
C5orf13	MPV17L
C5orf15	MSRA
C5orf24	MT3
C6orf168	MTL5
C6orf204	NAMPT
C7orf60	NCF1
C8orf73	NCF2
C9orf69	NDUFA13
C9orf7	NDUFS1
CA2	NDUFS3
CACNG4	NDUFS4
CALCR	NFE2L2
CALM3	NME5
CALU	NNT
CAMK1D	NOD2
CAMK2G	NOS1
CAMKK2	NOS1AP
CAMSAP1L1	NOS2
CAMTA1	NOS3
CANX	NOSIP
CAPN7	NOSTRIN
CAPRIN1	NOX1
CASP7	NOX3
CAV2	NOX4
CBX1	NOX5
CBX2	NOXA1
CBX5	NOXO1
CBX6	NPPB
CCDC117	NPPC
CCDC28B	NPR1
CCDC50	NPR3
CCDC88A	NQO1
CCND2	NUDT1
CCNJ	OXR1
CCNL2	P2RX7
CCNT2	P2RY1
CCNYL1	P2RY2
CD276	PARK2
CDC42BPA	PARK7
CDC42SE1	PAX2
CDC7	PDGFB
CDK6	PDGFRB
CDKL2	PDK3
CEACAM1	PDK4
CECR2	PGGT1B
CELF2	PID1
CELF6	PLA2G6
CEP68	PLA2R1
CEP97	PMAIP1
CHFR	PNKP
CHIC2	PPP3CA
CHMP6	PRDX1
CHSY1	PRDX2
CILP2	PRDX3
CLCN5	PRDX4
CLDN1	PRDX5
CLEC2L	PRDX6
CLEC3A	PREX1
CLK2	PRG3
CLMN	PRKAR1B
CMPK1	PRKCA
CNOT6	PRKCD
CNOT8	PRKG2
CNR1	PRNP
COL11A1	PSD95
COL15A1	PTK2
COL16A1	PTK2B
COL19A1	PTPN16
COL1A1	PTPRM
COL1A2	PTS
COL21A1	PXDN
COL22A1	PXDNL
COL24A1	RAC1
COL2A1	RAC2
COL3A1	RIPK1
COL4A1	RNF41
COL4A2	RNF7
COL4A3	ROMO1
COL4A4	SCARA3
COL4A5	SCARB1
COL4A6	SCRT2
COL5A1	SELS
COL5A2	SEPP1
COL5A3	SFTPD
COL6A2	SGK2
COL6A3	SH3PXD2A
COL6A6	SH3PXD2B
COL7A1	SIRT2
COMMD2	SIRT5
CORO6	SMTNL1
CPEB3	SOD1
CPS1	SOD2
CPSF7	SOD3
CPT2	SPR
CREB5	SRXN1
CRISPLD1	STK17A
CSDA	SYK
CSNK1G1	TFAP2A
CSPG4	TGFB1
CSRNP2	TGFBR2
CTC1	THBS1
CTDSP2	TIGAR
CTDSPL2	TLR2
CTNNBIP1	TLR4
CTNND1	TLR9
CTSF	TP53
CUEDC1	TPO
CX3CL1	TSPO
CYCS	TTN
CYTH3	TUSC2
DAAM2	TXNRD1
DAB2IP	TXNRD2
DBT	UCN
DCAF12	UTS2
DCAF12L1	UTS2B
DCAF5	UTS2R
DCAF7	VIMP
DCLK1	VIP
DCLK3	WASL
DCP2	XDH
DCUN1D4	ZC3H12A
DCUN1D5	ZDHHC21
DCX	ZNF205
DDX3X
DDX46
DEDD
DEF8
DENND1B
DENND5B
DGKD
DGKH
DHTKD1
DIABLO
DICER1
DIO2
DIP2B
DIP2C
DIRAS1
DIXDC1
DLG2
DLGAP1
DLGAP2
DNAJB11
DNAJB2
DNAL1
DNM3
DNMT3A
DNMT3B
DOLPP1
DOT1L
DPF1
DPP4
DPYSL2
DPYSL5
DRD1
DRP2
DSC2
DSG3
DTWD2
DTX4
DUSP2
DYNLT1
E2F7
EDC3
EFNA5
EHD2
EIF2S1
EIF2S2
EIF4E2
ELF2
ELL2
ELMO2
ELN
ELOVL4
EML4
EML5
EML6
EMP1
EMP2
EN1
ENAH
ENHO
ENTPD7
EPHA10
EPHB3
EPS15
ERC1
ERCC6
ERLIN2
ERP44
ETV4
ETV6
F11R
FAM101B
FAM105B
FAM116A
FAM123B
FAM124A
FAM126B
FAM131B
FAM136A
FAM13B
FAM167A
FAM168B
FAM176A
FAM176B
FAM190B
FAM193B
FAM53C
FAM57B
FAM65B
FAM70A
FAM73B
FBN1
FBRS
FBXL18
FBXL20
FBXO41
FBXO45
FBXW2
FBXW7
FBXW9
FCHO1
FCHSD1
FEM1B
FERMT2
FGA
FGD4
FIGN
FKBP4
FMN1
FNDC5
FOS
FOXJ2
FOXN3
FOXO3
FOXO4
FRAS1
FRAT2
FREM1
FREM2
FRMD4A
FRS2
FSTL1
FZD4
FZD5
G6PC
GAB1
GAS7
GCC2
GCSH
GGA1
GGCT
GK5
GLIS2
GLIS3
GMFB
GNA13
GNB4
GNG12
GNG2
GNS
GPAM
GPATCH2
GPCPD1
GPI
GPR37
GPR85
GPX7
GRIP1
GRM4
GRPEL2
GSK3B
GSTA4
GTPBP2
GXYLT2
H2AFY
HAPLN1
HAPLN3
HAS3
HBEGF
HBP1
HDAC4
HDGF
HELZ
HEPACAM
HEYL
HIATL1
HIF3A
HIP1
HLF
HMCN1
HMGCR
HMGCS1
HMGN3
HN1
HNF4G
HNRNPF
HNRNPUL1
HOOK3
HOXC13
HPCAL4
HRH3
HS3ST3B1
HSPG2
HTR7
ICOS
IDE
IFFO1
IFFO2
IFI30
IGF1
IGF2BP1
IGSF1
IKZF4
IL10RB
IL17RD
IL1RAP
ILDR2
IMPDH1
INA
INO80D
INSIG1
IQCJ-SCHIP1
IREB2
IRGQ
IRS1
ISG20L2
ISL1
ISLR2
ITGA11
ITGA6
ITGB1
JARID2
JAZF1
JMY
JOSD1
KBTBD8
KCNIP2
KCNJ12
KCNK10
KCNMA1
KCTD1
KCTD15
KCTD20
KCTD3
KCTD5
KDELC1
KDM2A
KDM4B
KDM5A
KDM5B
KDM5C
KDM6B
KIAA0355
KIAA0895
KIAA0895L
KIAA1024
KIAA1199
KIAA1432
KIAA1549
KIAA1644
KIAA2018
KIAA2022
KIF24
KIF26A
KIF26B
KIF3B
KIF5B
KIFC2
KIRREL
KLF12
KLF4
KLHDC10
KLHDC3
KLHDC5
KLHL25
KLHL28
KLHL8
KLHL9
KPNA1
KPNA4
KREMEN2
KY
L3MBTL4
LAMA2
LAMC1
LAMC2
LAMTOR1
LARP4
LARP4B
LASP1
LDLRAP1
LDOC1L
LEP
LGI2
LIF
LIMS1
LMLN
LNPEP
LOC100507421
LOC147670
LOX
LOXL2
LOXL4
LPGAT1
LPL
LPPR4
LPPR5
LRCH1
LRP6
LRRC58
LSM11
LSM14B
LTBR
LUZP1
LYPLA1
LYSMD1
MAFB
MAFG
MAP2K4
MAP2K6
MAP3K2
MAP4K4
MAP6
MAP6D1
MAPK10
MAPKBP1
MAPRE1
MAPRE2
MARK3
MAST4
MAT1A
MAU2
MAZ
MBLAC2
MBTD1
MCL1
MCMBP
MED12L
MED26
MEGF6
MEST
METAP2
METTL21D
MEX3B
MFAP2
MFAP3
MGA
MGAT4A
MGAT4B
MIER3
MLF1
MLIP
MLLT11
MLXIP
MMP2
MMP24
MOBKL1A
MOG
MORF4L2
MRE11A
MSL1
MSTN
MTCP1
MTMR4
MTSS1L
MTX3
MXD1
MYBL2
MYCN
MYO16
N4BP2
N4BP2L1
NAA40
NANOS1
NANP
NAP1L3
NAPB
NASP
NAT15
NAV1
NAV2
NAV3
NCKAP5
NCKAP5L
NCOA3
NCOA4
NCOR2
NDN
NDST1
NEBL
NEGR1
NFAT5
NFATC3
NFATC4
NFIA
NFIB
NFIX
NID1
NID2
NKAIN1
NKIRAS2
NKRF
NKTR
NLGN3
NOTCH2
NPAS3
NPAS4
NR3C1
NRAS
NRSN1
NSD1
NUCKS1
NUDT11
NUFIP2
NUP160
ONECUT2
OSBP
OSBPL3
OSBPL6
OSTC
OTUB2
OTUD1
OTUD4
OXTR
PAG1
PAIP2
PALM
PALM2
PALM2-AKAP2
PAN2
PAPOLG
PAQR3
PARG
PCDHA1
PCDHA10
PCDHA11
PCDHA12
PCDHA13
PCDHA2
PCDHA3
PCDHA4
PCDHA5
PCDHA6
PCDHA7
PCDHA8
PCDHA9
PCDHAC1
PCDHAC2
PCGF3
PCYT1B
PDGFB
PDGFC
PDGFRB
PDHX
PDIK1L
PDK4
PDP2
PEAK1
PER1
PER3
PEX5
PGAP1
PGAP2
PHACTR2
PHC1
PHF14
PHF21A
PHLDB3
PHLPP2
PI15
PIAS4
PIK3R1
PIK3R3
PITPNA
PITPNM2
PITPNM3
PKNOX2
PL-5283
PLAG1
PLEKHA1
PLEKHA8
PLEKHF2
PLEKHH2
PLP1
PLSCR3
PLXNA1
PLXNA4
PMP22
POLE3
POLR1D
POU2F1
POU2F2
PPARD
PPIC
PPIP5K2
PPM1D
PPM1E
PPP1R13B
PPP1R15B
PPP1R3D
PRICKLE2
PRKAB2
PRKG1
PRKRA
PRPF40A
PRR14L
PRR3
PRRC2C
PRRT4
PSEN1
PTEN
PTHLH
PTP4A1
PTPN1
PTPRD
PTRF
PTX3
PURA
PURG
PVRL1
PXDN
QKI
RAB12
RAB14
RAB15
RAB30
RAB40C
RAB6B
RALGPS1
RAP1GAP2
RAP1GDS1
RAPGEFL1
RAPH1
RARB
RASAL2
RBFOX2
RCC2
RCOR1
REPS2
RERE
REST
REV3L
RFX7
RGAG4
RHBDD1
RHOBTB1
RIC3
RIC8A
RIOK3
RIT1
RLF
RLIM
RMND5A
RNF122
RNF138
RNF141
RNF144B
RNF165
RNF169
RNF19A
RNF214
RNF39
ROBO1
ROD1
RORA
RPS6KA3
RTKN2
RUNX1T1
RYBP
SAMD4A
SAP30L
SARM1
SBF2
SBNO1
SCAF11
SCAI
SCAMP5
SCHIP1
SCMH1
SCML2
SCN3B
SCN7A
SDK1
SEMA5B
SENP1
SERBP1
SERINC5
SERPINH1
SESTD1
SETD5
SETD8
SETDB1
SETDB2
SFTA3
SGCB
SGK1
SGK494
SGMS2
SH3BP5L
SH3GLB1
SH3PXD2A
SH3PXD2B
SH3RF3
SHPRH
SHROOM2
SHROOM4
SIAH3
SIDT1
SIDT2
SIKE1
SIP1
SIX5
SKI
SLC16A1
SLC16A14
SLC16A2
SLC1A2
SLC22A7
SLC24A4
SLC25A15
SLC25A22
SLC25A44
SLC30A3
SLC31A1
SLC35B2
SLC36A1
SLC39A9
SLC43A1
SLC43A2
SLC5A8
SLC6A14
SLC6A17
SLC7A6
SLITRK4
SMEK2
SMPD3
SMTNL2
SNIP1
SNRK
SNTB2
SNX24
SNX4
SOCS7
SOX12
SP1
SPARC
SPAST
SPATA2L
SPNS1
SPPL2B
SPRY1
SPRY4
SPSB4
SPTLC2
SPTY2D1
SRCRB4D
SRGAP2
SS18L1
STAG2
STAMBP
STARD9
STAT3
STK35
STK38L
STMN2
STRN
STRN3
STRN4
STX16
STX17
STX1A
SUB1
SUN1
SUV420H1
SUV420H2
SVEP1
SVIL
SYNCRIP
SYPL2
SYT14
SYT2
SYT7
SYT9
TACC1
TADA2B
TAF11
TANC1
TATDN2
TBC1D7
TBX21
TDG
TET1
TET2
TET3
TFAP2C
TFEB
TFEC
TGFB2
TGIF2
THSD4
TIAM1
TIMM8B
TLL1
TMED9
TMEM127
TMEM132A
TMEM151B
TMEM163
TMEM169
TMEM183A
TMEM183B
TMEM201
TMEM229B
TMEM236
TMEM33
TMEM65
TMEM86A
TMOD3
TMTC3
TNFAIP1
TNFAIP3
TNFRSF1A
TNRC18
TNRC6B
TP53INP1
TP53INP2
TPK1
TPM1
TRA2B
TRAF3
TRAF4
TRAF5
TRAFD1
TRAM2
TRIB2
TRIL
TRIM37
TRIM63
TRIM66
TRIM9
TRPC6
TRPM8
TSC22D3
TSPAN14
TSPAN4
TSPAN9
TTC14
TTC30B
TTC9
TTYH2
TUBB2A
TUBB2B
TXLNG
TYW5
U2SURP
UACA
UBE2H
UBE2K
UBFD1
UBIAD1
UBN2
UBTD2
UBTF
UHRF1BP1
UNC13B
UNK
UNKL
UPK1B
URM1
USP2
USP31
USP34
USP37
USP42
USP6NL
VAMP7
VANGL1
VASH1
VASH2
VCL
VEGFA
VHL
VIPAR
VPS13C
VPS25
VPS36
VPS37C
VTA1
WAC
WASF1
WASF2
WDFY1
WDR26
WDR81
WISP1
WSCD2
WWTR1
XKR4
XKR6
XKR7
XPNPEP1
XPO4
XPO5
XRN1
YPEL2
YRDC
YWHAE
YY1
ZBTB10
ZBTB34
ZBTB40
ZBTB41
ZBTB43
ZBTB46
ZBTB47
ZBTB5
ZC4H2
ZCCHC17
ZDHHC15
ZDHHC21
ZDHHC5
ZER1
ZFP36
ZFP36L1
ZFP91
ZFX
ZFYVE20
ZFYVE26
ZHX3
ZIC5
ZMIZ1
ZMYM2
ZMYM3
ZNF167
ZNF24
ZNF282
ZNF346
ZNF362
ZNF385C
ZNF396
ZNF469
ZNF498
ZNF512B
ZNF518B
ZNF532
ZNF609
ZNF704
