# Supplementary material for: miR‐29 contributes to normal endothelial function and can restore it in cardiometabolic disorders
Source: EMBO Mol Med. 2018 Jan 26;10(3):e8046. doi: 10.15252/emmm.201708046 (PMC5840545; doi:10.15252/emmm.201708046)
Supplement: Supplementary file 4 — Dataset EV3 [file EMMM-10-e8046-s004.xlsx]

## Sheet: cover sheet
miR-29 Contributes to Normal Endothelial Function and can Restore it in Cardiometabolic Disorders
Widlansky, et al.
Correspondence:
Michael Widlansky, mwidlans@mcw.edu
Mingyu Liang, mliang@mcw.edu
Dataset EV3. RNA-seq data from gluteal arterioles isolated from Mir29b-1-/- rats and wild-type littermates
RNA from gluteal arterioles of 5 Mir29b-1-/- rats (KO) and 6 wild-type littermates (WT) was sequenced individually.
Average FPKM is shown. q values are p values after multiple comparison correction.

## Sheet: FPKM
test_id	gene_id	gene	locus	sample_1	sample_2	status	value_1	value_2	log2(KO/WT)	test_stat	p_value	q_value	significant
XLOC_001013	XLOC_001013	RGD1565183	chr1:75912909-75914436	WT	KO	OK	1500.25	322.546	-2.21763	-3.81299	5e-05	0.00265125	yes
XLOC_001257	XLOC_001257	Tgfb1	chr1:83742150-83758471	WT	KO	OK	35.623	5.99613	-2.57071	-2.25206	5e-05	0.00265125	yes
XLOC_001655	XLOC_001655	Rpl18	chr1:102779720-102782381	WT	KO	OK	1103.96	362.893	-1.60506	-2.89334	5e-05	0.00265125	yes
XLOC_001852	XLOC_001852	-	chr1:132727739-132728494	WT	KO	OK	0	10.3025	inf	nan	5e-05	0.00265125	yes
XLOC_002245	XLOC_002245	Ndufc2	chr1:168576228-168582496	WT	KO	OK	318.332	780.439	1.29375	2.05693	5e-05	0.00265125	yes
XLOC_002263	XLOC_002263	Lrrc32	chr1:169649229-169661088	WT	KO	OK	21.7584	8.31783	-1.3873	-1.88784	5e-05	0.00265125	yes
XLOC_002767	XLOC_002767	Il4r	chr1:203928030-203952928	WT	KO	OK	16.0612	2.67173	-2.58774	-2.33066	5e-05	0.00265125	yes
XLOC_002797	XLOC_002797	Mapk3	chr1:205172640-205178843	WT	KO	OK	82.2977	38.2785	-1.10432	-1.78554	5e-05	0.00265125	yes
XLOC_002929	XLOC_002929	ENSRNOG00000020560	chr1:208706151-208723390	WT	KO	OK	207.09	105.882	-0.967806	-1.68762	5e-05	0.00265125	yes
XLOC_003119	XLOC_003119	Rplp2	chr1:220908602-220910873	WT	KO	OK	384.008	117.962	-1.70281	-2.35482	5e-05	0.00265125	yes
XLOC_003223	XLOC_003223	Ppp1ca	chr1:226310594-226321102	WT	KO	OK	183.298	95.8073	-0.935981	-1.57963	5e-05	0.00265125	yes
XLOC_003279	XLOC_003279	Rela	chr1:227928091-227938571	WT	KO	OK	29.7041	7.30048	-2.0246	-2.13997	5e-05	0.00265125	yes
XLOC_003306	XLOC_003306	Fau	chr1:228355735-228357264	WT	KO	OK	1865.87	918.155	-1.02304	-1.85483	5e-05	0.00265125	yes
XLOC_003388	XLOC_003388	Ubxn1	chr1:232005790-232009563	WT	KO	OK	95.8588	23.1543	-2.04963	-2.48693	5e-05	0.00265125	yes
XLOC_003448	XLOC_003448	Prpf19	chr1:234012653-234023693	WT	KO	OK	38.989	15.3526	-1.34458	-1.83513	5e-05	0.00265125	yes
XLOC_003689	XLOC_003689	Vldlr	chr1:252487249-252519019	WT	KO	OK	19.1285	41.8148	1.12829	1.86358	5e-05	0.00265125	yes
XLOC_004050	XLOC_004050	Wbp1l	chr1:273789069-273845332	WT	KO	OK	22.6565	6.84043	-1.72777	-2.21483	5e-05	0.00265125	yes
XLOC_005111	XLOC_005111	Rps9	chr1:63078978-63082298	WT	KO	OK	207.937	32.772	-2.66561	-3.2037	5e-05	0.00265125	yes
XLOC_005172	XLOC_005172	Trim28	chr1:66355605-66362276	WT	KO	OK	20.8375	6.90558	-1.59335	-1.91468	5e-05	0.00265125	yes
XLOC_005182	XLOC_005182	RPS5	chr1:66471609-66475879	WT	KO	OK	982.816	387.779	-1.34168	-2.45598	5e-05	0.00265125	yes
XLOC_005432	XLOC_005432	Apoe	chr1:81878369-81881182	WT	KO	OK	457.163	103.084	-2.14888	-3.73176	5e-05	0.00265125	yes
XLOC_005436	XLOC_005436	Bcam	chr1:81939819-81954517	WT	KO	OK	70.9078	11.4167	-2.6348	-3.40371	5e-05	0.00265125	yes
XLOC_005473	XLOC_005473	Rabac1	chr1:83095961-83099071	WT	KO	OK	158.481	26.9606	-2.55539	-3.13517	5e-05	0.00265125	yes
XLOC_005504	XLOC_005504	Bckdha	chr1:83684796-83713570	WT	KO	OK	16.5407	2.50521	-2.72302	-1.75739	5e-05	0.00265125	yes
XLOC_005528	XLOC_005528	Ltbp4	chr1:85328144-85361198	WT	KO	OK	46.6399	14.0127	-1.73483	-2.59809	5e-05	0.00265125	yes
XLOC_005607	XLOC_005607	Eif3k	chr1:89103167-89113047	WT	KO	OK	231.929	76.6387	-1.59754	-2.36641	5e-05	0.00265125	yes
XLOC_005644	XLOC_005644	Cox6b1	chr1:90230829-90240497	WT	KO	OK	319.177	110.157	-1.53479	-2.1379	5e-05	0.00265125	yes
XLOC_005665	XLOC_005665	Fxyd1	chr1:90639291-90643372	WT	KO	OK	387.646	101.832	-1.92855	-2.99418	5e-05	0.00265125	yes
XLOC_005691	XLOC_005691	Gpi	chr1:91207016-91234890	WT	KO	OK	93.6054	33.8904	-1.46572	-2.40414	5e-05	0.00265125	yes
XLOC_005808	XLOC_005808	Etfb	chr1:99549584-99563745	WT	KO	OK	174.305	76.7263	-1.18382	-1.82081	5e-05	0.00265125	yes
XLOC_005875	XLOC_005875	Rcn3	chr1:102141862-102151199	WT	KO	OK	125.325	29.0851	-2.10732	-2.95252	5e-05	0.00265125	yes
XLOC_005876	XLOC_005876	Fcgrt	chr1:102151845-102161689	WT	KO	OK	136.384	46.346	-1.55716	-2.45157	5e-05	0.00265125	yes
XLOC_005881	XLOC_005881	Aldh16a1	chr1:102203001-102216266	WT	KO	OK	10.0653	1.55627	-2.69322	-1.74204	5e-05	0.00265125	yes
XLOC_005894	XLOC_005894	FTL1	chr1:102527140-102528775	WT	KO	OK	535.23	120.142	-2.15542	-3.67718	5e-05	0.00265125	yes
XLOC_005897	XLOC_005897	Nucb1	chr1:102559072-102579561	WT	KO	OK	123.718	39.8534	-1.63428	-2.77513	5e-05	0.00265125	yes
XLOC_005919	XLOC_005919	Emp3	chr1:102979681-102982884	WT	KO	OK	185.757	72.1215	-1.36491	-2.00921	5e-05	0.00265125	yes
XLOC_006151	XLOC_006151	Nr2f2	chr1:132486124-132550140	WT	KO	OK	50.2884	94.6391	0.91221	1.54724	5e-05	0.00265125	yes
XLOC_006201	XLOC_006201	-	chr1:135897401-135911424	WT	KO	OK	72.1098	196.514	1.44637	2.02201	5e-05	0.00265125	yes
XLOC_006280	XLOC_006280	Mfge8	chr1:141814239-141829651	WT	KO	OK	368.134	164.437	-1.16269	-1.90969	5e-05	0.00265125	yes
XLOC_006695	XLOC_006695	Folr1	chr1:173117497-173135720	WT	KO	OK	140.735	55.5749	-1.34048	-1.84425	5e-05	0.00265125	yes
XLOC_006700	XLOC_006700	Rnf121	chr1:173285051-173347260	WT	KO	OK	200.869	8.03229	-4.6443	-3.39814	5e-05	0.00265125	yes
XLOC_007106	XLOC_007106	NUPR1	chr1:201816732-201818736	WT	KO	OK	768.02	288.077	-1.41469	-2.48894	5e-05	0.00265125	yes
XLOC_007150	XLOC_007150	Sult1a1	chr1:205079578-205083124	WT	KO	OK	410.566	968.574	1.23825	1.95577	5e-05	0.00265125	yes
XLOC_007158	XLOC_007158	Aldoa	chr1:205208225-205213453	WT	KO	OK	436.563	130.256	-1.74484	-3.14229	5e-05	0.00265125	yes
XLOC_007167	XLOC_007167	Mvp	chr1:205401190-205428861	WT	KO	OK	19.5549	2.98605	-2.71122	-2.3725	5e-05	0.00265125	yes
XLOC_007254	XLOC_007254	Cpxm2	chr1:211048999-211083068	WT	KO	OK	41.2313	16.5853	-1.31384	-1.83232	5e-05	0.00265125	yes
XLOC_007430	XLOC_007430	Ifitm2	chr1:220671381-220672562	WT	KO	OK	1046.35	508.224	-1.04184	-1.94037	5e-05	0.00265125	yes
XLOC_007433	XLOC_007433	Ifitm3	chr1:220730713-220731861	WT	KO	OK	1488.93	652.309	-1.19065	-2.15821	5e-05	0.00265125	yes
XLOC_007485	XLOC_007485	Ctsd	chr1:222436921-222448798	WT	KO	OK	129.628	46.2851	-1.48576	-2.54224	5e-05	0.00265125	yes
XLOC_007550	XLOC_007550	Ndufs8	chr1:226013894-226017215	WT	KO	OK	121.323	30.2292	-2.00484	-2.42299	5e-05	0.00265125	yes
XLOC_007782	XLOC_007782	ENSRNOG00000030548	chr1:233305525-233306628	WT	KO	OK	79.8182	165.127	1.04879	1.7254	5e-05	0.00265125	yes
XLOC_008009	XLOC_008009	Smc5	chr1:248263017-248331369	WT	KO	OK	5.05059	12.3274	1.28735	1.822	5e-05	0.00265125	yes
XLOC_008034	XLOC_008034	Pgm5	chr1:249854063-250039462	WT	KO	OK	59.8746	24.2503	-1.30394	-2.03526	5e-05	0.00265125	yes
XLOC_008477	XLOC_008477	Actr1a	chr1:273554810-273573479	WT	KO	OK	37.0892	16.8959	-1.13433	-1.71456	5e-05	0.00265125	yes
XLOC_009004	XLOC_009004	-	chr10:13921486-13927183	WT	KO	OK	333.075	126.463	-1.39713	-2.3317	5e-05	0.00265125	yes
XLOC_009828	XLOC_009828	UBB	chr10:48664387-48665064	WT	KO	OK	2083.13	707.931	-1.55707	-2.7768	5e-05	0.00265125	yes
XLOC_009971	XLOC_009971	Per1	chr10:55429697-55439610	WT	KO	OK	15.2277	4.68259	-1.70132	-2.10213	5e-05	0.00265125	yes
XLOC_010576	XLOC_010576	Phb	chr10:83284045-83296819	WT	KO	OK	44.5223	12.9165	-1.78532	-2.14992	5e-05	0.00265125	yes
XLOC_010666	XLOC_010666	Psmb3	chr10:85437463-85444560	WT	KO	OK	186.91	87.9583	-1.08745	-1.76063	5e-05	0.00265125	yes
XLOC_010751	XLOC_010751	Fkbp10	chr10:88119583-88131443	WT	KO	OK	48.6871	21.7835	-1.16031	-1.7796	5e-05	0.00265125	yes
XLOC_010786	XLOC_010786	Rpl27	chr10:89150831-89154595	WT	KO	OK	1934.69	1004.11	-0.946184	-1.73407	5e-05	0.00265125	yes
XLOC_011109	XLOC_011109	SYNGR2	chr10:106451957-106456492	WT	KO	OK	42.1949	16.4842	-1.35599	-1.69187	5e-05	0.00265125	yes
XLOC_011126	XLOC_011126	C1qtnf1	chr10:107090741-107112156	WT	KO	OK	27.7987	5.96732	-2.21986	-2.45922	5e-05	0.00265125	yes
XLOC_011375	XLOC_011375	Tceb2	chr10:12983020-12988206	WT	KO	OK	275.276	71.0661	-1.95365	-2.3463	5e-05	0.00265125	yes
XLOC_011472	XLOC_011472	Hba2	chr10:15484460-15485305	WT	KO	OK	2672.25	866.272	-1.62516	-2.25421	5e-05	0.00265125	yes
XLOC_011609	XLOC_011609	Ccng1	chr10:25753832-25760534	WT	KO	OK	31.1636	63.9589	1.03728	1.8445	5e-05	0.00265125	yes
XLOC_011782	XLOC_011782	Anxa6	chr10:40092877-40148264	WT	KO	OK	76.4769	34.4432	-1.1508	-1.98925	5e-05	0.00265125	yes
XLOC_012613	XLOC_012613	Atp5g1	chr10:83700810-83703730	WT	KO	OK	394.914	144.257	-1.4529	-2.26506	5e-05	0.00265125	yes
XLOC_012836	XLOC_012836	Vat1	chr10:89164909-89172532	WT	KO	OK	136.153	59.9325	-1.18381	-2.10579	5e-05	0.00265125	yes
XLOC_012863	XLOC_012863	Slc25a39	chr10:90140263-90145140	WT	KO	OK	56.5043	15.3559	-1.87957	-2.30642	5e-05	0.00265125	yes
XLOC_013097	XLOC_013097	Abca8a	chr10:98032667-98117955	WT	KO	OK	36.6045	113.319	1.6303	2.27212	5e-05	0.00265125	yes
XLOC_013204	XLOC_013204	Cdr2l	chr10:104330250-104358042	WT	KO	OK	14.4088	3.99952	-1.84905	-1.92497	5e-05	0.00265125	yes
XLOC_013232	XLOC_013232	Cygb	chr10:105280667-105290670	WT	KO	OK	117.898	37.3012	-1.66025	-2.727	5e-05	0.00265125	yes
XLOC_013287	XLOC_013287	Timp2	chr10:106971668-107021164	WT	KO	OK	537.336	181.394	-1.56669	-2.4158	5e-05	0.00265125	yes
XLOC_013290	XLOC_013290	Lgals3bp	chr10:107050331-107059670	WT	KO	OK	58.026	24.9557	-1.21733	-1.87808	5e-05	0.00265125	yes
XLOC_013361	XLOC_013361	Arhgdia	chr10:109347155-109350645	WT	KO	OK	137.217	35.1796	-1.96365	-3.25477	5e-05	0.00265125	yes
XLOC_014015	XLOC_014015	Phldb2	chr11:60549855-60646520	WT	KO	OK	15.3819	31.9715	1.05555	1.78288	5e-05	0.00265125	yes
XLOC_014596	XLOC_014596	Ube2v2	chr11:92611595-92645837	WT	KO	OK	25.2862	55.7247	1.13996	1.92055	5e-05	0.00265125	yes
XLOC_015026	XLOC_015026	-	chr11:48668172-48670061	WT	KO	OK	17.0459	42.0505	1.30269	1.77717	5e-05	0.00265125	yes
XLOC_015029	XLOC_015029	Abi3bp	chr11:49392562-49607983	WT	KO	OK	52.2516	117.269	1.16627	1.92676	5e-05	0.00265125	yes
XLOC_015498	XLOC_015498	Cldn1	chr11:82888893-82904046	WT	KO	OK	21.3827	80.2706	1.90843	3.1116	5e-05	0.00265125	yes
XLOC_015571	XLOC_015571	Ap2m1	chr11:87113346-87122201	WT	KO	OK	126.117	49.7038	-1.34334	-2.34301	5e-05	0.00265125	yes
XLOC_015590	XLOC_015590	Cldn5	chr11:89458260-89459685	WT	KO	OK	142.058	66.3324	-1.0987	-1.70235	5e-05	0.00265125	yes
XLOC_015966	XLOC_015966	Lamtor4	chr12:21630757-21634473	WT	KO	OK	213.154	72.8634	-1.54863	-2.07802	5e-05	0.00265125	yes
XLOC_015989	XLOC_015989	Pcolce	chr12:24171334-24177683	WT	KO	OK	332.42	119.515	-1.47582	-2.54457	5e-05	0.00265125	yes
XLOC_015991	XLOC_015991	Gnb2	chr12:24245846-24250864	WT	KO	OK	79.69	17.7395	-2.16744	-2.90388	5e-05	0.00265125	yes
XLOC_016275	XLOC_016275	Scarb1	chr12:38572167-38638463	WT	KO	OK	68.0991	22.7586	-1.58122	-2.39286	5e-05	0.00265125	yes
XLOC_016349	XLOC_016349	Hpd	chr12:40729051-40740668	WT	KO	OK	190.237	83.2819	-1.19172	-1.95987	5e-05	0.00265125	yes
XLOC_016381	XLOC_016381	ALDH2	chr12:42334146-42365988	WT	KO	OK	89.243	23.5565	-1.92161	-2.32572	5e-05	0.00265125	yes
XLOC_016424	XLOC_016424	Plbd2	chr12:43452898-43478300	WT	KO	OK	44.101	8.25308	-2.41781	-2.81702	5e-05	0.00265125	yes
XLOC_016464	XLOC_016464	Pebp1	chr12:46846900-47002369	WT	KO	OK	181.428	59.3323	-1.61251	-2.53698	5e-05	0.00265125	yes
XLOC_016811	XLOC_016811	Arpc1b	chr12:13309877-13334951	WT	KO	OK	101.203	33.9024	-1.5778	-2.03909	5e-05	0.00265125	yes
XLOC_017080	XLOC_017080	FIS1	chr12:24760055-24774734	WT	KO	OK	212.551	69.9562	-1.60328	-2.45959	5e-05	0.00265125	yes
XLOC_017099	XLOC_017099	Hspb1	chr12:25837083-25838661	WT	KO	OK	199.814	68.8278	-1.53759	-2.32394	5e-05	0.00265125	yes
XLOC_017434	XLOC_017434	Rplp0	chr12:48588976-48592275	WT	KO	OK	1052.88	436.658	-1.26976	-2.23671	5e-05	0.00265125	yes
XLOC_017880	XLOC_017880	Phlda3	chr13:57637216-57640301	WT	KO	OK	51.5854	18.5006	-1.47939	-1.88372	5e-05	0.00265125	yes
XLOC_018294	XLOC_018294	Mpz	chr13:94151843-94157570	WT	KO	OK	6.23475	97.2445	3.96321	3.73013	5e-05	0.00265125	yes
XLOC_018539	XLOC_018539	Eif3e	chr13:105112073-105144805	WT	KO	OK	206.522	404.447	0.969652	1.77899	5e-05	0.00265125	yes
XLOC_018708	XLOC_018708	-	chr13:118292595-118293396	WT	KO	OK	7.34856	0	#NAME?	nan	5e-05	0.00265125	yes
XLOC_018965	XLOC_018965	Mapkapk2	chr13:52865892-52912420	WT	KO	OK	27.493	7.04885	-1.9636	-2.10096	5e-05	0.00265125	yes
XLOC_019055	XLOC_019055	Elf3	chr13:57135484-57140303	WT	KO	OK	2.33842	0	#NAME?	nan	5e-05	0.00265125	yes
XLOC_019119	XLOC_019119	Pkp1	chr13:57753231-57800892	WT	KO	OK	0	0.882652	inf	nan	5e-05	0.00265125	yes
XLOC_019608	XLOC_019608	Mgst3	chr13:90244202-90265035	WT	KO	OK	357.196	120.853	-1.56346	-2.31147	5e-05	0.00265125	yes
XLOC_019928	XLOC_019928	RGD1310587	chr13:107456594-107466329	WT	KO	OK	54.8483	25.8582	-1.08483	-1.76517	5e-05	0.00265125	yes
XLOC_020016	XLOC_020016	Fam71a	chr13:114361910-114363629	WT	KO	OK	4.55832	0	#NAME?	nan	5e-05	0.00265125	yes
XLOC_020427	XLOC_020427	Uba6	chr14:23412096-23475036	WT	KO	OK	2.73731	9.06989	1.72832	1.98396	5e-05	0.00265125	yes
XLOC_020877	XLOC_020877	RAB28	chr14:73894214-73970534	WT	KO	OK	78.8562	169.952	1.10783	1.75839	5e-05	0.00265125	yes
XLOC_020940	XLOC_020940	Cpz	chr14:80028902-80052295	WT	KO	OK	107.526	18.8345	-2.51325	-2.84537	5e-05	0.00265125	yes
XLOC_020984	XLOC_020984	Mxd4	chr14:82504736-82518778	WT	KO	OK	30.7932	13.378	-1.20276	-1.81723	5e-05	0.00265125	yes
XLOC_021075	XLOC_021075	Aebp1	chr14:86792972-86802766	WT	KO	OK	181.545	54.2395	-1.74291	-3.10142	5e-05	0.00265125	yes
XLOC_022984	XLOC_022984	Lrp10	chr15:36993826-36999985	WT	KO	OK	29.4517	13.2934	-1.14765	-1.64682	5e-05	0.00265125	yes
XLOC_023553	XLOC_023553	Lmo7	chr15:87780477-87997105	WT	KO	OK	15.0488	31.8498	1.08164	1.77959	5e-05	0.00265125	yes
XLOC_023901	XLOC_023901	Fut11	chr15:8132711-8136310	WT	KO	OK	3.11161	0	#NAME?	nan	5e-05	0.00265125	yes
XLOC_023910	XLOC_023910	Nid2	chr15:8984787-9041180	WT	KO	OK	6.18403	18.4832	1.5796	2.03903	5e-05	0.00265125	yes
XLOC_024090	XLOC_024090	Gmfb	chr15:27541331-27554439	WT	KO	OK	38.0366	72.7632	0.935821	1.69235	5e-05	0.00265125	yes
XLOC_024932	XLOC_024932	ENSRNOG00000024294	chr15:90884590-90890329	WT	KO	OK	31.791	66.1588	1.05731	1.88882	5e-05	0.00265125	yes
XLOC_025104	XLOC_025104	Dennd6a	chr16:2252207-2302165	WT	KO	OK	26.13	61.1117	1.22574	1.87754	5e-05	0.00265125	yes
XLOC_025143	XLOC_025143	Plac9	chr16:3817393-3831467	WT	KO	OK	516.669	173.599	-1.57349	-2.3623	5e-05	0.00265125	yes
XLOC_025172	XLOC_025172	Tkt	chr16:6543526-6568461	WT	KO	OK	51.0495	14.276	-1.83831	-2.40089	5e-05	0.00265125	yes
XLOC_025339	XLOC_025339	Use1	chr16:19623233-19625901	WT	KO	OK	121.737	26.8147	-2.18267	-2.60461	5e-05	0.00265125	yes
XLOC_025365	XLOC_025365	Rpl18a	chr16:20150820-20152827	WT	KO	OK	1414.74	458.275	-1.62626	-2.96363	5e-05	0.00265125	yes
XLOC_025396	XLOC_025396	Uba52	chr16:20524442-20526604	WT	KO	OK	1597.05	369.058	-2.1135	-3.68993	5e-05	0.00265125	yes
XLOC_025418	XLOC_025418	Ndufa13	chr16:21191326-21198326	WT	KO	OK	309.178	78.3696	-1.98007	-2.66903	5e-05	0.00265125	yes
XLOC_025566	XLOC_025566	Hmgn2	chr16:33775172-33776354	WT	KO	OK	234.621	425.937	0.860311	1.59897	5e-05	0.00265125	yes
XLOC_026345	XLOC_026345	NISCH	chr16:7182944-7219131	WT	KO	OK	15.8167	4.6562	-1.76422	-2.26593	5e-05	0.00265125	yes
XLOC_026386	XLOC_026386	Sncg	chr16:9049950-9054488	WT	KO	OK	201.348	75.0858	-1.42308	-2.09732	5e-05	0.00265125	yes
XLOC_026530	XLOC_026530	Plvap	chr16:19767798-19780240	WT	KO	OK	226.368	91.623	-1.30489	-2.17812	5e-05	0.00265125	yes
XLOC_026532	XLOC_026532	Bst2	chr16:19799555-19803944	WT	KO	OK	299.619	80.374	-1.89833	-2.86032	5e-05	0.00265125	yes
XLOC_026568	XLOC_026568	Fkbp8	chr16:20501665-20508369	WT	KO	OK	42.9206	6.59448	-2.70234	-2.5412	5e-05	0.00265125	yes
XLOC_026574	XLOC_026574	COPE	chr16:20714831-20725117	WT	KO	OK	73.9416	14.9641	-2.30488	-2.51367	5e-05	0.00265125	yes
XLOC_026891	XLOC_026891	Pragmin	chr16:59345051-59398349	WT	KO	OK	1.59484	0	#NAME?	nan	5e-05	0.00265125	yes
XLOC_027143	XLOC_027143	Gas6	chr16:80701560-80732410	WT	KO	OK	110.147	24.3526	-2.17729	-3.28059	5e-05	0.00265125	yes
XLOC_027449	XLOC_027449	Sema4d	chr17:15591156-15613214	WT	KO	OK	1.00706	0	#NAME?	nan	5e-05	0.00265125	yes
XLOC_027737	XLOC_027737	Tubb2a	chr17:33386330-33390322	WT	KO	OK	33.1836	6.05982	-2.45312	-2.10968	5e-05	0.00265125	yes
XLOC_028362	XLOC_028362	Otud1	chr17:88117970-88120479	WT	KO	OK	21.5684	49.3925	1.19537	1.82842	5e-05	0.00265125	yes
XLOC_028422	XLOC_028422	Fbp1	chr17:391330-412961	WT	KO	OK	331.332	154.394	-1.10167	-1.76016	5e-05	0.00265125	yes
XLOC_028635	XLOC_028635	Gadd45g	chr17:15469295-15471060	WT	KO	OK	50.5366	9.2196	-2.45455	-2.38762	5e-05	0.00265125	yes
XLOC_028705	XLOC_028705	Kif13a	chr17:19600216-19783204	WT	KO	OK	4.03851	378.358	6.54979	9.49727	5e-05	0.00265125	yes
XLOC_028709	XLOC_028709	Dek	chr17:19948513-19970468	WT	KO	OK	32.5306	69.1985	1.08894	1.86887	5e-05	0.00265125	yes
XLOC_029979	XLOC_029979	-	chr18:26821172-26821597	WT	KO	OK	0	16.6423	inf	nan	5e-05	0.00265125	yes
XLOC_030521	XLOC_030521	-	chr18:59924220-59925058	WT	KO	OK	5.51199	0	#NAME?	nan	5e-05	0.00265125	yes
XLOC_030939	XLOC_030939	Tmx3	chr18:86613011-86646010	WT	KO	OK	21.1115	42.9855	1.02582	1.77915	5e-05	0.00265125	yes
XLOC_031238	XLOC_031238	-	chr18:30757296-30758155	WT	KO	OK	6.09106	0	#NAME?	nan	5e-05	0.00265125	yes
XLOC_031405	XLOC_031405	Lox	chr18:46713551-46791367	WT	KO	OK	81.9224	178.787	1.12591	1.92513	5e-05	0.00265125	yes
XLOC_031630	XLOC_031630	-	chr18:60950252-60950581	WT	KO	OK	0	25.9217	inf	nan	5e-05	0.00265125	yes
XLOC_032207	XLOC_032207	Ndufb7	chr19:35680096-35684435	WT	KO	OK	122.859	24.8801	-2.30394	-2.16872	5e-05	0.00265125	yes
XLOC_032264	XLOC_032264	Prdx2	chr19:37060472-37065716	WT	KO	OK	311.678	133.882	-1.21909	-2.1436	5e-05	0.00265125	yes
XLOC_032728	XLOC_032728	Wfdc1	chr19:63061865-63080767	WT	KO	OK	157.535	55.9581	-1.49325	-2.42758	5e-05	0.00265125	yes
XLOC_032946	XLOC_032946	Cox4i1	chr19:64965334-64971578	WT	KO	OK	1027.87	391.094	-1.39407	-2.51672	5e-05	0.00265125	yes
XLOC_033040	XLOC_033040	Rpl13	chr19:66622802-66625369	WT	KO	OK	963.71	453.469	-1.0876	-2.01094	5e-05	0.00265125	yes
XLOC_033051	XLOC_033051	Tcf25	chr19:66890050-66924518	WT	KO	OK	38.1278	12.0542	-1.66131	-2.24934	5e-05	0.00265125	yes
XLOC_033173	XLOC_033173	Nrp1	chr19:71984686-72138262	WT	KO	OK	27.5915	54.0362	0.969701	1.77064	5e-05	0.00265125	yes
XLOC_033278	XLOC_033278	Mt1a	chr19:11277132-11278149	WT	KO	OK	425.929	171.281	-1.31425	-1.91799	5e-05	0.00265125	yes
XLOC_033279	XLOC_033279	Mt2A	chr19:11283093-11283867	WT	KO	OK	738.227	267.375	-1.4652	-2.34362	5e-05	0.00265125	yes
XLOC_033626	XLOC_033626	Tppp3	chr19:48289938-48293620	WT	KO	OK	132.782	19.6053	-2.75974	-2.93261	5e-05	0.00265125	yes
XLOC_033980	XLOC_033980	Aprt	chr19:66095569-66097799	WT	KO	OK	223.407	93.7841	-1.25226	-2.02984	5e-05	0.00265125	yes
XLOC_034068	XLOC_034068	RGD1559896	chr19:68101909-68127030	WT	KO	OK	41.7932	15.7183	-1.41082	-2.15468	5e-05	0.00265125	yes
XLOC_034504	XLOC_034504	Trim23	chr2:53383586-53416925	WT	KO	OK	5.57222	19.3177	1.7936	2.07876	5e-05	0.00265125	yes
XLOC_036108	XLOC_036108	-	chr2:217289150-217290566	WT	KO	OK	4.19901	0	#NAME?	nan	5e-05	0.00265125	yes
XLOC_036442	XLOC_036442	Col11a1	chr2:234955505-235148332	WT	KO	OK	3.91942	12.0617	1.62173	1.99993	5e-05	0.00265125	yes
XLOC_037945	XLOC_037945	Cpa3	chr2:124745370-124777636	WT	KO	OK	64.8165	149.724	1.20787	1.89206	5e-05	0.00265125	yes
XLOC_038109	XLOC_038109	Skil	chr2:135558911-135585438	WT	KO	OK	10.1175	23.8025	1.23426	2.03168	5e-05	0.00265125	yes
XLOC_038793	XLOC_038793	Ssr3	chr2:175399772-175410993	WT	KO	OK	70.4853	145.926	1.04985	1.89308	5e-05	0.00265125	yes
XLOC_038823	XLOC_038823	Ccnl1	chr2:177110434-177123237	WT	KO	OK	49.5926	135.345	1.44844	2.27557	5e-05	0.00265125	yes
XLOC_039149	XLOC_039149	Lamtor2	chr2:207313929-207317962	WT	KO	OK	288.049	98.1119	-1.55381	-2.34005	5e-05	0.00265125	yes
XLOC_039214	XLOC_039214	S100a11	chr2:210998953-211004364	WT	KO	OK	1148.71	459.632	-1.32147	-2.32304	5e-05	0.00265125	yes
XLOC_039291	XLOC_039291	Ecm1	chr2:217345268-217350465	WT	KO	OK	327.148	149.124	-1.13343	-2.03687	5e-05	0.00265125	yes
XLOC_039558	XLOC_039558	Sars	chr2:230689715-230705606	WT	KO	OK	45.6976	20.2539	-1.17392	-1.67356	5e-05	0.00265125	yes
XLOC_040325	XLOC_040325	Rps18	chr20:7500486-7504165	WT	KO	OK	2876.31	902.328	-1.67249	-2.82662	5e-05	0.00265125	yes
XLOC_040407	XLOC_040407	Rpl10a	chr20:10108669-10111228	WT	KO	OK	867.734	358.904	-1.27365	-2.33263	5e-05	0.00265125	yes
XLOC_040535	XLOC_040535	Col18a1	chr20:14388742-14495243	WT	KO	OK	38.1864	14.7379	-1.37353	-2.21852	5e-05	0.00265125	yes
XLOC_040544	XLOC_040544	Col6a2	chr20:14931525-14959214	WT	KO	OK	241.503	93.256	-1.37277	-2.45317	5e-05	0.00265125	yes
XLOC_040564	XLOC_040564	Mif	chr20:15885247-15886113	WT	KO	OK	107.01	8.97334	-3.57595	-2.331	5e-05	0.00265125	yes
XLOC_040572	XLOC_040572	Ddt	chr20:16016817-16019307	WT	KO	OK	175.237	64.7567	-1.4362	-1.96123	5e-05	0.00265125	yes
XLOC_040797	XLOC_040797	Psap	chr20:31629575-31668606	WT	KO	OK	388.307	180.512	-1.1051	-1.96735	5e-05	0.00265125	yes
XLOC_040926	XLOC_040926	Marcks	chr20:44693568-44698953	WT	KO	OK	46.7254	103.074	1.1414	2.03104	5e-05	0.00265125	yes
XLOC_041306	XLOC_041306	Sirt1	chr20:8139851-8159506	WT	KO	OK	8.79995	22.638	1.36318	1.80132	5e-05	0.00265125	yes
XLOC_041329	XLOC_041329	Mtch1	chr20:9176995-9200859	WT	KO	OK	68.4458	12.2976	-2.47658	-3.1217	5e-05	0.00265125	yes
XLOC_041337	XLOC_041337	Rps10	chr20:9418121-9422687	WT	KO	OK	624.192	224.763	-1.47358	-2.57079	5e-05	0.00265125	yes
XLOC_041343	XLOC_041343	D17Wsu92e	chr20:9533329-9599034	WT	KO	OK	35.416	12.9145	-1.45541	-2.09366	5e-05	0.00265125	yes
XLOC_041396	XLOC_041396	Tff3	chr20:12030959-12035618	WT	KO	OK	1356.45	667.822	-1.0223	-1.7038	5e-05	0.00265125	yes
XLOC_041520	XLOC_041520	-	chr20:16178479-16179257	WT	KO	OK	123.128	49.5369	-1.31358	-1.75194	5e-05	0.00265125	yes
XLOC_041531	XLOC_041531	Ggt1	chr20:16209474-16214423	WT	KO	OK	52.3087	15.3351	-1.77021	-2.00872	5e-05	0.00265125	yes
XLOC_041577	XLOC_041577	Slc16a9	chr20:21770694-21811361	WT	KO	OK	45.4428	10.6301	-2.0959	-3.16982	5e-05	0.00265125	yes
XLOC_041747	XLOC_041747	Ddit4	chr20:31315024-31317123	WT	KO	OK	55.3155	15.1861	-1.86493	-2.23832	5e-05	0.00265125	yes
XLOC_042004	XLOC_042004	Cd99	chr20:57779376-57783907	WT	KO	OK	102.426	10.9062	-3.23136	-2.34896	5e-05	0.00265125	yes
XLOC_042063	XLOC_042063	Edf1	chr3:2762581-2766887	WT	KO	OK	179.384	52.469	-1.77352	-2.30552	5e-05	0.00265125	yes
XLOC_042266	XLOC_042266	Eng	chr3:17021911-17068931	WT	KO	OK	62.2795	15.4295	-2.01307	-2.3502	5e-05	0.00265125	yes
XLOC_042275	XLOC_042275	RPL12	chr3:17346298-17348585	WT	KO	OK	1332.19	536.696	-1.31163	-2.38411	5e-05	0.00265125	yes
XLOC_042739	XLOC_042739	-	chr3:54952575-54953974	WT	KO	OK	4.32909	0	#NAME?	nan	5e-05	0.00265125	yes
XLOC_043215	XLOC_043215	Psmc3	chr3:86585690-86591072	WT	KO	OK	79.537	31.9664	-1.31507	-1.95191	5e-05	0.00265125	yes
XLOC_043329	XLOC_043329	Commd9	chr3:98121988-98136421	WT	KO	OK	72.6659	11.986	-2.59993	-2.57525	5e-05	0.00265125	yes
XLOC_043640	XLOC_043640	Serf2	chr3:119955926-119957588	WT	KO	OK	1576.24	391.06	-2.01102	-3.43283	5e-05	0.00265125	yes
XLOC_044413	XLOC_044413	Map1lc3a	chr3:157169533-157171180	WT	KO	OK	216.403	81.8301	-1.40302	-2.29424	5e-05	0.00265125	yes
XLOC_044428	XLOC_044428	Ergic3	chr3:157918209-157927936	WT	KO	OK	166.6	59.3494	-1.48908	-2.51712	5e-05	0.00265125	yes
XLOC_044604	XLOC_044604	Pigt	chr3:167125864-167135023	WT	KO	OK	38.1667	12.5258	-1.60741	-2.05867	5e-05	0.00265125	yes
XLOC_044977	XLOC_044977	Dpp7	chr3:2550547-2554800	WT	KO	OK	121.694	39.7133	-1.61556	-2.65276	5e-05	0.00265125	yes
XLOC_045131	XLOC_045131	Ass1	chr3:15686784-15735136	WT	KO	OK	152.177	69.1183	-1.13862	-1.80202	5e-05	0.00265125	yes
XLOC_045336	XLOC_045336	Rpl35	chr3:28513534-28519600	WT	KO	OK	2770.67	879.542	-1.65541	-2.91372	5e-05	0.00265125	yes
XLOC_045654	XLOC_045654	Scn7a	chr3:59395316-59469569	WT	KO	OK	5.62907	24.8539	2.1425	3.05463	5e-05	0.00265125	yes
XLOC_046133	XLOC_046133	Api5	chr3:90010500-90035577	WT	KO	OK	31.4896	64.5877	1.03638	1.85142	5e-05	0.00265125	yes
XLOC_046485	XLOC_046485	Slc30a4	chr3:121344029-121366262	WT	KO	OK	7.21119	18.4877	1.35825	1.99051	5e-05	0.00265125	yes
XLOC_046626	XLOC_046626	Ddrgk1	chr3:129693707-129704956	WT	KO	OK	56.1045	15.6151	-1.84517	-2.22663	5e-05	0.00265125	yes
XLOC_046709	XLOC_046709	Jag1	chr3:136558687-136594097	WT	KO	OK	10.4577	22.8474	1.12746	1.77858	5e-05	0.00265125	yes
XLOC_046984	XLOC_046984	Eif6	chr3:157722078-157728376	WT	KO	OK	92.6902	39.364	-1.23554	-1.75182	5e-05	0.00265125	yes
XLOC_047048	XLOC_047048	Lbp	chr3:160792746-160819996	WT	KO	OK	55.9373	11.4414	-2.28954	-2.83273	5e-05	0.00265125	yes
XLOC_047383	XLOC_047383	Atp5e	chr3:178609113-178612055	WT	KO	OK	1376.64	551.401	-1.31998	-2.34628	5e-05	0.00265125	yes
XLOC_047706	XLOC_047706	Cd36	chr4:13978274-14224572	WT	KO	OK	31.213	70.5954	1.17743	1.74001	5e-05	0.00265125	yes
XLOC_048287	XLOC_048287	Zyx	chr4:136544929-136568077	WT	KO	OK	61.7345	9.56388	-2.69041	-3.2422	5e-05	0.00265125	yes
XLOC_048394	XLOC_048394	Tmem176a	chr4:143146280-143151786	WT	KO	OK	157.404	70.7859	-1.15294	-1.834	5e-05	0.00265125	yes
XLOC_048549	XLOC_048549	Mmrn1	chr4:155798438-155845382	WT	KO	OK	6.14005	19.2307	1.64709	2.09798	5e-05	0.00265125	yes
XLOC_048670	XLOC_048670	Capg	chr4:165174408-165189812	WT	KO	OK	102.934	41.0878	-1.32493	-2.06076	5e-05	0.00265125	yes
XLOC_048802	XLOC_048802	Dysf	chr4:180300910-180487010	WT	KO	OK	10.2229	3.51518	-1.54014	-1.79268	5e-05	0.00265125	yes
XLOC_048818	XLOC_048818	Cct7	chr4:181812637-181829880	WT	KO	OK	59.5449	24.62	-1.27415	-2.07234	5e-05	0.00265125	yes
XLOC_049199	XLOC_049199	Clec2g	chr4:211578744-211589427	WT	KO	OK	306.271	608.747	0.991033	1.56378	5e-05	0.00265125	yes
XLOC_049450	XLOC_049450	2700089E24Rik	chr4:229747952-229750380	WT	KO	OK	75.975	141.871	0.900987	1.65385	5e-05	0.00265125	yes
XLOC_049467	XLOC_049467	Tspan9	chr4:230900401-231085237	WT	KO	OK	17.0761	3.99509	-2.09568	-2.26745	5e-05	0.00265125	yes
XLOC_049508	XLOC_049508	Cdkn1b	chr4:232962326-232967128	WT	KO	OK	34.1845	72.487	1.08438	1.68915	5e-05	0.00265125	yes
XLOC_049946	XLOC_049946	Sema3c	chr4:14293278-14466526	WT	KO	OK	25.3666	62.6421	1.3042	2.11249	5e-05	0.00265125	yes
XLOC_050627	XLOC_050627	Rarres2	chr4:142850800-142872625	WT	KO	OK	494.786	245.179	-1.01297	-1.81354	5e-05	0.00265125	yes
XLOC_050876	XLOC_050876	Tmsb10	chr4:165645782-165646842	WT	KO	OK	3004.83	1412.09	-1.08946	-1.91666	5e-05	0.00265125	yes
XLOC_051067	XLOC_051067	-	chr4:185364047-185365017	WT	KO	OK	4.85134	0	#NAME?	nan	5e-05	0.00265125	yes
XLOC_051486	XLOC_051486	Plxnd1	chr4:211138019-211177703	WT	KO	OK	18.7736	6.03182	-1.63804	-2.2531	5e-05	0.00265125	yes
XLOC_051740	XLOC_051740	Ptms	chr4:224453140-224457585	WT	KO	OK	597.533	241.198	-1.3088	-2.32334	5e-05	0.00265125	yes
XLOC_051747	XLOC_051747	Gapdh	chr4:224693579-224697455	WT	KO	OK	848.766	289.924	-1.54969	-2.68933	5e-05	0.00265125	yes
XLOC_051767	XLOC_051767	-	chr4:226183790-226184400	WT	KO	OK	0	18.0655	inf	nan	5e-05	0.00265125	yes
XLOC_052330	XLOC_052330	Mybl1	chr5:14079942-14113762	WT	KO	OK	1.09398	0	#NAME?	nan	5e-05	0.00265125	yes
XLOC_052359	XLOC_052359	Sumo2l	chr5:19767449-19768442	WT	KO	OK	165.22	335.416	1.02156	1.85908	5e-05	0.00265125	yes
XLOC_052748	XLOC_052748	Il11ra1	chr5:62676350-62687950	WT	KO	OK	80.727	31.9692	-1.33637	-2.02594	5e-05	0.00265125	yes
XLOC_052820	XLOC_052820	Grhpr	chr5:65037812-65047242	WT	KO	OK	106.373	45.5132	-1.22477	-1.82426	5e-05	0.00265125	yes
XLOC_053686	XLOC_053686	-	chr5:141852919-141853117	WT	KO	OK	2994.15	777.033	-1.9461	-2.89652	5e-05	0.00265125	yes
XLOC_053862	XLOC_053862	Phc2	chr5:150620497-150668954	WT	KO	OK	21.2433	7.17939	-1.56508	-1.98384	5e-05	0.00265125	yes
XLOC_054114	XLOC_054114	Hspg2	chr5:159568697-159670008	WT	KO	OK	17.8271	5.77608	-1.62591	-2.6299	5e-05	0.00265125	yes
XLOC_054122	XLOC_054122	Ece1	chr5:159968568-160070313	WT	KO	OK	64.8415	20.4381	-1.66566	-2.73333	5e-05	0.00265125	yes
XLOC_054310	XLOC_054310	Clstn1	chr5:170179471-170247836	WT	KO	OK	27.0484	11.8822	-1.18674	-1.83745	5e-05	0.00265125	yes
XLOC_054320	XLOC_054320	Eno1	chr5:170916357-170927263	WT	KO	OK	189.367	60.5835	-1.64419	-2.83705	5e-05	0.00265125	yes
XLOC_054502	XLOC_054502	ENSRNOG00000047248,Sulf1	chr5:10834416-11022625	WT	KO	OK	37.7618	458.088	3.60063	7.0967	5e-05	0.00265125	yes
XLOC_054827	XLOC_054827	Pnrc1	chr5:53083525-53129238	WT	KO	OK	60.4641	135.57	1.16489	1.84487	5e-05	0.00265125	yes
XLOC_055701	XLOC_055701	Podn	chr5:131418723-131482586	WT	KO	OK	62.2739	24.9591	-1.31907	-1.90242	5e-05	0.00265125	yes
XLOC_056070	XLOC_056070	Tinagl1	chr5:152101198-152111150	WT	KO	OK	113.783	41.4349	-1.45737	-2.25792	5e-05	0.00265125	yes
XLOC_056171	XLOC_056171	Sh3bgrl3	chr5:156043498-156044872	WT	KO	OK	314.383	100.805	-1.64095	-2.66526	5e-05	0.00265125	yes
XLOC_056266	XLOC_056266	C1qb	chr5:159008940-159014494	WT	KO	OK	85.1028	27.8274	-1.6127	-2.05808	5e-05	0.00265125	yes
XLOC_056268	XLOC_056268	C1qa	chr5:159023753-159026611	WT	KO	OK	132.715	30.1669	-2.13729	-2.87016	5e-05	0.00265125	yes
XLOC_056314	XLOC_056314	Nbl1	chr5:161263766-161274897	WT	KO	OK	183.669	58.7161	-1.64528	-2.76621	5e-05	0.00265125	yes
XLOC_056376	XLOC_056376	Efhd2	chr5:164119686-164135720	WT	KO	OK	35.9572	14.9945	-1.26185	-1.69628	5e-05	0.00265125	yes
XLOC_056499	XLOC_056499	RGD1560648	chr5:171566137-171582474	WT	KO	OK	219.901	88.8605	-1.30724	-2.12512	5e-05	0.00265125	yes
XLOC_056938	XLOC_056938	Cgref1	chr6:36612740-36624744	WT	KO	OK	89.5757	30.4234	-1.55792	-2.14256	5e-05	0.00265125	yes
XLOC_057263	XLOC_057263	Sypl1	chr6:61891963-61912351	WT	KO	OK	81.3006	151.497	0.897952	1.6508	5e-05	0.00265125	yes
XLOC_057480	XLOC_057480	Arhgap5,ENSRNOG00000047751	chr6:82918566-82969592	WT	KO	OK	4.52604	12.619	1.47928	1.85586	5e-05	0.00265125	yes
XLOC_057829	XLOC_057829	Hspa2	chr6:108843799-108846300	WT	KO	OK	10.9832	32.7849	1.57773	2.06058	5e-05	0.00265125	yes
XLOC_058241	XLOC_058241	Ifi27	chr6:136548420-136554959	WT	KO	OK	824.815	361.574	-1.18978	-2.05453	5e-05	0.00265125	yes
XLOC_058430	XLOC_058430	Ckb	chr6:144270886-144273773	WT	KO	OK	84.0054	19.2442	-2.12606	-2.81968	5e-05	0.00265125	yes
XLOC_058488	XLOC_058488	Crip1	chr6:146953508-146961385	WT	KO	OK	2699.71	465.949	-2.53456	-4.16681	5e-05	0.00265125	yes
XLOC_058680	XLOC_058680	Zfp36l2	chr6:7357979-7362018	WT	KO	OK	53.1842	109.417	1.04077	1.87801	5e-05	0.00265125	yes
XLOC_058901	XLOC_058901	Khk	chr6:36626193-36636511	WT	KO	OK	59.917	20.8285	-1.52441	-1.97297	5e-05	0.00265125	yes
XLOC_059501	XLOC_059501	Map4k5	chr6:101585537-101678374	WT	KO	OK	8.8747	25.9124	1.54587	2.07871	5e-05	0.00265125	yes
XLOC_059698	XLOC_059698	Zfp36l1	chr6:115987105-115992392	WT	KO	OK	104.807	200.756	0.937712	1.69478	5e-05	0.00265125	yes
XLOC_060010	XLOC_060010	Ifi27l2b	chr6:136556835-136558324	WT	KO	OK	541.951	167.201	-1.69658	-2.66314	5e-05	0.00265125	yes
XLOC_060379	XLOC_060379	Ptges3	chr7:2459081-2476400	WT	KO	OK	306.635	583.573	0.928392	1.67293	5e-05	0.00265125	yes
XLOC_060495	XLOC_060495	Gna11	chr7:11200711-11216616	WT	KO	OK	9.87127	1.37477	-2.84405	-1.91309	5e-05	0.00265125	yes
XLOC_060553	XLOC_060553	Uqcr11	chr7:12341190-12345899	WT	KO	OK	386.07	119.028	-1.69757	-2.49618	5e-05	0.00265125	yes
XLOC_060571	XLOC_060571	Polr2e	chr7:12702977-12706900	WT	KO	OK	72.4054	17.9364	-2.01321	-2.1405	5e-05	0.00265125	yes
XLOC_060667	XLOC_060667	Cd320,Ndufa7	chr7:18861109-18883845	WT	KO	OK	225.806	92.6377	-1.28541	-1.83515	5e-05	0.00265125	yes
XLOC_060932	XLOC_060932	Kitlg	chr7:42302651-42383921	WT	KO	OK	30.2261	85.0736	1.49292	2.64039	5e-05	0.00265125	yes
XLOC_061359	XLOC_061359	Ebag9	chr7:83579393-83597339	WT	KO	OK	14.3959	37.8182	1.39342	1.75562	5e-05	0.00265125	yes
XLOC_061601	XLOC_061601	Grina	chr7:117290444-117293619	WT	KO	OK	118.488	29.0565	-2.02781	-3.17256	5e-05	0.00265125	yes
XLOC_061609	XLOC_061609	CYC1	chr7:117397226-117399583	WT	KO	OK	105.965	45.3875	-1.22323	-1.85427	5e-05	0.00265125	yes
XLOC_061674	XLOC_061674	Lgals1	chr7:120144847-120147980	WT	KO	OK	1615.97	410.974	-1.97528	-3.53011	5e-05	0.00265125	yes
XLOC_061802	XLOC_061802	Tspo	chr7:124449358-124459089	WT	KO	OK	78.4727	19.0422	-2.04299	-2.21097	5e-05	0.00265125	yes
XLOC_062122	XLOC_062122	Tenc1	chr7:141503819-141517498	WT	KO	OK	35.4482	11.1833	-1.66436	-2.60094	5e-05	0.00265125	yes
XLOC_062129	XLOC_062129	Igfbp6	chr7:141546007-141551067	WT	KO	OK	658.814	144.645	-2.18736	-3.78983	5e-05	0.00265125	yes
XLOC_062258	XLOC_062258	Myl6	chr7:2880877-2882604	WT	KO	OK	422.812	142.039	-1.57373	-2.60588	5e-05	0.00265125	yes
XLOC_062263	XLOC_062263	Rpl41	chr7:2946559-2947551	WT	KO	OK	12612.1	6040.63	-1.06204	-1.56369	5e-05	0.00265125	yes
XLOC_062268	XLOC_062268	Rps26	chr7:3025735-3027286	WT	KO	OK	1725.89	394.996	-2.12743	-3.67287	5e-05	0.00265125	yes
XLOC_062363	XLOC_062363	Aes	chr7:11180238-11187085	WT	KO	OK	159.756	60.8764	-1.39192	-2.24376	5e-05	0.00265125	yes
XLOC_062384	XLOC_062384	Eef2	chr7:11568906-11574177	WT	KO	OK	205.349	51.0897	-2.00697	-3.63731	5e-05	0.00265125	yes
XLOC_062391	XLOC_062391	Map2k2	chr7:11626351-11645697	WT	KO	OK	30.3909	3.29656	-3.20461	-2.62691	5e-05	0.00265125	yes
XLOC_062417	XLOC_062417	Rps15	chr7:12451929-12453368	WT	KO	OK	1343.27	256.019	-2.39143	-4.02315	5e-05	0.00265125	yes
XLOC_062441	XLOC_062441	Atp5d	chr7:12596917-12600125	WT	KO	OK	86.0982	17.7417	-2.27884	-2.47703	5e-05	0.00265125	yes
XLOC_062444	XLOC_062444	GPX4	chr7:12686596-12689189	WT	KO	OK	505.367	212.119	-1.25246	-2.22762	5e-05	0.00265125	yes
XLOC_062558	XLOC_062558	Rps28	chr7:18859670-18861040	WT	KO	OK	3000.8	658.727	-2.1876	-3.79962	5e-05	0.00265125	yes
XLOC_063012	XLOC_063012	ENSRNOG00000047586	chr7:62490561-62496112	WT	KO	OK	11.8724	29.4906	1.31264	2.01876	5e-05	0.00265125	yes
XLOC_063126	XLOC_063126	Os9	chr7:70556318-70584816	WT	KO	OK	64.1779	26.0608	-1.3002	-2.0655	5e-05	0.00265125	yes
XLOC_063145	XLOC_063145	Lrp1	chr7:71018784-71099367	WT	KO	OK	18.8751	6.45905	-1.54709	-2.55577	5e-05	0.00265125	yes
XLOC_063672	XLOC_063672	Plec	chr7:117215918-117275610	WT	KO	OK	12.3594	3.5611	-1.79521	-2.76518	5e-05	0.00265125	yes
XLOC_063696	XLOC_063696	Arhgap39	chr7:117776693-117869344	WT	KO	OK	0.844297	0	#NAME?	nan	5e-05	0.00265125	yes
XLOC_064240	XLOC_064240	Atp5g2	chr7:142056430-142064809	WT	KO	OK	434.308	139.509	-1.63836	-2.66382	5e-05	0.00265125	yes
XLOC_064271	XLOC_064271	Itga5	chr7:142749468-142773323	WT	KO	OK	20.578	7.17024	-1.52101	-2.12597	5e-05	0.00265125	yes
XLOC_064510	XLOC_064510	Ubl5	chr8:21719186-21721099	WT	KO	OK	460.103	203.059	-1.18006	-1.92861	5e-05	0.00265125	yes
XLOC_064549	XLOC_064549	Cnn1	chr8:23167862-23176532	WT	KO	OK	175.14	71.8216	-1.28602	-2.03977	5e-05	0.00265125	yes
XLOC_064942	XLOC_064942	FXYD2	chr8:48332761-48343346	WT	KO	OK	815.744	331.771	-1.29793	-2.20353	5e-05	0.00265125	yes
XLOC_065170	XLOC_065170	Nptn	chr8:63149054-63301532	WT	KO	OK	232.149	484.011	1.05999	1.89386	5e-05	0.00265125	yes
XLOC_065188	XLOC_065188	Pkm	chr8:64244139-64265972	WT	KO	OK	143.341	64.6236	-1.14932	-2.07993	5e-05	0.00265125	yes
XLOC_065666	XLOC_065666	Plscr4	chr8:99364962-99404346	WT	KO	OK	31.145	67.0737	1.10674	1.74776	5e-05	0.00265125	yes
XLOC_065688	XLOC_065688	-	chr8:102800141-102800726	WT	KO	OK	0	9.1437	inf	nan	5e-05	0.00265125	yes
XLOC_065827	XLOC_065827	Rpl29	chr8:114495443-114497497	WT	KO	OK	1104.53	548.477	-1.00992	-1.87533	5e-05	0.00265125	yes
XLOC_065874	XLOC_065874	Gpx1	chr8:116466149-116467210	WT	KO	OK	828.179	300.244	-1.46381	-2.63158	5e-05	0.00265125	yes
XLOC_065881	XLOC_065881	Lamb2	chr8:116613076-116625221	WT	KO	OK	46.7463	13.7633	-1.76403	-2.98137	5e-05	0.00265125	yes
XLOC_065899	XLOC_065899	Uqcrc1	chr8:117030910-117042818	WT	KO	OK	89.9168	26.3572	-1.77039	-2.1765	5e-05	0.00265125	yes
XLOC_066082	XLOC_066082	Rpsa	chr8:128006779-128010671	WT	KO	OK	1411.12	584.757	-1.27093	-2.14556	5e-05	0.00265125	yes
XLOC_066932	XLOC_066932	Etfa	chr8:58608424-58665406	WT	KO	OK	197.69	424.668	1.10309	1.66169	5e-05	0.00265125	yes
XLOC_067076	XLOC_067076	Rplp1	chr8:66594522-66595860	WT	KO	OK	439.384	107.907	-2.0257	-3.05281	5e-05	0.00265125	yes
XLOC_067528	XLOC_067528	ENSRNOG00000046730,ENSRNOG00000048221,Syncrip	chr8:95595856-95824748	WT	KO	OK	19.8464	42.3002	1.09178	1.85462	5e-05	0.00265125	yes
XLOC_067745	XLOC_067745	Acy1	chr8:114498898-114504118	WT	KO	OK	190.976	52.3659	-1.86669	-2.94552	5e-05	0.00265125	yes
XLOC_067777	XLOC_067777	Gnai2	chr8:115726575-115746724	WT	KO	OK	183.858	92.0388	-0.998278	-1.81654	5e-05	0.00265125	yes
XLOC_068135	XLOC_068135	ENSRNOG00000046002	chr9:9443625-9446493	WT	KO	OK	189.158	50.8185	-1.89617	-3.2078	5e-05	0.00265125	yes
XLOC_068164	XLOC_068164	D17Wsu104e	chr9:9874667-9883686	WT	KO	OK	48.3527	19.4116	-1.31668	-1.8088	5e-05	0.00265125	yes
XLOC_068301	XLOC_068301	Hsp90ab1	chr9:16570773-16769589	WT	KO	OK	370.065	178.68	-1.0504	-1.77668	5e-05	0.00265125	yes
XLOC_068682	XLOC_068682	Coq10b	chr9:61337178-61357089	WT	KO	OK	47.4039	97.6393	1.04246	1.77349	5e-05	0.00265125	yes
XLOC_068924	XLOC_068924	RPL37A	chr9:79774878-79776319	WT	KO	OK	2167.48	1049.71	-1.04602	-1.79525	5e-05	0.00265125	yes
XLOC_068985	XLOC_068985	Des	chr9:82325844-82333553	WT	KO	OK	298.574	139.778	-1.09495	-1.74824	5e-05	0.00265125	yes
XLOC_069088	XLOC_069088	Itm2c	chr9:92645769-92659580	WT	KO	OK	151.347	53.0146	-1.51339	-2.64588	5e-05	0.00265125	yes
XLOC_069592	XLOC_069592	Ndufa11	chr9:9331183-9335243	WT	KO	OK	303.003	58.9264	-2.36235	-2.93672	5e-05	0.00265125	yes
XLOC_069595	XLOC_069595	Rpl36	chr9:9438154-9438769	WT	KO	OK	336.2	23.9972	-3.80838	-2.85901	5e-05	0.00265125	yes
XLOC_071160	XLOC_071160	Rab9a	chrX:29918160-29940587	WT	KO	OK	40.2842	95.8241	1.25017	1.8433	5e-05	0.00265125	yes
XLOC_071883	XLOC_071883	Plp1	chrX:107379830-107394874	WT	KO	OK	4.77265	28.8567	2.59604	2.76526	5e-05	0.00265125	yes
XLOC_071919	XLOC_071919	Col4a5	chrX:111345708-111437337	WT	KO	OK	82.34	165.015	1.00293	1.71321	5e-05	0.00265125	yes
XLOC_072244	XLOC_072244	Timp1	chrX:2179959-2184623	WT	KO	OK	409.294	185.885	-1.13873	-2.03999	5e-05	0.00265125	yes
XLOC_072867	XLOC_072867	Itm2a	chrX:78689820-78695786	WT	KO	OK	55.9665	131.069	1.22769	2.06898	5e-05	0.00265125	yes
XLOC_073017	XLOC_073017	Chrdl1	chrX:112998867-113102972	WT	KO	OK	31.8497	86.1238	1.43513	2.05979	5e-05	0.00265125	yes
XLOC_000801	XLOC_000801	Ppp2r1a	chr1:61883997-61903234	WT	KO	OK	57.8009	28.271	-1.03177	-1.65359	0.0001	0.0045369	yes
XLOC_005581	XLOC_005581	Spint2	chr1:88379992-88402455	WT	KO	OK	142.91	53.803	-1.40935	-1.94267	0.0001	0.0045369	yes
XLOC_006418	XLOC_006418	Cetn2	chr1:148656626-148661626	WT	KO	OK	68.1561	139.459	1.03293	1.69399	0.0001	0.0045369	yes
XLOC_006663	XLOC_006663	Plekhb1	chr1:171867113-171881413	WT	KO	OK	9.21907	33.0615	1.84246	1.80921	0.0001	0.0045369	yes
XLOC_008990	XLOC_008990	Eci1	chr10:13614547-13627899	WT	KO	OK	84.7401	28.0976	-1.5926	-1.95785	0.0001	0.0045369	yes
XLOC_009411	XLOC_009411	C1qtnf2	chr10:28908981-28925541	WT	KO	OK	74.0083	20.718	-1.8368	-2.20566	0.0001	0.0045369	yes
XLOC_010689	XLOC_010689	Psmd3	chr10:86395551-86407493	WT	KO	OK	26.9935	9.56778	-1.49636	-1.77753	0.0001	0.0045369	yes
XLOC_011002	XLOC_011002	H3f3b	chr10:103709481-103711708	WT	KO	OK	445.054	835.086	0.907943	1.54545	0.0001	0.0045369	yes
XLOC_015766	XLOC_015766	Ubl3	chr12:9953321-9997647	WT	KO	OK	30.9621	65.645	1.08418	1.8245	0.0001	0.0045369	yes
XLOC_016489	XLOC_016489	Rnf10	chr12:48897001-48932001	WT	KO	OK	36.0828	15.4119	-1.22727	-1.83295	0.0001	0.0045369	yes
XLOC_017102	XLOC_017102	Por	chr12:25995662-26044117	WT	KO	OK	15.5669	2.19467	-2.82641	-2.07159	0.0001	0.0045369	yes
XLOC_021002	XLOC_021002	Spon2	chr14:83504275-83510364	WT	KO	OK	27.6057	8.02433	-1.78252	-1.88316	0.0001	0.0045369	yes
XLOC_021600	XLOC_021600	Cxcl1	chr14:18653038-18654811	WT	KO	OK	25.6916	79.3898	1.62766	1.69863	0.0001	0.0045369	yes
XLOC_022165	XLOC_022165	Smtn	chr14:84443088-84464810	WT	KO	OK	24.8882	9.29957	-1.42023	-1.87151	0.0001	0.0045369	yes
XLOC_022178	XLOC_022178	Tcn2	chr14:84857865-84872945	WT	KO	OK	121.901	47.9077	-1.34738	-1.84228	0.0001	0.0045369	yes
XLOC_024083	XLOC_024083	Bmp4	chr15:24734980-24780404	WT	KO	OK	42.9148	10.3691	-2.04919	-2.15193	0.0001	0.0045369	yes
XLOC_028354	XLOC_028354	Bmi1	chr17:87087686-87093482	WT	KO	OK	17.6045	37.6244	1.09573	1.72969	0.0001	0.0045369	yes
XLOC_028586	XLOC_028586	Prelid1	chr17:11943925-11949718	WT	KO	OK	113.373	52.8048	-1.10233	-1.58551	0.0001	0.0045369	yes
XLOC_029718	XLOC_029718	Nid1	chr17:92213986-92287843	WT	KO	OK	39.0483	75.455	0.950357	1.72717	0.0001	0.0045369	yes
XLOC_030413	XLOC_030413	Cd74	chr18:55305847-55315242	WT	KO	OK	787.26	371.774	-1.08241	-1.84979	0.0001	0.0045369	yes
XLOC_033458	XLOC_033458	Tecr	chr19:35684509-35711343	WT	KO	OK	84.6181	35.3519	-1.25918	-1.81845	0.0001	0.0045369	yes
XLOC_033507	XLOC_033507	Junb	chr19:37068371-37070392	WT	KO	OK	27.9683	7.27936	-1.94191	-2.03908	0.0001	0.0045369	yes
XLOC_033511	XLOC_033511	Asna1	chr19:37108649-37116734	WT	KO	OK	43.0729	10.7606	-2.00103	-2.14532	0.0001	0.0045369	yes
XLOC_033800	XLOC_033800	Aars	chr19:54017838-54040573	WT	KO	OK	22.1106	9.97374	-1.14853	-1.55357	0.0001	0.0045369	yes
XLOC_034207	XLOC_034207	-	chr2:4081313-4086966	WT	KO	OK	4.42651	17.5195	1.98472	1.73982	0.0001	0.0045369	yes
XLOC_034427	XLOC_034427	Enc1	chr2:47160035-47171848	WT	KO	OK	14.4909	3.85506	-1.91032	-2.00901	0.0001	0.0045369	yes
XLOC_037113	XLOC_037113	Papd4	chr2:41944033-41995951	WT	KO	OK	16.0547	46.2121	1.52528	1.98458	0.0001	0.0045369	yes
XLOC_039829	XLOC_039829	Rpl34	chr2:254401907-254405650	WT	KO	OK	2895.92	1510.96	-0.938559	-1.67227	0.0001	0.0045369	yes
XLOC_040717	XLOC_040717	Reep3	chr20:25003933-25089120	WT	KO	OK	39.7563	73.2384	0.881416	1.5898	0.0001	0.0045369	yes
XLOC_041867	XLOC_041867	Serinc1	chr20:40703830-40722882	WT	KO	OK	222.033	444.073	1.00002	1.68863	0.0001	0.0045369	yes
XLOC_044470	XLOC_044470	Tgm2	chr3:160977904-161007258	WT	KO	OK	167.648	86.1238	-0.960954	-1.63958	0.0001	0.0045369	yes
XLOC_044621	XLOC_044621	Ctsa	chr3:167481587-167507385	WT	KO	OK	337.898	162.925	-1.05238	-1.71074	0.0001	0.0045369	yes
XLOC_045268	XLOC_045268	Ndufa8	chr3:20672097-20688585	WT	KO	OK	156.424	71.0802	-1.13794	-1.71577	0.0001	0.0045369	yes
XLOC_047737	XLOC_047737	Crot	chr4:22018241-22053076	WT	KO	OK	24.4168	55.4189	1.1825	1.86352	0.0001	0.0045369	yes
XLOC_047938	XLOC_047938	Cav2	chr4:45179464-45186995	WT	KO	OK	85.3593	157.773	0.886229	1.61336	0.0001	0.0045369	yes
XLOC_049544	XLOC_049544	Emp1	chr4:233404106-233449812	WT	KO	OK	340.586	698.415	1.03607	1.63667	0.0001	0.0045369	yes
XLOC_051736	XLOC_051736	Leprel2	chr4:224377001-224392018	WT	KO	OK	119.539	37.6478	-1.66684	-1.93613	0.0001	0.0045369	yes
XLOC_054062	XLOC_054062	Id3	chr5:158262927-158264888	WT	KO	OK	126.836	58.6688	-1.1123	-1.64807	0.0001	0.0045369	yes
XLOC_054207	XLOC_054207	Sdhb	chr5:163197044-163218147	WT	KO	OK	200.706	98.1393	-1.03218	-1.69811	0.0001	0.0045369	yes
XLOC_056428	XLOC_056428	Fbxo6	chr5:168614322-168619721	WT	KO	OK	57.1147	15.8522	-1.84918	-1.94657	0.0001	0.0045369	yes
XLOC_056950	XLOC_056950	Hadha	chr6:37400316-37439844	WT	KO	OK	45.3515	19.0299	-1.25289	-1.96569	0.0001	0.0045369	yes
XLOC_057260	XLOC_057260	Nampt	chr6:61753118-61789543	WT	KO	OK	23.1264	45.3768	0.972416	1.5338	0.0001	0.0045369	yes
XLOC_057576	XLOC_057576	Prpf39	chr6:96274789-96299806	WT	KO	OK	21.8718	55.4244	1.34145	1.68921	0.0001	0.0045369	yes
XLOC_062141	XLOC_062141	Prr13	chr7:141857063-141860364	WT	KO	OK	114.487	34.7907	-1.71841	-2.07887	0.0001	0.0045369	yes
XLOC_063091	XLOC_063091	-	chr7:68633420-68635127	WT	KO	OK	7.92032	24.063	1.60319	1.60449	0.0001	0.0045369	yes
XLOC_063362	XLOC_063362	Rad21	chr7:92155546-92182765	WT	KO	OK	27.6332	53.139	0.943369	1.61903	0.0001	0.0045369	yes
XLOC_064901	XLOC_064901	C1qtnf5	chr8:47059595-47061466	WT	KO	OK	43.7469	8.80137	-2.31338	-2.13385	0.0001	0.0045369	yes
XLOC_065185	XLOC_065185	Hexa	chr8:64087246-64112585	WT	KO	OK	112.587	55.8703	-1.01089	-1.76091	0.0001	0.0045369	yes
XLOC_069128	XLOC_069128	Efhd1	chr9:94084445-94131498	WT	KO	OK	21.9421	53.151	1.27639	1.76023	0.0001	0.0045369	yes
XLOC_069535	XLOC_069535	Plcl2	chr9:1740383-1972816	WT	KO	OK	33.5314	2.37358	-3.82038	-3.21915	0.0001	0.0045369	yes
XLOC_070061	XLOC_070061	Txndc9	chr9:44343747-44353711	WT	KO	OK	68.3055	130.44	0.933317	1.6075	0.0001	0.0045369	yes
XLOC_070991	XLOC_070991	Med14	chrX:11762670-11881119	WT	KO	OK	3.65729	9.65784	1.40092	1.74459	0.0001	0.0045369	yes
XLOC_072041	XLOC_072041	Pls3	chrX:119173342-119266229	WT	KO	OK	78.6604	144.184	0.874206	1.59389	0.0001	0.0045369	yes
XLOC_072100	XLOC_072100	Stag2	chrX:128583873-128712851	WT	KO	OK	18.5237	37.3189	1.01053	1.78231	0.0001	0.0045369	yes
XLOC_000696	XLOC_000696	QK,Qk	chr1:52104975-52335501	WT	KO	OK	26.6852	49.4273	0.88927	1.58589	0.00015	0.00633134	yes
XLOC_001346	XLOC_001346	Supt5	chr1:86651825-86680429	WT	KO	OK	24.6027	9.69877	-1.34295	-1.74035	0.00015	0.00633134	yes
XLOC_003216	XLOC_003216	Cdk2ap2	chr1:226216691-226218360	WT	KO	OK	73.0635	25.0668	-1.54337	-1.82819	0.00015	0.00633134	yes
XLOC_003221	XLOC_003221	Coro1b	chr1:226268577-226273903	WT	KO	OK	65.8159	31.1209	-1.08055	-1.64564	0.00015	0.00633134	yes
XLOC_006435	XLOC_006435	FMR1	chr1:150408230-150445610	WT	KO	OK	11.4802	24.7119	1.10606	1.65107	0.00015	0.00633134	yes
XLOC_007856	XLOC_007856	Zfp91	chr1:236755855-236792548	WT	KO	OK	20.113	38.1978	0.925365	1.6148	0.00015	0.00633134	yes
XLOC_009541	XLOC_009541	Zfp354a	chr10:36358653-36370971	WT	KO	OK	16.9231	37.3594	1.14248	1.63668	0.00015	0.00633134	yes
XLOC_010275	XLOC_010275	-	chr10:66454399-66457663	WT	KO	OK	15.1264	33.0608	1.12805	1.72354	0.00015	0.00633134	yes
XLOC_011474	XLOC_011474	Hba1	chr10:15497885-15498744	WT	KO	OK	5800.33	2064.86	-1.49009	-1.71568	0.00015	0.00633134	yes
XLOC_013375	XLOC_013375	Dcxr	chr10:109499390-109501278	WT	KO	OK	64.6556	24.2202	-1.41656	-1.57923	0.00015	0.00633134	yes
XLOC_021290	XLOC_021290	Rtn4	chr14:113792442-113839935	WT	KO	OK	146.368	268.735	0.876583	1.60957	0.00015	0.00633134	yes
XLOC_022307	XLOC_022307	C1d	chr14:100111603-100123763	WT	KO	OK	21.8859	43.7274	0.998536	1.61067	0.00015	0.00633134	yes
XLOC_024245	XLOC_024245	Psmb5	chr15:37143058-37147105	WT	KO	OK	162.635	68.2907	-1.25187	-1.82901	0.00015	0.00633134	yes
XLOC_028460	XLOC_028460	Hiatl1	chr17:4842400-4894767	WT	KO	OK	13.8221	30.1022	1.12289	1.68786	0.00015	0.00633134	yes
XLOC_028704	XLOC_028704	Nup153	chr17:19523817-19575973	WT	KO	OK	5.23795	12.2971	1.23125	1.6607	0.00015	0.00633134	yes
XLOC_033644	XLOC_033644	Psmb10	chr19:48776576-48779121	WT	KO	OK	62.5881	21.2305	-1.55975	-1.87813	0.00015	0.00633134	yes
XLOC_039263	XLOC_039263	Psmd4	chr2:215692991-215702206	WT	KO	OK	67.7916	24.9158	-1.44405	-1.85117	0.00015	0.00633134	yes
XLOC_050957	XLOC_050957	Actg2	chr4:179805782-179830338	WT	KO	OK	458.54	233.028	-0.976547	-1.56083	0.00015	0.00633134	yes
XLOC_055804	XLOC_055804	Nasp	chr5:139242673-139268227	WT	KO	OK	13.3722	35.2303	1.39758	1.76217	0.00015	0.00633134	yes
XLOC_055836	XLOC_055836	Atp6v0b	chr5:140507402-140510406	WT	KO	OK	120.239	48.6833	-1.3044	-1.78145	0.00015	0.00633134	yes
XLOC_055926	XLOC_055926	Ppie	chr5:144612633-144625430	WT	KO	OK	24.6874	4.11157	-2.58601	-1.71951	0.00015	0.00633134	yes
XLOC_059256	XLOC_059256	Ahr	chr6:64586530-64624107	WT	KO	OK	4.94959	16.3887	1.72733	2.00816	0.00015	0.00633134	yes
XLOC_061807	XLOC_061807	Samm50	chr7:125047477-125071017	WT	KO	OK	48.4316	21.2271	-1.19004	-1.60028	0.00015	0.00633134	yes
XLOC_063733	XLOC_063733	Eif3d	chr7:119182950-119195340	WT	KO	OK	43.7029	18.3238	-1.25401	-1.69722	0.00015	0.00633134	yes
XLOC_064547	XLOC_064547	Prkcsh	chr8:23069739-23081287	WT	KO	OK	39.7807	16.0057	-1.31348	-1.77383	0.00015	0.00633134	yes
XLOC_065774	XLOC_065774	Slco2a1	chr8:110886313-110968543	WT	KO	OK	19.9247	7.85976	-1.342	-1.66943	0.00015	0.00633134	yes
XLOC_066402	XLOC_066402	Eif3g	chr8:21967951-21971979	WT	KO	OK	120.859	54.6629	-1.14469	-1.7711	0.00015	0.00633134	yes
XLOC_069296	XLOC_069296	Rnpepl1	chr9:99743848-99752900	WT	KO	OK	22.0456	6.18469	-1.83372	-1.94863	0.00015	0.00633134	yes
XLOC_000230	XLOC_000230	Bclaf1	chr1:17328180-17404737	WT	KO	OK	19.9852	43.2581	1.11404	1.65025	0.0002	0.00767783	yes
XLOC_002470	XLOC_002470	Smpd1	chr1:177389587-177393430	WT	KO	OK	40.6705	19.8131	-1.03752	-1.55869	0.0002	0.00767783	yes
XLOC_002554	XLOC_002554	Wee1	chr1:181767889-181786292	WT	KO	OK	9.52435	21.7776	1.19316	1.59918	0.0002	0.00767783	yes
XLOC_002711	XLOC_002711	Mettl9	chr1:197891177-197936219	WT	KO	OK	79.3114	155.383	0.970229	1.65794	0.0002	0.00767783	yes
XLOC_003136	XLOC_003136	Taldo1	chr1:221292656-221303008	WT	KO	OK	96.1816	43.4049	-1.1479	-1.76474	0.0002	0.00767783	yes
XLOC_003158	XLOC_003158	LSP1	chr1:222524161-222557294	WT	KO	OK	65.5102	29.8694	-1.13305	-1.63502	0.0002	0.00767783	yes
XLOC_007554	XLOC_007554	Ndufv1	chr1:226124945-226130037	WT	KO	OK	47.6157	15.0081	-1.6657	-2.0178	0.0002	0.00767783	yes
XLOC_007710	XLOC_007710	Otub1	chr1:229442241-229450521	WT	KO	OK	25.0131	8.29311	-1.5927	-1.61528	0.0002	0.00767783	yes
XLOC_008362	XLOC_008362	Tm9sf3	chr1:267921104-267973774	WT	KO	OK	63.165	120.075	0.926737	1.58128	0.0002	0.00767783	yes
XLOC_011693	XLOC_011693	Canx	chr10:35527492-35595457	WT	KO	OK	109.52	205.931	0.910972	1.58597	0.0002	0.00767783	yes
XLOC_012039	XLOC_012039	Tnfsf12	chr10:56036417-56045715	WT	KO	OK	51.9586	21.3551	-1.28278	-1.73015	0.0002	0.00767783	yes
XLOC_015376	XLOC_015376	Fyttd1	chr11:74198833-74221579	WT	KO	OK	20.6743	42.1463	1.02757	1.71763	0.0002	0.00767783	yes
XLOC_016062	XLOC_016062	Gtf2i	chr12:27420681-27497925	WT	KO	OK	18.2029	5.8814	-1.62994	-1.67513	0.0002	0.00767783	yes
XLOC_017101	XLOC_017101	Mdh2	chr12:25938702-25951658	WT	KO	OK	127.402	62.5165	-1.02708	-1.67712	0.0002	0.00767783	yes
XLOC_022314	XLOC_022314	-	chr14:100433647-100436160	WT	KO	OK	8.12544	21.8029	1.424	1.65785	0.0002	0.00767783	yes
XLOC_022819	XLOC_022819	Ktn1	chr15:28414232-28501509	WT	KO	OK	15.8991	31.4849	0.98571	1.57659	0.0002	0.00767783	yes
XLOC_024566	XLOC_024566	Chmp7,R3hcc1	chr15:55096351-55128253	WT	KO	OK	31.7924	13.0244	-1.28746	-1.65295	0.0002	0.00767783	yes
XLOC_024590	XLOC_024590	Dmtn	chr15:56016089-56043902	WT	KO	OK	21.5619	2.6246	-3.03832	-1.99001	0.0002	0.00767783	yes
XLOC_028660	XLOC_028660	ENSRNOG00000045684	chr17:16747887-16769767	WT	KO	OK	30.3702	59.7301	0.9758	1.55168	0.0002	0.00767783	yes
XLOC_029934	XLOC_029934	Lims2	chr18:24422283-24538352	WT	KO	OK	37.5204	10.9482	-1.77699	-1.88106	0.0002	0.00767783	yes
XLOC_034761	XLOC_034761	Rpl37	chr2:73857476-73859430	WT	KO	OK	4758.43	2566.97	-0.890418	-1.56572	0.0002	0.00767783	yes
XLOC_036464	XLOC_036464	Agl	chr2:237376004-237430811	WT	KO	OK	4.28828	10.0102	1.223	1.6573	0.0002	0.00767783	yes
XLOC_037710	XLOC_037710	Adamts12	chr2:83352797-83650251	WT	KO	OK	9.58366	18.9501	0.983557	1.65795	0.0002	0.00767783	yes
XLOC_040308	XLOC_040308	Clic1	chr20:7113248-7122091	WT	KO	OK	231.089	120.072	-0.944553	-1.66628	0.0002	0.00767783	yes
XLOC_042579	XLOC_042579	Fmnl2	chr3:43498860-43774801	WT	KO	OK	9.62265	20.3232	1.07862	1.69262	0.0002	0.00767783	yes
XLOC_043364	XLOC_043364	Fbxo3	chr3:100608784-100640793	WT	KO	OK	17.8022	38.8624	1.12632	1.75183	0.0002	0.00767783	yes
XLOC_045449	XLOC_045449	Prpf40a	chr3:43777757-43838969	WT	KO	OK	13.1853	26.8454	1.02575	1.71983	0.0002	0.00767783	yes
XLOC_048199	XLOC_048199	Luc7l2	chr4:66101835-66165992	WT	KO	OK	29.9753	60.956	1.02399	1.70013	0.0002	0.00767783	yes
XLOC_048756	XLOC_048756	Aup1	chr4:178572181-178575307	WT	KO	OK	48.8584	17.5169	-1.47986	-1.89754	0.0002	0.00767783	yes
XLOC_051783	XLOC_051783	Fkbp4	chr4:226954533-226962988	WT	KO	OK	35.31	15.7528	-1.16447	-1.69807	0.0002	0.00767783	yes
XLOC_054180	XLOC_054180	Akr7a2	chr5:161499564-161508610	WT	KO	OK	54.2982	20.7955	-1.38463	-1.73165	0.0002	0.00767783	yes
XLOC_054182	XLOC_054182	Akr7a3	chr5:161540976-161553468	WT	KO	OK	98.124	41.7972	-1.2312	-1.77373	0.0002	0.00767783	yes
XLOC_056267	XLOC_056267	C1qc	chr5:159017514-159021135	WT	KO	OK	54.7695	22.3187	-1.29512	-1.65191	0.0002	0.00767783	yes
XLOC_058820	XLOC_058820	Ppp1cb	chr6:33414385-33448276	WT	KO	OK	126.301	229.019	0.858608	1.5403	0.0002	0.00767783	yes
XLOC_062943	XLOC_062943	Rpl12	chr7:59772307-59773033	WT	KO	OK	79.7414	9.65848	-3.04546	-2.27765	0.0002	0.00767783	yes
XLOC_063226	XLOC_063226	Zfp706	chr7:75943777-75951814	WT	KO	OK	83.7447	166.71	0.993272	1.67145	0.0002	0.00767783	yes
XLOC_063452	XLOC_063452	Tmem65	chr7:99269709-99310255	WT	KO	OK	14.2001	30.3269	1.0947	1.6347	0.0002	0.00767783	yes
XLOC_063991	XLOC_063991	Lmf2	chr7:130007320-130011771	WT	KO	OK	19.0117	6.17334	-1.62277	-1.72809	0.0002	0.00767783	yes
XLOC_065641	XLOC_065641	Bcl2a1	chr8:96059039-96067299	WT	KO	OK	38.1125	109.411	1.52142	1.80574	0.0002	0.00767783	yes
XLOC_072518	XLOC_072518	Gpm6b	chrX:29997930-30041765	WT	KO	OK	13.2339	32.5718	1.29938	1.61259	0.0002	0.00767783	yes
XLOC_000433	XLOC_000433	ENSRNOG00000049394	chr1:33996595-34005133	WT	KO	OK	114.65	19.3962	-2.56339	-1.75949	0.00025	0.00887448	yes
XLOC_004068	XLOC_004068	SFR1	chr1:274916099-274942306	WT	KO	OK	156.747	290.059	0.887905	1.58881	0.00025	0.00887448	yes
XLOC_005577	XLOC_005577	Actn4	chr1:88246906-88327926	WT	KO	OK	151.436	77.7824	-0.961194	-1.53256	0.00025	0.00887448	yes
XLOC_005843	XLOC_005843	Nr1h2	chr1:101619963-101625323	WT	KO	OK	18.7052	2.87692	-2.70084	-1.98703	0.00025	0.00887448	yes
XLOC_007437	XLOC_007437	Sigirr	chr1:220806127-220826497	WT	KO	OK	16.2044	3.07443	-2.398	-1.54868	0.00025	0.00887448	yes
XLOC_007808	XLOC_007808	-	chr1:234158715-234175299	WT	KO	OK	16.7628	65.266	1.96107	1.68037	0.00025	0.00887448	yes
XLOC_008418	XLOC_008418	Slc25a28	chr1:270865548-270876783	WT	KO	OK	21.7663	6.15139	-1.82311	-1.58947	0.00025	0.00887448	yes
XLOC_009626	XLOC_009626	-	chr10:40019685-40027693	WT	KO	OK	1360.99	701.586	-0.955964	-1.51183	0.00025	0.00887448	yes
XLOC_012637	XLOC_012637	Cdk5rap3	chr10:84571932-84581074	WT	KO	OK	17.3083	4.75514	-1.8639	-1.59519	0.00025	0.00887448	yes
XLOC_013177	XLOC_013177	Itgb4	chr10:103725172-103761362	WT	KO	OK	60.8843	16.1212	-1.91711	-1.84049	0.00025	0.00887448	yes
XLOC_017305	XLOC_017305	Vps29	chr12:41570697-41579742	WT	KO	OK	130.954	242.318	0.887842	1.57597	0.00025	0.00887448	yes
XLOC_020690	XLOC_020690	Ugdh	chr14:44299225-44322226	WT	KO	OK	40.9991	74.2414	0.856631	1.45376	0.00025	0.00887448	yes
XLOC_021429	XLOC_021429	Pkd2	chr14:6581341-6624595	WT	KO	OK	16.4947	31.9731	0.954856	1.55348	0.00025	0.00887448	yes
XLOC_021744	XLOC_021744	Pdgfra	chr14:35356434-35409311	WT	KO	OK	20.4697	40.5156	0.984987	1.66186	0.00025	0.00887448	yes
XLOC_022579	XLOC_022579	NR1D2	chr15:12792821-12819056	WT	KO	OK	22.5455	42.1883	0.904007	1.54466	0.00025	0.00887448	yes
XLOC_024230	XLOC_024230	Dad1	chr15:36679091-36699071	WT	KO	OK	320.63	154.717	-1.05128	-1.69875	0.00025	0.00887448	yes
XLOC_025212	XLOC_025212	Ncoa4	chr16:8219982-8240353	WT	KO	OK	38.1767	70.8511	0.892099	1.60002	0.00025	0.00887448	yes
XLOC_030298	XLOC_030298	Csnk1g3	chr18:48065994-48126483	WT	KO	OK	13.024	27.9312	1.1007	1.65672	0.00025	0.00887448	yes
XLOC_035190	XLOC_035190	Rpl22l1	chr2:135060062-135062000	WT	KO	OK	530.093	953.027	0.846271	1.57966	0.00025	0.00887448	yes
XLOC_041271	XLOC_041271	Apom	chr20:7193731-7196332	WT	KO	OK	249.465	129.956	-0.940819	-1.52986	0.00025	0.00887448	yes
XLOC_041479	XLOC_041479	Pofut2	chr20:14281733-14292670	WT	KO	OK	29.0707	8.54415	-1.76656	-1.8705	0.00025	0.00887448	yes
XLOC_042056	XLOC_042056	Npdc1	chr3:2606427-2612462	WT	KO	OK	72.9338	35.4429	-1.04109	-1.59382	0.00025	0.00887448	yes
XLOC_042872	XLOC_042872	Itga6	chr3:64931856-65003415	WT	KO	OK	13.2583	24.5767	0.890391	1.47068	0.00025	0.00887448	yes
XLOC_044408	XLOC_044408	Itch	chr3:157032851-157120330	WT	KO	OK	12.6676	25.4258	1.00515	1.62009	0.00025	0.00887448	yes
XLOC_046980	XLOC_046980	Trpc4ap	chr3:157518202-157588962	WT	KO	OK	17.2885	6.17083	-1.48628	-1.76303	0.00025	0.00887448	yes
XLOC_050916	XLOC_050916	Pole4	chr4:178170533-178176345	WT	KO	OK	36.332	70.0478	0.9471	1.52253	0.00025	0.00887448	yes
XLOC_051752	XLOC_051752	Ltbr	chr4:224839882-224846284	WT	KO	OK	29.8692	5.99786	-2.31614	-2.14421	0.00025	0.00887448	yes
XLOC_054673	XLOC_054673	ASPH	chr5:27392272-27500471	WT	KO	OK	56.5949	11.4006	-2.31156	-2.93654	0.00025	0.00887448	yes
XLOC_055826	XLOC_055826	Rps8	chr5:139813898-139816616	WT	KO	OK	2341.43	1198.13	-0.966613	-1.62472	0.00025	0.00887448	yes
XLOC_057142	XLOC_057142	Hpcal1	chr6:52713425-52819077	WT	KO	OK	32.2352	12.2378	-1.39729	-1.66419	0.00025	0.00887448	yes
XLOC_057878	XLOC_057878	Eif2s1	chr6:111422339-111447066	WT	KO	OK	66.2957	124.444	0.908505	1.52507	0.00025	0.00887448	yes
XLOC_060827	XLOC_060827	Ccdc41	chr7:35838378-35911635	WT	KO	OK	12.6001	29.346	1.21973	1.64211	0.00025	0.00887448	yes
XLOC_062285	XLOC_062285	Bloc1s1	chr7:3312813-3316434	WT	KO	OK	159.554	41.5203	-1.94216	-1.96286	0.00025	0.00887448	yes
XLOC_063656	XLOC_063656	Eef1d	chr7:116820229-116835533	WT	KO	OK	234.165	124.98	-0.905829	-1.58581	0.00025	0.00887448	yes
XLOC_070467	XLOC_070467	Chpf	chr9:82438464-82443159	WT	KO	OK	12.3876	3.28698	-1.91406	-1.71385	0.00025	0.00887448	yes
XLOC_073321	XLOC_073321	Hprt1	chrX:153249882-153281841	WT	KO	OK	78.2542	148.551	0.924722	1.55587	0.00025	0.00887448	yes
XLOC_002317	XLOC_002317	Ucp2	chr1:171707620-171713992	WT	KO	OK	76.7385	22.6835	-1.75831	-1.798	0.0003	0.0102836	yes
XLOC_009480	XLOC_009480	Mgat1	chr10:34296106-34313527	WT	KO	OK	25.3878	6.64824	-1.93309	-2.04498	0.0003	0.0102836	yes
XLOC_010247	XLOC_010247	Wsb1	chr10:65046087-65062151	WT	KO	OK	40.9056	80.5639	0.977836	1.58989	0.0003	0.0102836	yes
XLOC_017993	XLOC_017993	IVNS1ABP_PREDICTED,Ivns1abp	chr13:73665295-73685918	WT	KO	OK	45.4901	80.9337	0.831189	1.49569	0.0003	0.0102836	yes
XLOC_024440	XLOC_024440	Kctd9	chr15:47158029-47185440	WT	KO	OK	13.5369	30.1058	1.15315	1.66563	0.0003	0.0102836	yes
XLOC_033045	XLOC_033045	Cdk10	chr19:66729783-66737478	WT	KO	OK	20.497	5.71808	-1.84181	-1.55237	0.0003	0.0102836	yes
XLOC_035983	XLOC_035983	S100a16	chr2:209356214-209361933	WT	KO	OK	202.129	107.571	-0.909988	-1.57029	0.0003	0.0102836	yes
XLOC_043103	XLOC_043103	Tnks1bp1	chr3:78969221-78994255	WT	KO	OK	9.08863	2.909	-1.64354	-1.73372	0.0003	0.0102836	yes
XLOC_047016	XLOC_047016	Myl9	chr3:158832624-158838991	WT	KO	OK	1519.28	711.995	-1.09345	-1.64801	0.0003	0.0102836	yes
XLOC_052957	XLOC_052957	Rad23b	chr5:76267573-76305116	WT	KO	OK	54.5178	100.377	0.880632	1.589	0.0003	0.0102836	yes
XLOC_053670	XLOC_053670	Elovl1	chr5:141043421-141049952	WT	KO	OK	91.577	45.8869	-0.996904	-1.56058	0.0003	0.0102836	yes
XLOC_054236	XLOC_054236	Agmat	chr5:164019283-164033407	WT	KO	OK	26.4682	7.40302	-1.83808	-1.54127	0.0003	0.0102836	yes
XLOC_060845	XLOC_060845	Eea1	chr7:37144348-37233282	WT	KO	OK	4.98064	10.8714	1.12613	1.59068	0.0003	0.0102836	yes
XLOC_061676	XLOC_061676	TRIOBP	chr7:120168220-120222100	WT	KO	OK	15.6406	3.35839	-2.21945	-1.90992	0.0003	0.0102836	yes
XLOC_065954	XLOC_065954	Epm2aip1	chr8:118865755-118872573	WT	KO	OK	6.53582	15.4157	1.23796	1.68046	0.0003	0.0102836	yes
XLOC_069593	XLOC_069593	Ranbp3	chr9:9341272-9378345	WT	KO	OK	9.03225	1.89333	-2.25416	-1.45951	0.0003	0.0102836	yes
XLOC_069682	XLOC_069682	Ccnd3	chr9:14326183-14332305	WT	KO	OK	27.3279	10.2745	-1.4113	-1.6214	0.0003	0.0102836	yes
XLOC_003141	XLOC_003141	Tspan4	chr1:221371201-221390871	WT	KO	OK	59.4706	13.1699	-2.17493	-1.99206	0.00035	0.0115317	yes
XLOC_003253	XLOC_003253	Cd248	chr1:227377519-227380084	WT	KO	OK	34.0623	14.9195	-1.19098	-1.63362	0.00035	0.0115317	yes
XLOC_003936	XLOC_003936	Marveld1	chr1:268843549-268845919	WT	KO	OK	161.461	82.2875	-0.972443	-1.58949	0.00035	0.0115317	yes
XLOC_005663	XLOC_005663	Fxyd5	chr1:90620338-90629722	WT	KO	OK	269.465	138.641	-0.958745	-1.58039	0.00035	0.0115317	yes
XLOC_009547	XLOC_009547	Sar1b	chr10:36988853-37018530	WT	KO	OK	81.6909	155.004	0.924057	1.59245	0.00035	0.0115317	yes
XLOC_011791	XLOC_011791	Atox1	chr10:40622327-40637386	WT	KO	OK	318.342	158.035	-1.01033	-1.61258	0.00035	0.0115317	yes
XLOC_012081	XLOC_012081	Pfn1	chr10:57018595-57021336	WT	KO	OK	1094.29	606.462	-0.851501	-1.51032	0.00035	0.0115317	yes
XLOC_026992	XLOC_026992	Eif4ebp1	chr16:68580277-68594001	WT	KO	OK	62.9112	16.4788	-1.93271	-1.71732	0.00035	0.0115317	yes
XLOC_031332	XLOC_031332	Spink1,Spink3	chr18:37833371-37898259	WT	KO	OK	1104.91	2140.81	0.954227	1.58648	0.00035	0.0115317	yes
XLOC_033908	XLOC_033908	Zdhhc7	chr19:63480613-63497760	WT	KO	OK	7.81703	1.53548	-2.34793	-1.4974	0.00035	0.0115317	yes
XLOC_040316	XLOC_040316	Bag6	chr20:7198708-7211343	WT	KO	OK	25.7592	8.1948	-1.65231	-1.8745	0.00035	0.0115317	yes
XLOC_046630	XLOC_046630	RGD1565616	chr3:129742014-129876576	WT	KO	OK	4.00291	9.97586	1.31739	1.67306	0.00035	0.0115317	yes
XLOC_047237	XLOC_047237	Ube2v1	chr3:170494657-170517510	WT	KO	OK	55.4268	28.0175	-0.984257	-1.4725	0.00035	0.0115317	yes
XLOC_053989	XLOC_053989	Cd164l2	chr5:155079243-155083512	WT	KO	OK	6.22362	0	#NAME?	nan	0.00035	0.0115317	yes
XLOC_057033	XLOC_057033	Sdc1	chr6:43667443-43689898	WT	KO	OK	32.8358	13.7786	-1.25284	-1.63584	0.00035	0.0115317	yes
XLOC_058808	XLOC_058808	Yipf4	chr6:32015186-32026953	WT	KO	OK	55.2975	103.204	0.900212	1.54488	0.00035	0.0115317	yes
XLOC_060510	XLOC_060510	Mrpl54	chr7:11488464-11490985	WT	KO	OK	116.726	34.9423	-1.74008	-1.81991	0.00035	0.0115317	yes
XLOC_064141	XLOC_064141	Hdac7	chr7:139472001-139490046	WT	KO	OK	18.0691	6.43455	-1.48961	-1.77709	0.00035	0.0115317	yes
XLOC_068408	XLOC_068408	Lmbrd1	chr9:29762572-29854651	WT	KO	OK	32.611	62.4666	0.937726	1.55754	0.00035	0.0115317	yes
XLOC_072291	XLOC_072291	DDX3X	chrX:11198744-11212381	WT	KO	OK	84.5648	150.655	0.833121	1.52542	0.00035	0.0115317	yes
XLOC_002348	XLOC_002348	Lamtor1	chr1:173182227-173188068	WT	KO	OK	125.304	61.7173	-1.02168	-1.58256	0.0004	0.0124536	yes
XLOC_002948	XLOC_002948	ENSRNOG00000034038	chr1:210165045-210393871	WT	KO	OK	134.409	51.7355	-1.37741	-1.45982	0.0004	0.0124536	yes
XLOC_003161	XLOC_003161	Mrpl23	chr1:222596333-222604103	WT	KO	OK	164.393	65.8579	-1.31973	-1.69462	0.0004	0.0124536	yes
XLOC_003397	XLOC_003397	Eef1g	chr1:232066655-232120730	WT	KO	OK	548.45	293.76	-0.900721	-1.52092	0.0004	0.0124536	yes
XLOC_005279	XLOC_005279	Ppp6r1	chr1:75750757-75777986	WT	KO	OK	12.5639	3.85388	-1.70491	-1.79361	0.0004	0.0124536	yes
XLOC_007676	XLOC_007676	Dpf2	chr1:228186740-228201255	WT	KO	OK	15.1327	4.20932	-1.84601	-1.68303	0.0004	0.0124536	yes
XLOC_009454	XLOC_009454	Gnb2l1	chr10:33920287-33939018	WT	KO	OK	896.591	492.908	-0.863131	-1.54541	0.0004	0.0124536	yes
XLOC_010811	XLOC_010811	Grn	chr10:90165633-90171736	WT	KO	OK	145.639	81.4706	-0.838043	-1.53267	0.0004	0.0124536	yes
XLOC_011181	XLOC_011181	Gps1	chr10:109558399-109563401	WT	KO	OK	28.2694	6.73876	-2.06869	-1.85134	0.0004	0.0124536	yes
XLOC_011602	XLOC_011602	Mat2b	chr10:25686297-25701744	WT	KO	OK	58.4692	106.098	0.859654	1.50817	0.0004	0.0124536	yes
XLOC_015284	XLOC_015284	Lrrc58	chr11:68830095-68853498	WT	KO	OK	15.3122	27.0849	0.822806	1.43959	0.0004	0.0124536	yes
XLOC_015518	XLOC_015518	Eif4a2	chr11:84411365-84417960	WT	KO	OK	221.313	403.438	0.866261	1.57055	0.0004	0.0124536	yes
XLOC_019744	XLOC_019744	Cadm3	chr13:96356700-96388464	WT	KO	OK	129.206	72.6248	-0.831138	-1.48382	0.0004	0.0124536	yes
XLOC_022224	XLOC_022224	Mrps24	chr14:86640005-86644150	WT	KO	OK	76.4597	22.8694	-1.74128	-1.78697	0.0004	0.0124536	yes
XLOC_026611	XLOC_026611	Lpl	chr16:22431493-22455871	WT	KO	OK	39.3331	69.3965	0.819119	1.45739	0.0004	0.0124536	yes
XLOC_027256	XLOC_027256	Ercc6l2	chr17:1318564-1414152	WT	KO	OK	6.16021	17.2504	1.48558	1.53132	0.0004	0.0124536	yes
XLOC_028680	XLOC_028680	Ninj1	chr17:17930043-17945158	WT	KO	OK	61.7826	25.6779	-1.26667	-1.57212	0.0004	0.0124536	yes
XLOC_030955	XLOC_030955	Rock1	chr18:1292382-1432557	WT	KO	OK	23.8234	42.6669	0.840736	1.52919	0.0004	0.0124536	yes
XLOC_032262	XLOC_032262	Dnase2	chr19:36998477-37001146	WT	KO	OK	40.0585	15.0292	-1.41434	-1.65957	0.0004	0.0124536	yes
XLOC_038786	XLOC_038786	Slc33a1	chr2:173903975-173926446	WT	KO	OK	9.964	23.4747	1.23631	1.59704	0.0004	0.0124536	yes
XLOC_040115	XLOC_040115	Zranb2	chr2:282777009-282791456	WT	KO	OK	23.9025	46.8875	0.972042	1.54041	0.0004	0.0124536	yes
XLOC_051010	XLOC_051010	ENSRNOG00000017708	chr4:182898782-182899852	WT	KO	OK	67.123	26.4419	-1.34398	-1.70565	0.0004	0.0124536	yes
XLOC_058262	XLOC_058262	Rpl6	chr6:137935456-137936399	WT	KO	OK	133.134	27.6135	-2.26943	-1.88964	0.0004	0.0124536	yes
XLOC_058651	XLOC_058651	Haao	chr6:6994167-7007338	WT	KO	OK	34.2751	7.44527	-2.20277	-2.02397	0.0004	0.0124536	yes
XLOC_061974	XLOC_061974	Lrrk2	chr7:132531604-132694209	WT	KO	OK	1.11663	4.01382	1.84582	1.71168	0.0004	0.0124536	yes
XLOC_064895	XLOC_064895	Thy1	chr8:46998622-47003760	WT	KO	OK	98.4615	47.8529	-1.04095	-1.65308	0.0004	0.0124536	yes
XLOC_065314	XLOC_065314	Ppib	chr8:71388457-71394501	WT	KO	OK	581.801	326.961	-0.831405	-1.50498	0.0004	0.0124536	yes
XLOC_066010	XLOC_066010	-	chr8:124796452-124804503	WT	KO	OK	11.7224	25.6389	1.12907	1.48632	0.0004	0.0124536	yes
XLOC_066707	XLOC_066707	Oaf	chr8:45980601-45998572	WT	KO	OK	46.5262	21.5945	-1.10738	-1.52937	0.0004	0.0124536	yes
XLOC_071849	XLOC_071849	Hnrnph2	chrX:105307009-105312880	WT	KO	OK	29.1384	54.7654	0.910342	1.5305	0.0004	0.0124536	yes
XLOC_003189	XLOC_003189	Mrgprf	chr1:225334496-225344023	WT	KO	OK	32.9482	13.9524	-1.23968	-1.58175	0.00045	0.0136594	yes
XLOC_005271	XLOC_005271	Ppp1r12c	chr1:75625470-75648495	WT	KO	OK	50.4838	26.9771	-0.904086	-1.48504	0.00045	0.0136594	yes
XLOC_013355	XLOC_013355	Fam195b	chr10:109313273-109320668	WT	KO	OK	48.706	15.267	-1.67369	-1.84241	0.00045	0.0136594	yes
XLOC_014586	XLOC_014586	Dnm1l	chr11:91885359-91942704	WT	KO	OK	14.2788	28.1641	0.979988	1.54626	0.00045	0.0136594	yes
XLOC_020929	XLOC_020929	Htra3	chr14:79875570-79903554	WT	KO	OK	26.3431	8.05992	-1.70859	-1.76596	0.00045	0.0136594	yes
XLOC_026922	XLOC_026922	Ppp2cb	chr16:61933980-61955477	WT	KO	OK	131.907	252.396	0.936165	1.50664	0.00045	0.0136594	yes
XLOC_040368	XLOC_040368	Cdkn1a	chr20:8592436-8603088	WT	KO	OK	19.989	6.79928	-1.55575	-1.62046	0.00045	0.0136594	yes
XLOC_040906	XLOC_040906	Tspyl1	chr20:42813239-42815798	WT	KO	OK	34.8638	64.6316	0.890508	1.49143	0.00045	0.0136594	yes
XLOC_041206	XLOC_041206	Flot1	chr20:5524709-5535207	WT	KO	OK	28.7956	9.55741	-1.59116	-1.7259	0.00045	0.0136594	yes
XLOC_054010	XLOC_054010	Ftl	chr5:156011824-156012739	WT	KO	OK	49.1079	12.0103	-2.03168	-1.84429	0.00045	0.0136594	yes
XLOC_055423	XLOC_055423	RPS6	chr5:109196749-109199600	WT	KO	OK	198.418	107.328	-0.886513	-1.45303	0.00045	0.0136594	yes
XLOC_058487	XLOC_058487	Crip2	chr6:146947873-146952833	WT	KO	OK	252.436	132.459	-0.930373	-1.59807	0.00045	0.0136594	yes
XLOC_064336	XLOC_064336	Tmem123	chr8:5969266-5999126	WT	KO	OK	59.7954	106.126	0.827672	1.49938	0.00045	0.0136594	yes
XLOC_066775	XLOC_066775	Tagln	chr8:48824387-48852863	WT	KO	OK	1730.01	759.574	-1.18752	-1.59016	0.00045	0.0136594	yes
XLOC_001931	XLOC_001931	Mrps11	chr1:141453240-141462799	WT	KO	OK	38.4641	6.51274	-2.56218	-1.7775	0.0005	0.0145274	yes
XLOC_004332	XLOC_004332	Ginm1	chr1:3566600-3582540	WT	KO	OK	55.998	102.978	0.878884	1.51991	0.0005	0.0145274	yes
XLOC_005117	XLOC_005117	Ndufa3	chr1:63164761-63167369	WT	KO	OK	834.54	449.202	-0.893616	-1.49298	0.0005	0.0145274	yes
XLOC_005291	XLOC_005291	Isoc2b	chr1:75991120-76011771	WT	KO	OK	62.6841	20.8387	-1.58884	-1.75413	0.0005	0.0145274	yes
XLOC_007703	XLOC_007703	Fkbp2	chr1:229223201-229225877	WT	KO	OK	242.122	124.331	-0.96155	-1.53323	0.0005	0.0145274	yes
XLOC_013098	XLOC_013098	Abca9	chr10:98120911-98179152	WT	KO	OK	3.49437	8.14884	1.22156	1.59162	0.0005	0.0145274	yes
XLOC_014466	XLOC_014466	Tra2b	chr11:85462034-85480363	WT	KO	OK	75.8338	142.078	0.905776	1.57489	0.0005	0.0145274	yes
XLOC_017641	XLOC_017641	RGD1307235	chr13:30820432-30915037	WT	KO	OK	3.03383	9.15452	1.59334	1.63225	0.0005	0.0145274	yes
XLOC_029341	XLOC_029341	Akr1c14	chr17:71510873-71530255	WT	KO	OK	31.164	59.6882	0.937566	1.46626	0.0005	0.0145274	yes
XLOC_030770	XLOC_030770	-	chr18:71742775-71743822	WT	KO	OK	1.87821	0	#NAME?	nan	0.0005	0.0145274	yes
XLOC_035474	XLOC_035474	-	chr2:165347211-165347619	WT	KO	OK	104.183	18.6136	-2.4847	-1.88875	0.0005	0.0145274	yes
XLOC_035548	XLOC_035548	P2ry1	chr2:170730011-170736189	WT	KO	OK	5.05315	13.9804	1.46816	1.68845	0.0005	0.0145274	yes
XLOC_036691	XLOC_036691	Ube2d3	chr2:259139266-259175013	WT	KO	OK	187.222	331.826	0.825675	1.50019	0.0005	0.0145274	yes
XLOC_036752	XLOC_036752	Eif4e	chr2:262355380-262387511	WT	KO	OK	40.9336	75.4407	0.882059	1.51989	0.0005	0.0145274	yes
XLOC_039449	XLOC_039449	Lrig2	chr2:226353834-226419472	WT	KO	OK	2.059	7.22452	1.81096	1.59306	0.0005	0.0145274	yes
XLOC_041807	XLOC_041807	Srgn	chr20:33908573-33921685	WT	KO	OK	203.234	359.308	0.822081	1.43929	0.0005	0.0145274	yes
XLOC_042299	XLOC_042299	Gsn	chr3:19799928-19826464	WT	KO	OK	1564.65	491.204	-1.67144	-1.65127	0.0005	0.0145274	yes
XLOC_047382	XLOC_047382	Ctsz	chr3:178574339-178585389	WT	KO	OK	37.3166	12.6018	-1.56618	-1.63545	0.0005	0.0145274	yes
XLOC_050209	XLOC_050209	-	chr4:49935411-49935762	WT	KO	OK	3.43751	0	#NAME?	nan	0.0005	0.0145274	yes
XLOC_052411	XLOC_052411	Sdcbp	chr5:24256092-24283047	WT	KO	OK	220.879	392.009	0.827628	1.52185	0.0005	0.0145274	yes
XLOC_053548	XLOC_053548	Eps15	chr5:132763092-132863836	WT	KO	OK	21.0481	39.0385	0.891206	1.55013	0.0005	0.0145274	yes
XLOC_061773	XLOC_061773	Aco2	chr7:123077887-123120964	WT	KO	OK	46.131	24.3814	-0.919956	-1.54722	0.0005	0.0145274	yes
XLOC_064218	XLOC_064218	Rarg	chr7:141637840-141660460	WT	KO	OK	26.2162	7.73768	-1.76048	-1.71796	0.0005	0.0145274	yes
XLOC_065850	XLOC_065850	Hyal2	chr8:115680327-115685240	WT	KO	OK	33.8319	12.4612	-1.44094	-1.67789	0.0005	0.0145274	yes
XLOC_068045	XLOC_068045	Lztfl1	chr8:131927164-131943517	WT	KO	OK	28.6806	62.8858	1.13266	1.47709	0.0005	0.0145274	yes
XLOC_002334	XLOC_002334	Arap1	chr1:172649119-172714995	WT	KO	OK	24.292	10.8231	-1.16637	-1.56251	0.00055	0.015554	yes
XLOC_002902	XLOC_002902	Tgfb1i1	chr1:206710107-206717761	WT	KO	OK	26.4112	9.97185	-1.40522	-1.56986	0.00055	0.015554	yes
XLOC_003461	XLOC_003461	ENSRNOG00000020980,ENSRNOG00000042133,ENSRNOG00000048960	chr1:234713786-234981179	WT	KO	OK	64.6266	142.108	1.13678	1.52805	0.00055	0.015554	yes
XLOC_007445	XLOC_007445	Rnh1	chr1:221068621-221081320	WT	KO	OK	56.8396	26.8831	-1.0802	-1.57314	0.00055	0.015554	yes
XLOC_014354	XLOC_014354	ENSRNOG00000036327	chr11:78647649-78915842	WT	KO	OK	5.16555	0	#NAME?	nan	0.00055	0.015554	yes
XLOC_019766	XLOC_019766	ENSRNOG00000021960	chr13:98024206-98025799	WT	KO	OK	199.881	367.27	0.877699	1.5984	0.00055	0.015554	yes
XLOC_024328	XLOC_024328	RGD1306353	chr15:40891193-40907180	WT	KO	OK	9.49443	19.7125	1.05396	1.43172	0.00055	0.015554	yes
XLOC_025195	XLOC_025195	Bap1	chr16:7265074-7273901	WT	KO	OK	12.5007	4.90854	-1.34864	-1.52936	0.00055	0.015554	yes
XLOC_025584	XLOC_025584	ENSRNOG00000038953	chr16:37301122-37303599	WT	KO	OK	47.8282	87.9276	0.878456	1.51459	0.00055	0.015554	yes
XLOC_026285	XLOC_026285	-	chr16:2078693-2078942	WT	KO	OK	6.68769	0	#NAME?	nan	0.00055	0.015554	yes
XLOC_029449	XLOC_029449	Upf2	chr17:77816183-77925212	WT	KO	OK	22.9996	59.5856	1.37336	1.59554	0.00055	0.015554	yes
XLOC_035496	XLOC_035496	Eif2a	chr2:168139999-168174262	WT	KO	OK	25.6317	53.0963	1.05068	1.61648	0.00055	0.015554	yes
XLOC_042055	XLOC_042055	Entpd2	chr3:2599307-2605649	WT	KO	OK	87.0135	46.0612	-0.917688	-1.54638	0.00055	0.015554	yes
XLOC_044907	XLOC_044907	Pcmtd2	chr3:181059922-181079779	WT	KO	OK	13.9246	26.9085	0.950425	1.42224	0.00055	0.015554	yes
XLOC_052543	XLOC_052543	-	chr5:34482226-34482821	WT	KO	OK	1.2373	0	#NAME?	nan	0.00055	0.015554	yes
XLOC_061035	XLOC_061035	Ptprr	chr7:59041710-59335373	WT	KO	OK	5.09442	16.6233	1.70622	1.78218	0.00055	0.015554	yes
XLOC_002093	XLOC_002093	-	chr1:152457250-152457667	WT	KO	OK	2.79113	0	#NAME?	nan	0.0006	0.0165005	yes
XLOC_004999	XLOC_004999	Mpc1	chr1:54275045-54286667	WT	KO	OK	576.262	1021.58	0.826006	1.45731	0.0006	0.0165005	yes
XLOC_005377	XLOC_005377	Calm3	chr1:80090637-80099277	WT	KO	OK	76.7655	33.8927	-1.17948	-1.5742	0.0006	0.0165005	yes
XLOC_012056	XLOC_012056	Eif5a	chr10:56272203-56276711	WT	KO	OK	414.239	241.546	-0.778166	-1.44941	0.0006	0.0165005	yes
XLOC_029283	XLOC_029283	Zmynd11	chr17:65590224-65642353	WT	KO	OK	18.8356	35.2268	0.903214	1.48683	0.0006	0.0165005	yes
XLOC_031415	XLOC_031415	Ppic	chr18:47585435-47598040	WT	KO	OK	487.543	877.4	0.847705	1.51975	0.0006	0.0165005	yes
XLOC_033460	XLOC_033460	Pkn1	chr19:35779887-35810655	WT	KO	OK	9.28335	2.5669	-1.85462	-1.56139	0.0006	0.0165005	yes
XLOC_035493	XLOC_035493	Tsc22d2	chr2:168025536-168072788	WT	KO	OK	3.08314	9.10335	1.562	1.62785	0.0006	0.0165005	yes
XLOC_037872	XLOC_037872	Zc2hc1a	chr2:116224312-116261506	WT	KO	OK	23.8843	48.5674	1.02393	1.52074	0.0006	0.0165005	yes
XLOC_037943	XLOC_037943	Gyg1	chr2:124636897-124678321	WT	KO	OK	57.1413	112.767	0.98074	1.47973	0.0006	0.0165005	yes
XLOC_050144	XLOC_050144	Tmem168	chr4:39840556-39863946	WT	KO	OK	11.8767	24.9082	1.06849	1.54188	0.0006	0.0165005	yes
XLOC_050478	XLOC_050478	-	chr4:65337570-65337824	WT	KO	OK	0	4.22665	inf	nan	0.0006	0.0165005	yes
XLOC_050813	XLOC_050813	Gadd45a	chr4:162568470-162570782	WT	KO	OK	37.3301	75.9898	1.02547	1.49619	0.0006	0.0165005	yes
XLOC_057944	XLOC_057944	-	chr6:113548418-113548755	WT	KO	OK	2.95029	0	#NAME?	nan	0.0006	0.0165005	yes
XLOC_060140	XLOC_060140	Eif5	chr6:144405138-144412325	WT	KO	OK	60.8799	102.757	0.755201	1.40646	0.0006	0.0165005	yes
XLOC_062061	XLOC_062061	Slc48a1	chr7:139463279-139471987	WT	KO	OK	64.7128	32.1262	-1.0103	-1.50845	0.0006	0.0165005	yes
XLOC_068624	XLOC_068624	1700019D03Rik	chr9:53106665-53106989	WT	KO	OK	4.04845	0	#NAME?	nan	0.0006	0.0165005	yes
XLOC_000047	XLOC_000047	Sf3b5	chr1:8739601-8740282	WT	KO	OK	88.54	20.7797	-2.09115	-1.906	0.00065	0.0173143	yes
XLOC_003716	XLOC_003716	RGD1310016	chr1:254939280-255034685	WT	KO	OK	5.60119	11.3712	1.02158	1.44719	0.00065	0.0173143	yes
XLOC_010545	XLOC_010545	Mrpl27	chr10:82194179-82199911	WT	KO	OK	123.71	53.1812	-1.21797	-1.56613	0.00065	0.0173143	yes
XLOC_012196	XLOC_012196	Git1	chr10:62352882-62362209	WT	KO	OK	16.113	3.79853	-2.08471	-1.8863	0.00065	0.0173143	yes
XLOC_019855	XLOC_019855	-	chr13:104062029-104062190	WT	KO	OK	28.1025	0	#NAME?	nan	0.00065	0.0173143	yes
XLOC_027384	XLOC_027384	Ddx41	chr17:11740660-11746052	WT	KO	OK	18.0724	5.13616	-1.81503	-1.60294	0.00065	0.0173143	yes
XLOC_027399	XLOC_027399	Lman2	chr17:11907301-11925669	WT	KO	OK	50.0044	19.9402	-1.32638	-1.60892	0.00065	0.0173143	yes
XLOC_033632	XLOC_033632	-	chr19:48442284-48442782	WT	KO	OK	1.76685	0	#NAME?	nan	0.00065	0.0173143	yes
XLOC_034160	XLOC_034160	Ell2	chr2:2450087-2519165	WT	KO	OK	18.3157	40.2036	1.13425	1.52085	0.00065	0.0173143	yes
XLOC_034721	XLOC_034721	RGD1562550	chr2:70726146-70729089	WT	KO	OK	1.00411	0	#NAME?	nan	0.00065	0.0173143	yes
XLOC_044811	XLOC_044811	Rtfdc1	chr3:176519320-176548882	WT	KO	OK	31.9496	14.0517	-1.18505	-1.52407	0.00065	0.0173143	yes
XLOC_059132	XLOC_059132	Id2	chr6:53083842-53086239	WT	KO	OK	205.694	358.859	0.802918	1.46131	0.00065	0.0173143	yes
XLOC_059368	XLOC_059368	Strn3	chr6:81940487-82066641	WT	KO	OK	15.684	33.1158	1.07823	1.47112	0.00065	0.0173143	yes
XLOC_059796	XLOC_059796	ENSRNOG00000002874	chr6:118376295-118391069	WT	KO	OK	20.3084	39.4067	0.956364	1.47233	0.00065	0.0173143	yes
XLOC_060605	XLOC_060605	-	chr7:14462984-14463310	WT	KO	OK	3.22449	0	#NAME?	nan	0.00065	0.0173143	yes
XLOC_061687	XLOC_061687	Polr2f	chr7:120374382-120386024	WT	KO	OK	32.1614	9.75569	-1.72102	-1.80441	0.00065	0.0173143	yes
XLOC_066436	XLOC_066436	Elof1	chr8:23180771-23185707	WT	KO	OK	81.5919	34.398	-1.2461	-1.59065	0.00065	0.0173143	yes
XLOC_066978	XLOC_066978	Commd4	chr8:60403479-60406949	WT	KO	OK	44.0124	12.7176	-1.79109	-1.71569	0.00065	0.0173143	yes
XLOC_067752	XLOC_067752	Tex264	chr8:114720830-114748334	WT	KO	OK	57.8693	13.2378	-2.12814	-1.90891	0.00065	0.0173143	yes
XLOC_071095	XLOC_071095	Mageh1	chrX:20009489-20010738	WT	KO	OK	25.0016	59.9775	1.2624	1.59614	0.00065	0.0173143	yes
XLOC_006306	XLOC_006306	-	chr1:142822899-142823169	WT	KO	OK	4.45246	0	#NAME?	nan	0.0007	0.0181337	yes
XLOC_009455	XLOC_009455	-	chr10:33950697-33951016	WT	KO	OK	3.86962	0	#NAME?	nan	0.0007	0.0181337	yes
XLOC_015393	XLOC_015393	-	chr11:74714865-74715320	WT	KO	OK	2.06499	0	#NAME?	nan	0.0007	0.0181337	yes
XLOC_023044	XLOC_023044	Nfatc4	chr15:38381668-38390744	WT	KO	OK	5.2679	1.1307	-2.22002	-1.47992	0.0007	0.0181337	yes
XLOC_034943	XLOC_034943	Fam134b	chr2:97821406-97972832	WT	KO	OK	21.8498	41.7787	0.935149	1.51663	0.0007	0.0181337	yes
XLOC_035620	XLOC_035620	Tiparp	chr2:176685440-176711984	WT	KO	OK	8.65887	17.9545	1.05209	1.40409	0.0007	0.0181337	yes
XLOC_036133	XLOC_036133	Anp32e	chr2:217530720-217546919	WT	KO	OK	34.5924	63.4425	0.874992	1.48941	0.0007	0.0181337	yes
XLOC_036841	XLOC_036841	Gng5	chr2:270886940-270909803	WT	KO	OK	136.671	248.624	0.86326	1.4869	0.0007	0.0181337	yes
XLOC_036978	XLOC_036978	Cast	chr2:1422026-1530838	WT	KO	OK	34.8536	61.5372	0.82015	1.51236	0.0007	0.0181337	yes
XLOC_039479	XLOC_039479	ATP5F1,Atp5f1	chr2:227830381-228008614	WT	KO	OK	208.827	401.955	0.944728	1.51668	0.0007	0.0181337	yes
XLOC_046632	XLOC_046632	-	chr3:130082769-130083196	WT	KO	OK	2.00142	0	#NAME?	nan	0.0007	0.0181337	yes
XLOC_054778	XLOC_054778	Fhl5	chr5:44187550-44238942	WT	KO	OK	10.9306	22.4698	1.03962	1.50933	0.0007	0.0181337	yes
XLOC_055508	XLOC_055508	Plaa	chr5:117491675-117523679	WT	KO	OK	9.01598	18.7417	1.0557	1.48657	0.0007	0.0181337	yes
XLOC_058880	XLOC_058880	Nrbp1	chr6:36306031-36316531	WT	KO	OK	28.7638	11.0617	-1.37869	-1.63173	0.0007	0.0181337	yes
XLOC_061610	XLOC_061610	Maf1	chr7:117405316-117408349	WT	KO	OK	68.2837	33.3318	-1.03464	-1.50412	0.0007	0.0181337	yes
XLOC_065995	XLOC_065995	-	chr8:122686794-122687001	WT	KO	OK	9.07162	0	#NAME?	nan	0.0007	0.0181337	yes
XLOC_072293	XLOC_072293	Usp9x	chrX:11309706-11428084	WT	KO	OK	8.35177	15.1391	0.858124	1.43368	0.0007	0.0181337	yes
XLOC_073143	XLOC_073143	-	chrX:123844770-123844939	WT	KO	OK	24.4	0	#NAME?	nan	0.0007	0.0181337	yes
XLOC_000995	XLOC_000995	-	chr1:74833178-74833506	WT	KO	OK	3.66785	0	#NAME?	nan	0.00075	0.0187147	yes
XLOC_001137	XLOC_001137	Snrpd2	chr1:81324029-81327188	WT	KO	OK	277.151	140.283	-0.982331	-1.49959	0.00075	0.0187147	yes
XLOC_002355	XLOC_002355	Numa1	chr1:173249829-173279774	WT	KO	OK	18.1932	3.90725	-2.21917	-1.69446	0.00075	0.0187147	yes
XLOC_003237	XLOC_003237	Ctsf	chr1:227045195-227050974	WT	KO	OK	47.7422	24.4672	-0.964414	-1.44657	0.00075	0.0187147	yes
XLOC_005853	XLOC_005853	Ptov1	chr1:101923968-101930515	WT	KO	OK	26.9765	4.44942	-2.60001	-1.89967	0.00075	0.0187147	yes
XLOC_006404	XLOC_006404	Fah	chr1:147640319-147662820	WT	KO	OK	80.5281	38.5281	-1.06358	-1.53124	0.00075	0.0187147	yes
XLOC_012588	XLOC_012588	Itga3	chr10:82666863-82697897	WT	KO	OK	14.4535	3.19112	-2.17928	-1.73394	0.00075	0.0187147	yes
XLOC_012859	XLOC_012859	Ubtf	chr10:90038145-90051350	WT	KO	OK	13.6597	4.70228	-1.53849	-1.58175	0.00075	0.0187147	yes
XLOC_014299	XLOC_014299	Apod	chr11:75781494-75806312	WT	KO	OK	7.26864	61.8892	3.08993	1.97841	0.00075	0.0187147	yes
XLOC_015250	XLOC_015250	Naa50	chr11:65541131-65637729	WT	KO	OK	10.7661	21.6547	1.00818	1.46992	0.00075	0.0187147	yes
XLOC_015622	XLOC_015622	Med15	chr11:90606488-90681124	WT	KO	OK	11.8569	4.27561	-1.47153	-1.43864	0.00075	0.0187147	yes
XLOC_017901	XLOC_017901	Zfp281	chr13:58574470-58579330	WT	KO	OK	4.49232	11.5002	1.35613	1.55595	0.00075	0.0187147	yes
XLOC_018077	XLOC_018077	RGD1566344	chr13:78792708-78794553	WT	KO	OK	506.089	916.614	0.856924	1.42422	0.00075	0.0187147	yes
XLOC_021733	XLOC_021733	Tmem165	chr14:34290287-34339002	WT	KO	OK	29.6175	68.5227	1.21013	1.43229	0.00075	0.0187147	yes
XLOC_028718	XLOC_028718	-	chr17:21149625-21149933	WT	KO	OK	235.912	526.124	1.15715	1.58473	0.00075	0.0187147	yes
XLOC_029539	XLOC_029539	Cdnf	chr17:80366183-80379144	WT	KO	OK	1.20131	0	#NAME?	nan	0.00075	0.0187147	yes
XLOC_030017	XLOC_030017	Matr3	chr18:28074391-28103830	WT	KO	OK	67.7906	118.491	0.805622	1.46254	0.00075	0.0187147	yes
XLOC_033345	XLOC_033345	-	chr19:28452080-28453459	WT	KO	OK	1.13208	0	#NAME?	nan	0.00075	0.0187147	yes
XLOC_036145	XLOC_036145	-	chr2:217908184-217908657	WT	KO	OK	1.22511	0	#NAME?	nan	0.00075	0.0187147	yes
XLOC_041197	XLOC_041197	Gnl1	chr20:5388709-5397660	WT	KO	OK	10.9237	2.42187	-2.17327	-1.4594	0.00075	0.0187147	yes
XLOC_045476	XLOC_045476	-	chr3:48198553-48199087	WT	KO	OK	7.18181	0	#NAME?	nan	0.00075	0.0187147	yes
XLOC_050047	XLOC_050047	-	chr4:27685152-27685354	WT	KO	OK	10.554	0	#NAME?	nan	0.00075	0.0187147	yes
XLOC_054151	XLOC_054151	Eif4g3	chr5:160146093-160313445	WT	KO	OK	9.51995	3.57988	-1.41104	-1.60899	0.00075	0.0187147	yes
XLOC_058015	XLOC_058015	Npc2	chr6:117060859-117081758	WT	KO	OK	504.626	285.955	-0.819427	-1.40753	0.00075	0.0187147	yes
XLOC_060534	XLOC_060534	Mknk2	chr7:12075365-12086471	WT	KO	OK	31.6622	16.5966	-0.93187	-1.45674	0.00075	0.0187147	yes
XLOC_000890	XLOC_000890	UBE2M	chr1:66348959-66351941	WT	KO	OK	81.751	40.5139	-1.01282	-1.44274	0.0008	0.0195597	yes
XLOC_002978	XLOC_002978	-	chr1:210433781-210437250	WT	KO	OK	13.8283	27.0787	0.969535	1.37518	0.0008	0.0195597	yes
XLOC_005289	XLOC_005289	Ube2s	chr1:75951967-75956026	WT	KO	OK	73.8922	22.4196	-1.72066	-1.79725	0.0008	0.0195597	yes
XLOC_010221	XLOC_010221	-	chr10:63793457-63793871	WT	KO	OK	1.73255	0	#NAME?	nan	0.0008	0.0195597	yes
XLOC_011656	XLOC_011656	-	chr10:31875163-31875830	WT	KO	OK	1.2508	0	#NAME?	nan	0.0008	0.0195597	yes
XLOC_012538	XLOC_012538	-	chr10:81522736-81523308	WT	KO	OK	1.27913	0	#NAME?	nan	0.0008	0.0195597	yes
XLOC_015959	XLOC_015959	Cops6	chr12:21361016-21363856	WT	KO	OK	103.993	53.1066	-0.969517	-1.47003	0.0008	0.0195597	yes
XLOC_028814	XLOC_028814	ENSRNOG00000030442	chr17:26552919-26553530	WT	KO	OK	1.31816	0	#NAME?	nan	0.0008	0.0195597	yes
XLOC_044563	XLOC_044563	Srsf6	chr3:165502384-165507708	WT	KO	OK	31.4406	55.8214	0.828189	1.4609	0.0008	0.0195597	yes
XLOC_051251	XLOC_051251	Suclg2	chr4:192061200-192333899	WT	KO	OK	163.71	286.308	0.806428	1.41945	0.0008	0.0195597	yes
XLOC_055967	XLOC_055967	Map7d1	chr5:148018353-148042648	WT	KO	OK	36.7752	18.507	-0.990662	-1.51272	0.0008	0.0195597	yes
XLOC_067722	XLOC_067722	Atp2c1	chr8:113173029-113398299	WT	KO	OK	15.4908	30.0078	0.953932	1.49416	0.0008	0.0195597	yes
XLOC_070275	XLOC_070275	Sumo1	chr9:66258853-66288169	WT	KO	OK	184.578	318.015	0.784865	1.42489	0.0008	0.0195597	yes
XLOC_071276	XLOC_071276	Eif1ax	chrX:37884993-37900391	WT	KO	OK	38.6445	69.0852	0.838115	1.48173	0.0008	0.0195597	yes
XLOC_005547	XLOC_005547	-	chr1:86154229-86154888	WT	KO	OK	1.38275	0	#NAME?	nan	0.00085	0.0201717	yes
XLOC_015095	XLOC_015095	Mir568	chr11:61127261-61133205	WT	KO	OK	16.6827	30.1794	0.855211	1.43369	0.00085	0.0201717	yes
XLOC_016815	XLOC_016815	-	chr12:13471957-13472483	WT	KO	OK	1.55587	0	#NAME?	nan	0.00085	0.0201717	yes
XLOC_021851	XLOC_021851	Klf3	chr14:44952287-44974726	WT	KO	OK	15.8715	28.6432	0.851755	1.41447	0.00085	0.0201717	yes
XLOC_026487	XLOC_026487	-	chr16:19068587-19068733	WT	KO	OK	29.611	0	#NAME?	nan	0.00085	0.0201717	yes
XLOC_027465	XLOC_027465	-	chr17:16196453-16196779	WT	KO	OK	4.49403	0	#NAME?	nan	0.00085	0.0201717	yes
XLOC_027983	XLOC_027983	-	chr17:55123631-55124004	WT	KO	OK	2.90315	0	#NAME?	nan	0.00085	0.0201717	yes
XLOC_036906	XLOC_036906	Zzz3	chr2:276312458-276347991	WT	KO	OK	4.21226	10.0392	1.25298	1.42196	0.00085	0.0201717	yes
XLOC_038849	XLOC_038849	Trim59	chr2:184991027-185002731	WT	KO	OK	7.6725	19.5269	1.34769	1.53127	0.00085	0.0201717	yes
XLOC_040384	XLOC_040384	Pi16	chr20:9163204-9172499	WT	KO	OK	70.433	26.3482	-1.41855	-1.40632	0.00085	0.0201717	yes
XLOC_051072	XLOC_051072	-	chr4:185369145-185369803	WT	KO	OK	1.15889	0	#NAME?	nan	0.00085	0.0201717	yes
XLOC_056062	XLOC_056062	Khdrbs1	chr5:151655103-151680547	WT	KO	OK	43.9613	74.8934	0.768603	1.37782	0.00085	0.0201717	yes
XLOC_056086	XLOC_056086	-	chr5:153756848-153757082	WT	KO	OK	4.59231	0	#NAME?	nan	0.00085	0.0201717	yes
XLOC_056705	XLOC_056705	RGD1562284	chr6:1647588-1679763	WT	KO	OK	13.9044	36.1538	1.37861	1.56957	0.00085	0.0201717	yes
XLOC_061036	XLOC_061036	-	chr7:59337630-59337860	WT	KO	OK	5.21271	0	#NAME?	nan	0.00085	0.0201717	yes
XLOC_063043	XLOC_063043	-	chr7:63583139-63583495	WT	KO	OK	2.56858	0	#NAME?	nan	0.00085	0.0201717	yes
XLOC_063791	XLOC_063791	-	chr7:121223432-121223690	WT	KO	OK	6.47615	0	#NAME?	nan	0.00085	0.0201717	yes
XLOC_066845	XLOC_066845	-	chr8:52155878-52159800	WT	KO	OK	1.86923	0	#NAME?	nan	0.00085	0.0201717	yes
XLOC_067007	XLOC_067007	-	chr8:62725319-62725762	WT	KO	OK	1.26757	0	#NAME?	nan	0.00085	0.0201717	yes
XLOC_070146	XLOC_070146	Col5a2	chr9:51756908-51906495	WT	KO	OK	54.4126	96.5231	0.826934	1.46926	0.00085	0.0201717	yes
XLOC_071144	XLOC_071144	Prps2	chrX:28831386-28868981	WT	KO	OK	17.8106	32.997	0.8896	1.40603	0.00085	0.0201717	yes
XLOC_000377	XLOC_000377	Hey2	chr1:30633674-30643762	WT	KO	OK	12.2766	29.2079	1.25045	1.57477	0.0009	0.0206647	yes
XLOC_002083	XLOC_002083	Flna	chr1:152204098-152228039	WT	KO	OK	565.336	234.286	-1.27084	-1.41121	0.0009	0.0206647	yes
XLOC_002176	XLOC_002176	Tmem126a	chr1:162529249-162537179	WT	KO	OK	21.6317	42.8378	0.985741	1.46803	0.0009	0.0206647	yes
XLOC_002341	XLOC_002341	Clpb	chr1:172929520-173055807	WT	KO	OK	9.86937	2.18332	-2.17643	-1.4227	0.0009	0.0206647	yes
XLOC_003273	XLOC_003273	-	chr1:227820915-227821073	WT	KO	OK	22.4681	0	#NAME?	nan	0.0009	0.0206647	yes
XLOC_008562	XLOC_008562	-	chr1:282545852-282546130	WT	KO	OK	4.54552	0	#NAME?	nan	0.0009	0.0206647	yes
XLOC_010554	XLOC_010554	Ppp1r9b	chr10:82616847-82632357	WT	KO	OK	28.7424	15.0068	-0.937566	-1.49489	0.0009	0.0206647	yes
XLOC_012421	XLOC_012421	Med13	chr10:73600908-73685836	WT	KO	OK	2.31629	6.8299	1.56005	1.62599	0.0009	0.0206647	yes
XLOC_018820	XLOC_018820	Vps4b	chr13:31975736-32000936	WT	KO	OK	33.1836	58.1372	0.80899	1.39476	0.0009	0.0206647	yes
XLOC_020328	XLOC_020328	Ccni	chr14:16267527-16290318	WT	KO	OK	125.055	218.096	0.802404	1.45966	0.0009	0.0206647	yes
XLOC_023604	XLOC_023604	Ndfip2	chr15:92899713-92951933	WT	KO	OK	31.7477	60.7367	0.935919	1.4975	0.0009	0.0206647	yes
XLOC_023892	XLOC_023892	Vcl	chr15:3433520-3522277	WT	KO	OK	38.898	67.1174	0.786993	1.40407	0.0009	0.0206647	yes
XLOC_027328	XLOC_027328	-	chr17:8717375-8717654	WT	KO	OK	5.83471	0	#NAME?	nan	0.0009	0.0206647	yes
XLOC_029713	XLOC_029713	-	chr17:92183317-92183649	WT	KO	OK	2.71487	0	#NAME?	nan	0.0009	0.0206647	yes
XLOC_037965	XLOC_037965	-	chr2:128825345-128825666	WT	KO	OK	4.1454	0	#NAME?	nan	0.0009	0.0206647	yes
XLOC_039368	XLOC_039368	-	chr2:220640339-220640738	WT	KO	OK	2.55256	0	#NAME?	nan	0.0009	0.0206647	yes
XLOC_041238	XLOC_041238	C2	chr20:6616018-6641139	WT	KO	OK	76.0235	42.1942	-0.849399	-1.44215	0.0009	0.0206647	yes
XLOC_045617	XLOC_045617	-	chr3:57878214-57878632	WT	KO	OK	2.39903	0	#NAME?	nan	0.0009	0.0206647	yes
XLOC_049733	XLOC_049733	-	chr4:245656331-245656634	WT	KO	OK	4.20022	0	#NAME?	nan	0.0009	0.0206647	yes
XLOC_054259	XLOC_054259	Dhrs3	chr5:166490224-166524733	WT	KO	OK	48.603	24.117	-1.011	-1.44933	0.0009	0.0206647	yes
XLOC_054879	XLOC_054879	Ndufb6	chr5:61110998-61120566	WT	KO	OK	181.548	319.062	0.813484	1.36527	0.0009	0.0206647	yes
XLOC_057869	XLOC_057869	-	chr6:110752988-110753425	WT	KO	OK	2.13659	0	#NAME?	nan	0.0009	0.0206647	yes
XLOC_062379	XLOC_062379	PIP5K1C	chr7:11433955-11461658	WT	KO	OK	9.61324	3.36255	-1.51547	-1.55785	0.0009	0.0206647	yes
XLOC_069737	XLOC_069737	Mea1	chr9:15493417-15525376	WT	KO	OK	150.58	69.0853	-1.12408	-1.41458	0.0009	0.0206647	yes
XLOC_004847	XLOC_004847	-	chr1:43132838-43133259	WT	KO	OK	2.50098	0	#NAME?	nan	0.00095	0.0209618	yes
XLOC_006758	XLOC_006758	ENSRNOG00000031230	chr1:175098755-175100086	WT	KO	OK	270.626	126.621	-1.09578	-1.51149	0.00095	0.0209618	yes
XLOC_007396	XLOC_007396	-	chr1:218171111-218171498	WT	KO	OK	3.10883	0	#NAME?	nan	0.00095	0.0209618	yes
XLOC_007628	XLOC_007628	ENSRNOG00000046560	chr1:227765418-227765831	WT	KO	OK	4.14334	0	#NAME?	nan	0.00095	0.0209618	yes
XLOC_008643	XLOC_008643	-	chr1:285247657-285248106	WT	KO	OK	2.13292	0	#NAME?	nan	0.00095	0.0209618	yes
XLOC_009614	XLOC_009614	P4ha2	chr10:39214790-39243699	WT	KO	OK	34.0242	15.6674	-1.11879	-1.5172	0.00095	0.0209618	yes
XLOC_010062	XLOC_010062	Rabep1	chr10:57207872-57324847	WT	KO	OK	13.7244	27.7173	1.01404	1.50293	0.00095	0.0209618	yes
XLOC_011848	XLOC_011848	Rnf187	chr10:45030945-45036845	WT	KO	OK	44.5874	20.2797	-1.1366	-1.56282	0.00095	0.0209618	yes
XLOC_012179	XLOC_012179	Serpinf1	chr10:61954912-61969094	WT	KO	OK	944.162	535.135	-0.819131	-1.39365	0.00095	0.0209618	yes
XLOC_012805	XLOC_012805	-	chr10:88537381-88537765	WT	KO	OK	2.88375	0	#NAME?	nan	0.00095	0.0209618	yes
XLOC_015652	XLOC_015652	-	chr11:92068238-92068666	WT	KO	OK	1.40614	0	#NAME?	nan	0.00095	0.0209618	yes
XLOC_021310	XLOC_021310	-	chr14:1471485-1471773	WT	KO	OK	3.27508	0	#NAME?	nan	0.00095	0.0209618	yes
XLOC_022333	XLOC_022333	-	chr14:103064037-103064501	WT	KO	OK	1.51391	0	#NAME?	nan	0.00095	0.0209618	yes
XLOC_023766	XLOC_023766	Itgbl1	chr15:113495793-113761782	WT	KO	OK	171.543	334.306	0.962601	1.47425	0.00095	0.0209618	yes
XLOC_026563	XLOC_026563	-	chr16:20429917-20430201	WT	KO	OK	5.07898	0	#NAME?	nan	0.00095	0.0209618	yes
XLOC_026909	XLOC_026909	Tmem66	chr16:61400973-61419223	WT	KO	OK	68.0663	121.481	0.835714	1.39951	0.00095	0.0209618	yes
XLOC_030033	XLOC_030033	Ube2d2	chr18:28306865-28316132	WT	KO	OK	93.2869	158.456	0.764337	1.3992	0.00095	0.0209618	yes
XLOC_031357	XLOC_031357	Tmed7	chr18:40232004-40240942	WT	KO	OK	33.0867	57.5703	0.799072	1.39378	0.00095	0.0209618	yes
XLOC_031488	XLOC_031488	-	chr18:55732100-55732296	WT	KO	OK	6.16375	0	#NAME?	nan	0.00095	0.0209618	yes
XLOC_035467	XLOC_035467	Dclk1	chr2:164265745-164355201	WT	KO	OK	11.7136	22.6262	0.949811	1.43621	0.00095	0.0209618	yes
XLOC_046212	XLOC_046212	-	chr3:101404489-101405297	WT	KO	OK	13.4203	44.77	1.73812	1.48237	0.00095	0.0209618	yes
XLOC_047267	XLOC_047267	Adnp,Dpm1	chr3:171077548-171125442	WT	KO	OK	41.1747	81.6828	0.988273	1.46645	0.00095	0.0209618	yes
XLOC_053942	XLOC_053942	-	chr5:152395009-152395172	WT	KO	OK	32.481	0	#NAME?	nan	0.00095	0.0209618	yes
XLOC_055287	XLOC_055287	-	chr5:96077733-96078068	WT	KO	OK	1.81731	0	#NAME?	nan	0.00095	0.0209618	yes
XLOC_057154	XLOC_057154	-	chr6:53100249-53102779	WT	KO	OK	3.85932	0	#NAME?	nan	0.00095	0.0209618	yes
XLOC_059507	XLOC_059507	-	chr6:101873725-101873968	WT	KO	OK	3.22949	0	#NAME?	nan	0.00095	0.0209618	yes
XLOC_060429	XLOC_060429	Cd63	chr7:3304374-3305798	WT	KO	OK	1347.94	781.028	-0.787316	-1.42798	0.00095	0.0209618	yes
XLOC_065403	XLOC_065403	-	chr8:74962045-74962474	WT	KO	OK	2.09414	0	#NAME?	nan	0.00095	0.0209618	yes
XLOC_069751	XLOC_069751	Yipf3	chr9:16011991-16017314	WT	KO	OK	19.8148	7.99027	-1.31026	-1.57053	0.00095	0.0209618	yes
XLOC_071694	XLOC_071694	-	chrX:76455138-76455546	WT	KO	OK	1.89275	0	#NAME?	nan	0.00095	0.0209618	yes
XLOC_005427	XLOC_005427	Clptm1	chr1:81814946-81846254	WT	KO	OK	21.1382	8.65578	-1.28811	-1.5024	0.001	0.0213434	yes
XLOC_007810	XLOC_007810	-	chr1:234177782-234180881	WT	KO	OK	530.882	942.03	0.827381	1.43939	0.001	0.0213434	yes
XLOC_009553	XLOC_009553	Ppp2ca	chr10:37324232-37344741	WT	KO	OK	103.067	177.292	0.782542	1.41279	0.001	0.0213434	yes
XLOC_011163	XLOC_011163	Mrpl12	chr10:109251299-109255333	WT	KO	OK	41.8961	11.6329	-1.8486	-1.67157	0.001	0.0213434	yes
XLOC_013704	XLOC_013704	-	chr11:35670471-35672984	WT	KO	OK	1.3977	0	#NAME?	nan	0.001	0.0213434	yes
XLOC_015745	XLOC_015745	-	chr12:8198564-8198937	WT	KO	OK	3.27393	0	#NAME?	nan	0.001	0.0213434	yes
XLOC_017753	XLOC_017753	-	chr13:52954208-52954614	WT	KO	OK	3.15858	0	#NAME?	nan	0.001	0.0213434	yes
XLOC_021621	XLOC_021621	Mob1b	chr14:20866232-20902822	WT	KO	OK	6.56587	12.5929	0.939548	1.37453	0.001	0.0213434	yes
XLOC_023330	XLOC_023330	-	chr15:56707865-56708525	WT	KO	OK	2.05974	0	#NAME?	nan	0.001	0.0213434	yes
XLOC_030053	XLOC_030053	-	chr18:28827153-28827343	WT	KO	OK	19.6736	0	#NAME?	nan	0.001	0.0213434	yes
XLOC_030428	XLOC_030428	Csf1r	chr18:55662899-55689297	WT	KO	OK	15.9333	7.13823	-1.15841	-1.4579	0.001	0.0213434	yes
XLOC_033586	XLOC_033586	Otud4	chr19:42799744-42846155	WT	KO	OK	5.25466	10.5127	1.00046	1.41311	0.001	0.0213434	yes
XLOC_035017	XLOC_035017	-	chr2:113830464-113831006	WT	KO	OK	0	1.18507	inf	nan	0.001	0.0213434	yes
XLOC_038252	XLOC_038252	ENSRNOG00000011640	chr2:137351159-137351549	WT	KO	OK	3.10566	0	#NAME?	nan	0.001	0.0213434	yes
XLOC_040770	XLOC_040770	Lims1	chr20:29774110-29824244	WT	KO	OK	39.1339	68.7917	0.813817	1.42768	0.001	0.0213434	yes
XLOC_046216	XLOC_046216	Eif3m	chr3:101614556-101632161	WT	KO	OK	229.35	388.248	0.759429	1.40741	0.001	0.0213434	yes
XLOC_047250	XLOC_047250	-	chr3:170572810-170573140	WT	KO	OK	3.16865	0	#NAME?	nan	0.001	0.0213434	yes
XLOC_054158	XLOC_054158	Ddost	chr5:160417821-160424999	WT	KO	OK	87.483	48.9135	-0.838772	-1.41479	0.001	0.0213434	yes
XLOC_055669	XLOC_055669	-	chr5:129707482-129707881	WT	KO	OK	2.26615	0	#NAME?	nan	0.001	0.0213434	yes
XLOC_060207	XLOC_060207	-	chr6:146344743-146345142	WT	KO	OK	3.25081	0	#NAME?	nan	0.001	0.0213434	yes
XLOC_061950	XLOC_061950	Miox	chr7:129994006-129996512	WT	KO	OK	1277.74	649.916	-0.975265	-1.50936	0.001	0.0213434	yes
XLOC_065509	XLOC_065509	-	chr8:81716428-81718007	WT	KO	OK	2.67693	0	#NAME?	nan	0.001	0.0213434	yes
XLOC_067665	XLOC_067665	Pccb	chr8:108785372-108836132	WT	KO	OK	38.4896	19.0873	-1.01185	-1.45077	0.001	0.0213434	yes
XLOC_068685	XLOC_068685	Mob4	chr9:61403838-61427828	WT	KO	OK	23.6502	44.6849	0.917932	1.46675	0.001	0.0213434	yes
XLOC_069612	XLOC_069612	Fem1a	chr9:9789509-9792810	WT	KO	OK	10.6728	2.91514	-1.8723	-1.49226	0.001	0.0213434	yes
XLOC_070219	XLOC_070219	Sf3b1	chr9:61275233-61315726	WT	KO	OK	40.9951	69.4596	0.760725	1.39869	0.001	0.0213434	yes
XLOC_007729	XLOC_007729	ENSRNOG00000017884	chr1:230525245-230525974	WT	KO	OK	0.930151	0	#NAME?	nan	0.00105	0.0218875	yes
XLOC_025352	XLOC_025352	Dda1	chr16:19739275-19746866	WT	KO	OK	16.3071	5.21417	-1.64499	-1.4551	0.00105	0.0218875	yes
XLOC_025984	XLOC_025984	ENSRNOG00000038375	chr16:71095552-71096359	WT	KO	OK	198.828	338.892	0.769307	1.37799	0.00105	0.0218875	yes
XLOC_026344	XLOC_026344	Stab1	chr16:7141050-7179494	WT	KO	OK	6.21447	2.36103	-1.39621	-1.51504	0.00105	0.0218875	yes
XLOC_030155	XLOC_030155	Rnf14	chr18:31123502-31147232	WT	KO	OK	29.2547	52.9824	0.856847	1.3991	0.00105	0.0218875	yes
XLOC_031622	XLOC_031622	-	chr18:60388846-60389091	WT	KO	OK	7.65895	0	#NAME?	nan	0.00105	0.0218875	yes
XLOC_032329	XLOC_032329	-	chr19:42522504-42524580	WT	KO	OK	11.0707	26.6981	1.26999	1.47988	0.00105	0.0218875	yes
XLOC_034869	XLOC_034869	SUB1	chr2:82656090-82670880	WT	KO	OK	55.6464	95.0523	0.772433	1.43033	0.00105	0.0218875	yes
XLOC_039694	XLOC_039694	-	chr2:243297855-243298145	WT	KO	OK	5.61896	0	#NAME?	nan	0.00105	0.0218875	yes
XLOC_046045	XLOC_046045	-	chr3:86187236-86187497	WT	KO	OK	6.54896	0	#NAME?	nan	0.00105	0.0218875	yes
XLOC_050116	XLOC_050116	-	chr4:33750685-33751024	WT	KO	OK	2.33283	0	#NAME?	nan	0.00105	0.0218875	yes
XLOC_051729	XLOC_051729	Grcc10	chr4:224281978-224283614	WT	KO	OK	56.5599	16.131	-1.80995	-1.66162	0.00105	0.0218875	yes
XLOC_055422	XLOC_055422	Rps6	chr5:109184688-109187016	WT	KO	OK	158.241	268.553	0.763084	1.32493	0.00105	0.0218875	yes
XLOC_055921	XLOC_055921	Cap1	chr5:144350204-144376518	WT	KO	OK	83.6871	48.5724	-0.78487	-1.38077	0.00105	0.0218875	yes
XLOC_057988	XLOC_057988	-	chr6:115999171-115999481	WT	KO	OK	3.31745	0	#NAME?	nan	0.00105	0.0218875	yes
XLOC_061339	XLOC_061339	Oxr1	chr7:80649323-80812054	WT	KO	OK	44.6358	80.1336	0.844207	1.42807	0.00105	0.0218875	yes
XLOC_063265	XLOC_063265	Klf10	chr7:77258949-77265321	WT	KO	OK	13.789	28.4658	1.04571	1.50639	0.00105	0.0218875	yes
XLOC_065953	XLOC_065953	Lrrfip2	chr8:118722975-118825627	WT	KO	OK	17.2549	5.38458	-1.6801	-1.67037	0.00105	0.0218875	yes
XLOC_069735	XLOC_069735	2310039H08Rik	chr9:15426093-15426438	WT	KO	OK	2.64113	0	#NAME?	nan	0.00105	0.0218875	yes
XLOC_003254	XLOC_003254	Yif1a	chr1:227401137-227405567	WT	KO	OK	31.4857	9.11508	-1.78837	-1.69709	0.0011	0.022273	yes
XLOC_004485	XLOC_004485	Heca	chr1:14730555-14744291	WT	KO	OK	13.2907	24.5214	0.883623	1.42267	0.0011	0.022273	yes
XLOC_005839	XLOC_005839	Emc10	chr1:101558232-101566824	WT	KO	OK	37.7792	14.6545	-1.36625	-1.52418	0.0011	0.022273	yes
XLOC_005847	XLOC_005847	Atf5	chr1:101872583-101876673	WT	KO	OK	436.848	253.162	-0.787068	-1.42287	0.0011	0.022273	yes
XLOC_007644	XLOC_007644	EHBP1L1	chr1:227997204-228017354	WT	KO	OK	13.967	5.00169	-1.48153	-1.50528	0.0011	0.022273	yes
XLOC_008844	XLOC_008844	Rogdi	chr10:9528489-9533108	WT	KO	OK	49.2025	23.4554	-1.06881	-1.4651	0.0011	0.022273	yes
XLOC_009173	XLOC_009173	-	chr10:20021860-20022108	WT	KO	OK	4.15879	0	#NAME?	nan	0.0011	0.022273	yes
XLOC_011847	XLOC_011847	-	chr10:45022703-45022927	WT	KO	OK	10.6057	0	#NAME?	nan	0.0011	0.022273	yes
XLOC_015941	XLOC_015941	Zfp68	chr12:20141421-20156299	WT	KO	OK	10.4663	20.1309	0.943669	1.42163	0.0011	0.022273	yes
XLOC_018323	XLOC_018323	Cd48	chr13:94737392-94760975	WT	KO	OK	229.597	390.61	0.766626	1.38218	0.0011	0.022273	yes
XLOC_019674	XLOC_019674	Ndufs2	chr13:94233720-94246253	WT	KO	OK	130.928	75.3158	-0.797748	-1.39784	0.0011	0.022273	yes
XLOC_023722	XLOC_023722	Mbnl2	chr15:109043304-109200836	WT	KO	OK	37.9501	65.4149	0.785515	1.38439	0.0011	0.022273	yes
XLOC_034532	XLOC_034532	ENSRNOG00000029670	chr2:57324936-57325407	WT	KO	OK	1.3328	0	#NAME?	nan	0.0011	0.022273	yes
XLOC_036181	XLOC_036181	-	chr2:219335975-219336330	WT	KO	OK	2.95869	0	#NAME?	nan	0.0011	0.022273	yes
XLOC_042859	XLOC_042859	-	chr3:64172748-64172986	WT	KO	OK	4.56135	0	#NAME?	nan	0.0011	0.022273	yes
XLOC_043016	XLOC_043016	Ube2e3	chr3:72378561-72434857	WT	KO	OK	46.227	82.7557	0.840124	1.39178	0.0011	0.022273	yes
XLOC_043705	XLOC_043705	-	chr3:125749222-125749612	WT	KO	OK	1.64547	0	#NAME?	nan	0.0011	0.022273	yes
XLOC_047441	XLOC_047441	-	chr3:181420901-181421269	WT	KO	OK	2.9456	0	#NAME?	nan	0.0011	0.022273	yes
XLOC_052417	XLOC_052417	Rab2a	chr5:26385974-26450028	WT	KO	OK	125.067	211.759	0.759725	1.40512	0.0011	0.022273	yes
XLOC_056875	XLOC_056875	-	chr6:32308564-32308918	WT	KO	OK	3.12265	0	#NAME?	nan	0.0011	0.022273	yes
XLOC_058490	XLOC_058490	-	chr6:146973117-146973478	WT	KO	OK	3.14103	0	#NAME?	nan	0.0011	0.022273	yes
XLOC_060342	XLOC_060342	-	chr6:155998765-156001387	WT	KO	OK	10.2045	22.8067	1.16025	1.45035	0.0011	0.022273	yes
XLOC_064246	XLOC_064246	-	chr7:142362246-142362733	WT	KO	OK	1.35336	0	#NAME?	nan	0.0011	0.022273	yes
XLOC_067454	XLOC_067454	Hmgn3	chr8:90151451-90187802	WT	KO	OK	83.6488	158.189	0.919229	1.41074	0.0011	0.022273	yes
XLOC_005587	XLOC_005587	-	chr1:88499448-88499834	WT	KO	OK	2.59256	0	#NAME?	nan	0.00115	0.0227162	yes
XLOC_011902	XLOC_011902	Flii	chr10:46728480-46742400	WT	KO	OK	14.4296	6.4868	-1.15345	-1.47328	0.00115	0.0227162	yes
XLOC_013032	XLOC_013032	-	chr10:95039725-95040215	WT	KO	OK	1.5765	0	#NAME?	nan	0.00115	0.0227162	yes
XLOC_013250	XLOC_013250	-	chr10:106090174-106092612	WT	KO	OK	3.62717	0	#NAME?	nan	0.00115	0.0227162	yes
XLOC_015164	XLOC_015164	Pvrl3	chr11:62049049-62144719	WT	KO	OK	12.0843	23.8094	0.978394	1.3807	0.00115	0.0227162	yes
XLOC_018517	XLOC_018517	-	chr13:104530091-104530464	WT	KO	OK	3.18359	0	#NAME?	nan	0.00115	0.0227162	yes
XLOC_025426	XLOC_025426	Zfp868,Zfp869	chr16:21352944-21438942	WT	KO	OK	19.5767	39.0882	0.997594	1.41823	0.00115	0.0227162	yes
XLOC_032032	XLOC_032032	-	chr19:11245474-11245751	WT	KO	OK	4.57831	0	#NAME?	nan	0.00115	0.0227162	yes
XLOC_036640	XLOC_036640	-	chr2:255081811-255082197	WT	KO	OK	0	3.01153	inf	nan	0.00115	0.0227162	yes
XLOC_046115	XLOC_046115	Cd82	chr3:89026123-89070598	WT	KO	OK	49.0509	22.3639	-1.13311	-1.54141	0.00115	0.0227162	yes
XLOC_048086	XLOC_048086	-	chr4:58429086-58429437	WT	KO	OK	2.29167	0	#NAME?	nan	0.00115	0.0227162	yes
XLOC_052909	XLOC_052909	Smc2	chr5:73152086-73198318	WT	KO	OK	3.01501	8.67313	1.52439	1.57527	0.00115	0.0227162	yes
XLOC_060200	XLOC_060200	Akt1	chr6:146225956-146243880	WT	KO	OK	28.0566	11.782	-1.25175	-1.60409	0.00115	0.0227162	yes
XLOC_061856	XLOC_061856	-	chr7:126272230-126272909	WT	KO	OK	1.51148	0	#NAME?	nan	0.00115	0.0227162	yes
XLOC_061946	XLOC_061946	-	chr7:129902722-129907685	WT	KO	OK	4.21914	0	#NAME?	nan	0.00115	0.0227162	yes
XLOC_061993	XLOC_061993	Pphln1	chr7:134270136-134361035	WT	KO	OK	5.0219	12.2802	1.29002	1.4981	0.00115	0.0227162	yes
XLOC_062158	XLOC_062158	-	chr7:142363983-142364206	WT	KO	OK	10.5963	0	#NAME?	nan	0.00115	0.0227162	yes
XLOC_062260	XLOC_062260	Esyt1	chr7:2897631-2914841	WT	KO	OK	24.2865	12.8175	-0.922037	-1.3729	0.00115	0.0227162	yes
XLOC_062420	XLOC_062420	Ndufs7	chr7:12488474-12496109	WT	KO	OK	27.1758	6.36395	-2.09433	-1.26486	0.00115	0.0227162	yes
XLOC_063655	XLOC_063655	Naprt1	chr7:116814963-116818403	WT	KO	OK	17.0652	5.39995	-1.66004	-1.43505	0.00115	0.0227162	yes
XLOC_067748	XLOC_067748	Parp3	chr8:114537739-114543478	WT	KO	OK	16.0491	4.68794	-1.77546	-1.5969	0.00115	0.0227162	yes
XLOC_001596	XLOC_001596	Napsa	chr1:101642883-101655189	WT	KO	OK	51.8418	22.5542	-1.20072	-1.52676	0.0012	0.0230596	yes
XLOC_006325	XLOC_006325	Furin	chr1:143137722-143150202	WT	KO	OK	9.95606	2.68005	-1.89332	-1.71621	0.0012	0.0230596	yes
XLOC_007156	XLOC_007156	Ppp4c	chr1:205198900-205205448	WT	KO	OK	28.6476	10.5049	-1.44735	-1.38669	0.0012	0.0230596	yes
XLOC_011946	XLOC_011946	Ncor1	chr10:48415981-48559314	WT	KO	OK	10.5882	22.3115	1.07533	1.39902	0.0012	0.0230596	yes
XLOC_021283	XLOC_021283	Smek2	chr14:113245253-113293251	WT	KO	OK	12.7997	23.6237	0.884121	1.41063	0.0012	0.0230596	yes
XLOC_032533	XLOC_032533	-	chr19:54264976-54265360	WT	KO	OK	1.69283	0	#NAME?	nan	0.0012	0.0230596	yes
XLOC_033489	XLOC_033489	ENSRNOG00000049931	chr19:36330525-36334862	WT	KO	OK	41.2895	20.6101	-1.00242	-1.44768	0.0012	0.0230596	yes
XLOC_033971	XLOC_033971	Cyba	chr19:65909156-65978333	WT	KO	OK	103.678	31.3013	-1.72781	-1.75418	0.0012	0.0230596	yes
XLOC_035495	XLOC_035495	-	chr2:168075483-168077130	WT	KO	OK	2.80802	12.0856	2.10567	1.3598	0.0012	0.0230596	yes
XLOC_044128	XLOC_044128	-	chr3:137967942-137968304	WT	KO	OK	2.3837	0	#NAME?	nan	0.0012	0.0230596	yes
XLOC_045063	XLOC_045063	-	chr3:11787798-11788033	WT	KO	OK	8.72819	0	#NAME?	nan	0.0012	0.0230596	yes
XLOC_046503	XLOC_046503	-	chr3:124089453-124089800	WT	KO	OK	3.69777	0	#NAME?	nan	0.0012	0.0230596	yes
XLOC_046596	XLOC_046596	-	chr3:128348377-128348908	WT	KO	OK	1.25385	0	#NAME?	nan	0.0012	0.0230596	yes
XLOC_053934	XLOC_053934	Pef1	chr5:152039074-152062360	WT	KO	OK	32.3233	10.8814	-1.57072	-1.62622	0.0012	0.0230596	yes
XLOC_053947	XLOC_053947	Laptm5	chr5:152749593-152771632	WT	KO	OK	35.6299	16.9806	-1.0692	-1.47252	0.0012	0.0230596	yes
XLOC_059331	XLOC_059331	Dnajb9	chr6:73754560-73758774	WT	KO	OK	32.614	61.4018	0.912789	1.41333	0.0012	0.0230596	yes
XLOC_064239	XLOC_064239	Atf7	chr7:141926907-142016018	WT	KO	OK	30.6898	4.79301	-2.67875	-2.46414	0.0012	0.0230596	yes
XLOC_065727	XLOC_065727	Rbp1	chr8:105891147-105912684	WT	KO	OK	155.846	77.4026	-1.00967	-1.44752	0.0012	0.0230596	yes
XLOC_066653	XLOC_066653	AW551984	chr8:43301670-43322826	WT	KO	OK	8.86473	18.7927	1.08403	1.4632	0.0012	0.0230596	yes
XLOC_067537	XLOC_067537	Tmed3	chr8:96576975-96584888	WT	KO	OK	156.267	88.5629	-0.819241	-1.4166	0.0012	0.0230596	yes
XLOC_069599	XLOC_069599	-	chr9:9525926-9526416	WT	KO	OK	2.14037	0	#NAME?	nan	0.0012	0.0230596	yes
XLOC_069858	XLOC_069858	-	chr9:25969880-25970227	WT	KO	OK	3.08939	0	#NAME?	nan	0.0012	0.0230596	yes
XLOC_070468	XLOC_070468	Obsl1	chr9:82449618-82468812	WT	KO	OK	2.3641	0.161772	-3.86926	-1.25611	0.0012	0.0230596	yes
XLOC_071042	XLOC_071042	Rbm3	chrX:15882040-15885501	WT	KO	OK	420.615	815.351	0.954923	1.5086	0.0012	0.0230596	yes
XLOC_004086	XLOC_004086	Add3	chr1:281267468-281375203	WT	KO	OK	52.9998	89.7632	0.760138	1.37063	0.00125	0.0235667	yes
XLOC_005159	XLOC_005159	-	chr1:65021058-65021581	WT	KO	OK	1.37969	0	#NAME?	nan	0.00125	0.0235667	yes
XLOC_005646	XLOC_005646	Rbm42	chr1:90254913-90264844	WT	KO	OK	27.8181	7.40154	-1.91012	-1.72914	0.00125	0.0235667	yes
XLOC_010639	XLOC_010639	-	chr10:84672278-84673254	WT	KO	OK	3.96603	0	#NAME?	nan	0.00125	0.0235667	yes
XLOC_010872	XLOC_010872	Ace3	chr10:93922061-93957568	WT	KO	OK	14.6528	5.09581	-1.52379	-1.54553	0.00125	0.0235667	yes
XLOC_020419	XLOC_020419	-	chr14:22852563-22852803	WT	KO	OK	7.85847	0	#NAME?	nan	0.00125	0.0235667	yes
XLOC_025849	XLOC_025849	-	chr16:58861284-58861720	WT	KO	OK	1.56434	0	#NAME?	nan	0.00125	0.0235667	yes
XLOC_031974	XLOC_031974	Cdh11	chr19:2374107-2531571	WT	KO	OK	14.1778	26.9726	0.927865	1.50671	0.00125	0.0235667	yes
XLOC_033665	XLOC_033665	-	chr19:49909943-49911239	WT	KO	OK	2.15393	0	#NAME?	nan	0.00125	0.0235667	yes
XLOC_034096	XLOC_034096	-	chr19:70103151-70103588	WT	KO	OK	1.69197	0	#NAME?	nan	0.00125	0.0235667	yes
XLOC_034111	XLOC_034111	-	chr19:70167332-70167810	WT	KO	OK	1.52206	0	#NAME?	nan	0.00125	0.0235667	yes
XLOC_040358	XLOC_040358	Srsf3	chr20:8534888-8545103	WT	KO	OK	88.7052	151.845	0.77551	1.42533	0.00125	0.0235667	yes
XLOC_043246	XLOC_043246	-	chr3:87804962-87805213	WT	KO	OK	7.65707	0	#NAME?	nan	0.00125	0.0235667	yes
XLOC_044866	XLOC_044866	Ogfr	chr3:179794350-179800638	WT	KO	OK	13.2402	4.38839	-1.59316	-1.33613	0.00125	0.0235667	yes
XLOC_046674	XLOC_046674	Pcna	chr3:131376227-131380189	WT	KO	OK	104.87	188.938	0.849308	1.42038	0.00125	0.0235667	yes
XLOC_062886	XLOC_062886	-	chr7:53660755-53661029	WT	KO	OK	5.87051	0	#NAME?	nan	0.00125	0.0235667	yes
XLOC_068488	XLOC_068488	-	chr9:42530684-42531020	WT	KO	OK	1.74314	0	#NAME?	nan	0.00125	0.0235667	yes
XLOC_001133	XLOC_001133	Dmpk	chr1:81257119-81267129	WT	KO	OK	45.2324	23.8527	-0.923202	-1.38999	0.0013	0.0239245	yes
XLOC_001174	XLOC_001174	-	chr1:82248043-82248196	WT	KO	OK	30.4449	0	#NAME?	nan	0.0013	0.0239245	yes
XLOC_003303	XLOC_003303	-	chr1:228215775-228216039	WT	KO	OK	6.60702	0	#NAME?	nan	0.0013	0.0239245	yes
XLOC_010476	XLOC_010476	Dhx40	chr10:75981099-76019882	WT	KO	OK	16.6053	30.7443	0.888676	1.40178	0.0013	0.0239245	yes
XLOC_011530	XLOC_011530	Npm1	chr10:17965977-17975978	WT	KO	OK	424.582	737.42	0.796443	1.42565	0.0013	0.0239245	yes
XLOC_015457	XLOC_015457	-	chr11:77380879-77381289	WT	KO	OK	9.98549	0	#NAME?	nan	0.0013	0.0239245	yes
XLOC_024576	XLOC_024576	Sorbs3	chr15:55585159-55616959	WT	KO	OK	36.2482	16.2913	-1.15381	-1.4847	0.0013	0.0239245	yes
XLOC_025356	XLOC_025356	Mvb12a	chr16:19833919-19838783	WT	KO	OK	41.5318	11.2018	-1.89048	-1.7315	0.0013	0.0239245	yes
XLOC_027451	XLOC_027451	-	chr17:15628367-15628753	WT	KO	OK	3.27177	0	#NAME?	nan	0.0013	0.0239245	yes
XLOC_039121	XLOC_039121	-	chr2:206910924-206911217	WT	KO	OK	3.78677	0	#NAME?	nan	0.0013	0.0239245	yes
XLOC_042175	XLOC_042175	Cercam	chr3:13774536-13788191	WT	KO	OK	45.5644	24.5928	-0.889669	-1.39069	0.0013	0.0239245	yes
XLOC_042194	XLOC_042194	Ppp2r4	chr3:14334895-14365358	WT	KO	OK	33.3832	14.0179	-1.25185	-1.56972	0.0013	0.0239245	yes
XLOC_044937	XLOC_044937	Hnmt	chr3:896389-928854	WT	KO	OK	61.9785	109.407	0.819862	1.33222	0.0013	0.0239245	yes
XLOC_046190	XLOC_046190	Caprin1	chr3:100342376-100374879	WT	KO	OK	47.4793	78.9036	0.732794	1.35238	0.0013	0.0239245	yes
XLOC_046769	XLOC_046769	SNX5	chr3:144812214-144831878	WT	KO	OK	89.5856	153.375	0.775728	1.35801	0.0013	0.0239245	yes
XLOC_050490	XLOC_050490	-	chr4:65824015-65824324	WT	KO	OK	4.66423	0	#NAME?	nan	0.0013	0.0239245	yes
XLOC_054374	XLOC_054374	Rpl22	chr5:173055214-173066418	WT	KO	OK	1692.23	1024.44	-0.724082	-1.34535	0.0013	0.0239245	yes
XLOC_056317	XLOC_056317	-	chr5:161485720-161486311	WT	KO	OK	1.606	0	#NAME?	nan	0.0013	0.0239245	yes
XLOC_059957	XLOC_059957	Rps6ka5	chr6:133782183-133959292	WT	KO	OK	3.02044	8.91973	1.56224	1.59031	0.0013	0.0239245	yes
XLOC_066415	XLOC_066415	Cdc37	chr8:22216394-22229971	WT	KO	OK	40.4616	18.8407	-1.1027	-1.46483	0.0013	0.0239245	yes
XLOC_070141	XLOC_070141	-	chr9:51496056-51619478	WT	KO	OK	2.26396	0	#NAME?	nan	0.0013	0.0239245	yes
XLOC_070499	XLOC_070499	Serpine2	chr9:85312142-85375551	WT	KO	OK	39.3612	70.8544	0.848084	1.38518	0.0013	0.0239245	yes
XLOC_000314	XLOC_000314	-	chr1:23475046-23475369	WT	KO	OK	4.39602	0	#NAME?	nan	0.00135	0.0243172	yes
XLOC_005904	XLOC_005904	Fgf21	chr1:102674358-102675602	WT	KO	OK	1.2639	0	#NAME?	nan	0.00135	0.0243172	yes
XLOC_023733	XLOC_023733	-	chr15:109276582-109277062	WT	KO	OK	1.9439	0	#NAME?	nan	0.00135	0.0243172	yes
XLOC_025756	XLOC_025756	Tlr3	chr16:49739509-49753942	WT	KO	OK	5.67736	12.3883	1.12568	1.43703	0.00135	0.0243172	yes
XLOC_029747	XLOC_029747	Mib1	chr18:2003878-2134768	WT	KO	OK	10.1948	18.1752	0.834135	1.42132	0.00135	0.0243172	yes
XLOC_030405	XLOC_030405	Dctn4	chr18:55030627-55057673	WT	KO	OK	13.9825	26.7481	0.935813	1.3896	0.00135	0.0243172	yes
XLOC_033301	XLOC_033301	Mmp2	chr19:26629725-26658974	WT	KO	OK	218.454	124.655	-0.809384	-1.41889	0.00135	0.0243172	yes
XLOC_034343	XLOC_034343	-	chr2:42211341-42212119	WT	KO	OK	1.27307	0	#NAME?	nan	0.00135	0.0243172	yes
XLOC_035409	XLOC_035409	Naa15	chr2:159946627-160009197	WT	KO	OK	7.97117	15.26	0.936892	1.43142	0.00135	0.0243172	yes
XLOC_035497	XLOC_035497	Selt	chr2:168183453-168199941	WT	KO	OK	63.3525	105.403	0.734442	1.33106	0.00135	0.0243172	yes
XLOC_036362	XLOC_036362	-	chr2:229246089-229246415	WT	KO	OK	0	2.9945	inf	nan	0.00135	0.0243172	yes
XLOC_043643	XLOC_043643	Hypk	chr3:119963811-119964965	WT	KO	OK	359.459	191.511	-0.908401	-1.36545	0.00135	0.0243172	yes
XLOC_045096	XLOC_045096	Ccbl1	chr3:14104436-14138117	WT	KO	OK	47.0425	22.8959	-1.03887	-1.3847	0.00135	0.0243172	yes
XLOC_049224	XLOC_049224	Fam21c	chr4:214084982-214143362	WT	KO	OK	40.661	76.7248	0.916046	1.38619	0.00135	0.0243172	yes
XLOC_050517	XLOC_050517	-	chr4:66252318-66252886	WT	KO	OK	1.62365	0	#NAME?	nan	0.00135	0.0243172	yes
XLOC_050937	XLOC_050937	-	chr4:179652861-179653533	WT	KO	OK	0	1.30842	inf	nan	0.00135	0.0243172	yes
XLOC_052256	XLOC_052256	-	chr5:2841857-2842502	WT	KO	OK	1.38315	0	#NAME?	nan	0.00135	0.0243172	yes
XLOC_055722	XLOC_055722	Gpx7	chr5:131847355-131855200	WT	KO	OK	116.56	61.1011	-0.931807	-1.37749	0.00135	0.0243172	yes
XLOC_059198	XLOC_059198	Ywhaq	chr6:60331002-60361242	WT	KO	OK	211.67	357.053	0.754318	1.38957	0.00135	0.0243172	yes
XLOC_071958	XLOC_071958	-	chrX:115057789-115058162	WT	KO	OK	1.92086	0	#NAME?	nan	0.00135	0.0243172	yes
XLOC_000235	XLOC_000235	-	chr1:18061475-18062032	WT	KO	OK	1.20423	0	#NAME?	nan	0.0014	0.0247193	yes
XLOC_012628	XLOC_012628	NFE2L1	chr10:84475359-84492171	WT	KO	OK	30.1528	16.8571	-0.838931	-1.3871	0.0014	0.0247193	yes
XLOC_013586	XLOC_013586	-	chr11:19783263-19783547	WT	KO	OK	2.72032	0	#NAME?	nan	0.0014	0.0247193	yes
XLOC_016486	XLOC_016486	Cox6a1	chr12:48781113-48832872	WT	KO	OK	795.098	378.561	-1.07061	-1.50723	0.0014	0.0247193	yes
XLOC_017310	XLOC_017310	PPP1CC	chr12:41744529-41761986	WT	KO	OK	386.265	990.404	1.35842	1.48902	0.0014	0.0247193	yes
XLOC_030774	XLOC_030774	Hsbp1l1	chr18:72054142-72059978	WT	KO	OK	1.84899	0	#NAME?	nan	0.0014	0.0247193	yes
XLOC_035297	XLOC_035297	-	chr2:143359754-143361182	WT	KO	OK	6.72696	0	#NAME?	nan	0.0014	0.0247193	yes
XLOC_045102	XLOC_045102	Crat	chr3:14320764-14334358	WT	KO	OK	11.7001	3.58881	-1.70494	-1.51887	0.0014	0.0247193	yes
XLOC_046227	XLOC_046227	Dnajc24	chr3:102647265-102687967	WT	KO	OK	25.4347	83.4067	1.71336	1.59937	0.0014	0.0247193	yes
XLOC_046784	XLOC_046784	-	chr3:146864628-146865231	WT	KO	OK	0.996909	0	#NAME?	nan	0.0014	0.0247193	yes
XLOC_049402	XLOC_049402	ENSRNOG00000049795,Vwf	chr4:225098530-225229261	WT	KO	OK	586.931	90.4097	-2.69864	-1.65083	0.0014	0.0247193	yes
XLOC_052733	XLOC_052733	Chmp5	chr5:61798613-61815784	WT	KO	OK	102.468	177.052	0.788993	1.38173	0.0014	0.0247193	yes
XLOC_053755	XLOC_053755	-	chr5:144768602-144768885	WT	KO	OK	1.99622	0	#NAME?	nan	0.0014	0.0247193	yes
XLOC_054627	XLOC_054627	Rps20	chr5:21486033-21487196	WT	KO	OK	3143.52	1791.47	-0.811241	-1.39312	0.0014	0.0247193	yes
XLOC_056492	XLOC_056492	-	chr5:171461920-171473849	WT	KO	OK	0	4.56444	inf	nan	0.0014	0.0247193	yes
XLOC_063783	XLOC_063783	Cbx6	chr7:121038957-121048988	WT	KO	OK	20.4469	11.3263	-0.852199	-1.35537	0.0014	0.0247193	yes
XLOC_067197	XLOC_067197	ENSRNOG00000050648	chr8:72142801-72160730	WT	KO	OK	38.4211	10.4579	-1.8773	-1.47488	0.0014	0.0247193	yes
XLOC_068130	XLOC_068130	-	chr9:9291148-9291291	WT	KO	OK	33.3267	0	#NAME?	nan	0.0014	0.0247193	yes
XLOC_068941	XLOC_068941	-	chr9:80788119-80788563	WT	KO	OK	0	1.25132	inf	nan	0.0014	0.0247193	yes
XLOC_007452	XLOC_007452	Sct	chr1:221182401-221183204	WT	KO	OK	1.70293	0	#NAME?	nan	0.00145	0.0252086	yes
XLOC_007572	XLOC_007572	Adrbk1	chr1:226405648-226414697	WT	KO	OK	12.6477	3.57138	-1.82432	-1.58972	0.00145	0.0252086	yes
XLOC_012954	XLOC_012954	Limd2	chr10:94099476-94101898	WT	KO	OK	25.0403	8.15596	-1.61833	-1.36981	0.00145	0.0252086	yes
XLOC_014443	XLOC_014443	Ostn	chr11:83846850-83872970	WT	KO	OK	0.335099	13.1251	5.2916	1.25531	0.00145	0.0252086	yes
XLOC_017325	XLOC_017325	-	chr12:42224604-42225103	WT	KO	OK	2.48442	0	#NAME?	nan	0.00145	0.0252086	yes
XLOC_020335	XLOC_020335	Scarb2	chr14:16980269-17034264	WT	KO	OK	33.1425	56.5735	0.771445	1.40154	0.00145	0.0252086	yes
XLOC_031971	XLOC_031971	-	chr19:1742501-1742862	WT	KO	OK	4.33253	0	#NAME?	nan	0.00145	0.0252086	yes
XLOC_044585	XLOC_044585	-	chr3:166386501-166387340	WT	KO	OK	1.22319	0	#NAME?	nan	0.00145	0.0252086	yes
XLOC_045251	XLOC_045251	-	chr3:19767484-19767767	WT	KO	OK	2.45588	0	#NAME?	nan	0.00145	0.0252086	yes
XLOC_056850	XLOC_056850	Cwf19l2	chr6:28868715-28935814	WT	KO	OK	2.94281	7.284	1.30754	1.56319	0.00145	0.0252086	yes
XLOC_060915	XLOC_060915	Atp2b1	chr7:41153992-41261380	WT	KO	OK	8.06666	15.3461	0.927831	1.36346	0.00145	0.0252086	yes
XLOC_065184	XLOC_065184	-	chr8:64073672-64073833	WT	KO	OK	40.8176	0	#NAME?	nan	0.00145	0.0252086	yes
XLOC_065946	XLOC_065946	-	chr8:118515650-118516052	WT	KO	OK	3.41194	0	#NAME?	nan	0.00145	0.0252086	yes
XLOC_067652	XLOC_067652	Nck1	chr8:108203928-108218711	WT	KO	OK	64.8788	115.228	0.828674	1.36674	0.00145	0.0252086	yes
XLOC_068732	XLOC_068732	Stradb	chr9:65570180-65589257	WT	KO	OK	10.3995	25.5924	1.2992	1.48556	0.00145	0.0252086	yes
XLOC_003022	XLOC_003022	-	chr1:214923862-214924370	WT	KO	OK	2.06154	0	#NAME?	nan	0.0015	0.0255542	yes
XLOC_004298	XLOC_004298	-	chr1:289476799-289477038	WT	KO	OK	9.13192	0	#NAME?	nan	0.0015	0.0255542	yes
XLOC_012303	XLOC_012303	Rab34	chr10:66182983-66185961	WT	KO	OK	67.9979	31.7043	-1.10081	-1.43411	0.0015	0.0255542	yes
XLOC_013055	XLOC_013055	-	chr10:95420358-95420677	WT	KO	OK	2.37384	0	#NAME?	nan	0.0015	0.0255542	yes
XLOC_030108	XLOC_030108	-	chr18:30278215-30278516	WT	KO	OK	3.89114	0	#NAME?	nan	0.0015	0.0255542	yes
XLOC_030289	XLOC_030289	Snx2	chr18:47347480-47389036	WT	KO	OK	66.1503	112.487	0.765935	1.37701	0.0015	0.0255542	yes
XLOC_031251	XLOC_031251	-	chr18:30989982-30994041	WT	KO	OK	13.6788	0	#NAME?	nan	0.0015	0.0255542	yes
XLOC_033035	XLOC_033035	-	chr19:66351188-66351792	WT	KO	OK	1.17859	0	#NAME?	nan	0.0015	0.0255542	yes
XLOC_038734	XLOC_038734	-	chr2:168023196-168023675	WT	KO	OK	1.6541	0	#NAME?	nan	0.0015	0.0255542	yes
XLOC_040463	XLOC_040463	-	chr20:11442386-11442780	WT	KO	OK	1.42064	0	#NAME?	nan	0.0015	0.0255542	yes
XLOC_049504	XLOC_049504	-	chr4:232847262-232851633	WT	KO	OK	1.32255	0	#NAME?	nan	0.0015	0.0255542	yes
XLOC_055334	XLOC_055334	-	chr5:103897469-103898031	WT	KO	OK	0.721924	17.1194	4.56764	1.26219	0.0015	0.0255542	yes
XLOC_056779	XLOC_056779	Ppm1b	chr6:8152840-8212705	WT	KO	OK	24.2204	44.0021	0.86135	1.37703	0.0015	0.0255542	yes
XLOC_059470	XLOC_059470	Rpl10l	chr6:97714710-97715355	WT	KO	OK	1.00501	0	#NAME?	nan	0.0015	0.0255542	yes
XLOC_062409	XLOC_062409	Scamp4	chr7:12137245-12149668	WT	KO	OK	15.1888	3.30293	-2.20119	-1.50803	0.0015	0.0255542	yes
XLOC_062439	XLOC_062439	-	chr7:12592731-12594433	WT	KO	OK	2.02281	0	#NAME?	nan	0.0015	0.0255542	yes
XLOC_062597	XLOC_062597	-	chr7:25482560-25482921	WT	KO	OK	2.74373	0	#NAME?	nan	0.0015	0.0255542	yes
XLOC_067256	XLOC_067256	-	chr8:75841315-75841691	WT	KO	OK	1.55499	0	#NAME?	nan	0.0015	0.0255542	yes
XLOC_072546	XLOC_072546	Rbbp7	chrX:33995672-34012812	WT	KO	OK	103.02	172.962	0.747528	1.36277	0.0015	0.0255542	yes
XLOC_072648	XLOC_072648	Gk	chrX:54426880-54503311	WT	KO	OK	15.6111	28.7366	0.880319	1.39189	0.0015	0.0255542	yes
XLOC_002162	XLOC_002162	Picalm	chr1:160676207-160763504	WT	KO	OK	136.324	239.84	0.815034	1.39707	0.00155	0.0258608	yes
XLOC_006312	XLOC_006312	Cib1	chr1:142969356-142983935	WT	KO	OK	84.5503	33.2832	-1.34501	-1.46559	0.00155	0.0258608	yes
XLOC_006622	XLOC_006622	Rps3	chr1:170637737-170643033	WT	KO	OK	2060.27	1179.22	-0.805001	-1.36634	0.00155	0.0258608	yes
XLOC_010633	XLOC_010633	Copz2	chr10:84511732-84524391	WT	KO	OK	207.631	119.706	-0.794518	-1.32729	0.00155	0.0258608	yes
XLOC_012587	XLOC_012587	Pdk2	chr10:82649281-82663773	WT	KO	OK	25.6541	11.9974	-1.09646	-1.33627	0.00155	0.0258608	yes
XLOC_019695	XLOC_019695	-	chr13:94723369-94723811	WT	KO	OK	2.24655	0	#NAME?	nan	0.00155	0.0258608	yes
XLOC_024438	XLOC_024438	Gnrh1	chr15:47151130-47155339	WT	KO	OK	2.6938	0	#NAME?	nan	0.00155	0.0258608	yes
XLOC_024761	XLOC_024761	-	chr15:74334304-74334758	WT	KO	OK	1.15474	0	#NAME?	nan	0.00155	0.0258608	yes
XLOC_025652	XLOC_025652	Cdkn2aip	chr16:47385308-47390400	WT	KO	OK	7.76057	15.8781	1.03281	1.38277	0.00155	0.0258608	yes
XLOC_026963	XLOC_026963	-	chr16:64432222-64433020	WT	KO	OK	1.2409	0	#NAME?	nan	0.00155	0.0258608	yes
XLOC_027122	XLOC_027122	-	chr16:79028222-79028668	WT	KO	OK	2.78687	0	#NAME?	nan	0.00155	0.0258608	yes
XLOC_032504	XLOC_032504	-	chr19:52761904-52764355	WT	KO	OK	9.37724	23.6637	1.33544	1.53484	0.00155	0.0258608	yes
XLOC_037240	XLOC_037240	-	chr2:49198386-49203063	WT	KO	OK	0.8923	0	#NAME?	nan	0.00155	0.0258608	yes
XLOC_044583	XLOC_044583	Pkig	chr3:166238135-166305743	WT	KO	OK	60.4993	114.354	0.918517	1.40366	0.00155	0.0258608	yes
XLOC_049121	XLOC_049121	Brk1	chr4:208855603-208870836	WT	KO	OK	204.109	120.247	-0.763338	-1.33233	0.00155	0.0258608	yes
XLOC_055133	XLOC_055133	-	chr5:78064288-78066144	WT	KO	OK	14.1628	31.6705	1.16103	1.4342	0.00155	0.0258608	yes
XLOC_056954	XLOC_056954	-	chr6:37628244-37628584	WT	KO	OK	2.88544	0	#NAME?	nan	0.00155	0.0258608	yes
XLOC_063849	XLOC_063849	Pmm1	chr7:123144205-123169142	WT	KO	OK	38.0059	14.1735	-1.42303	-1.47884	0.00155	0.0258608	yes
XLOC_065300	XLOC_065300	Oaz2	chr8:70899389-70913165	WT	KO	OK	107.126	60.8205	-0.816684	-1.40574	0.00155	0.0258608	yes
XLOC_066429	XLOC_066429	Tmem205	chr8:22986956-22992693	WT	KO	OK	55.3066	16.2385	-1.76803	-1.55582	0.00155	0.0258608	yes
XLOC_066917	XLOC_066917	-	chr8:57632037-57632508	WT	KO	OK	1.6045	0	#NAME?	nan	0.00155	0.0258608	yes
XLOC_000407	XLOC_000407	Rnf146	chr1:32290947-32307954	WT	KO	OK	28.1917	53.0212	0.9113	1.38104	0.0016	0.0262561	yes
XLOC_010047	XLOC_010047	Mink1	chr10:56963629-56984070	WT	KO	OK	12.5748	5.66065	-1.15149	-1.4683	0.0016	0.0262561	yes
XLOC_011374	XLOC_011374	Flywch2	chr10:12931765-12934651	WT	KO	OK	1.35936	0	#NAME?	nan	0.0016	0.0262561	yes
XLOC_014043	XLOC_014043	Cd200	chr11:64474046-64501029	WT	KO	OK	71.7523	123.349	0.781653	1.38105	0.0016	0.0262561	yes
XLOC_023174	XLOC_023174	Dpysl2	chr15:48053083-48120298	WT	KO	OK	42.9967	73.0295	0.764251	1.38943	0.0016	0.0262561	yes
XLOC_025187	XLOC_025187	Pbrm1	chr16:7032645-7131463	WT	KO	OK	8.40451	15.5975	0.892079	1.39763	0.0016	0.0262561	yes
XLOC_026815	XLOC_026815	Pdlim3	chr16:49271215-49303147	WT	KO	OK	53.9796	26.438	-1.0298	-1.35109	0.0016	0.0262561	yes
XLOC_027111	XLOC_027111	-	chr16:75506848-75507396	WT	KO	OK	1.30395	0	#NAME?	nan	0.0016	0.0262561	yes
XLOC_027412	XLOC_027412	Cltb	chr17:12665097-12683710	WT	KO	OK	60.6645	25.8754	-1.22927	-1.5005	0.0016	0.0262561	yes
XLOC_030306	XLOC_030306	-	chr18:48294111-48302846	WT	KO	OK	1.26431	0	#NAME?	nan	0.0016	0.0262561	yes
XLOC_042681	XLOC_042681	2014-03-07	chr3:51400037-51433322	WT	KO	OK	18.2987	33.0621	0.853439	1.34376	0.0016	0.0262561	yes
XLOC_053914	XLOC_053914	-	chr5:151761046-151761512	WT	KO	OK	1.97667	0	#NAME?	nan	0.0016	0.0262561	yes
XLOC_054029	XLOC_054029	RGD1359529	chr5:157029892-157034067	WT	KO	OK	56.0284	100.245	0.839294	1.36561	0.0016	0.0262561	yes
XLOC_054920	XLOC_054920	Sigmar1	chr5:62645890-62648669	WT	KO	OK	35.1313	14.6108	-1.26573	-1.4731	0.0016	0.0262561	yes
XLOC_057322	XLOC_057322	Meox2	chr6:66231862-66293017	WT	KO	OK	84.508	143.072	0.759584	1.35412	0.0016	0.0262561	yes
XLOC_065092	XLOC_065092	Ube2q2	chr8:58292997-58349629	WT	KO	OK	19.6364	36.4171	0.891089	1.3449	0.0016	0.0262561	yes
XLOC_065391	XLOC_065391	ENSRNOG00000048391,Tcf12	chr8:74423475-74735711	WT	KO	OK	13.0065	25.1683	0.952369	1.32119	0.0016	0.0262561	yes
XLOC_001647	XLOC_001647	-	chr1:102688036-102688473	WT	KO	OK	8.53028	0	#NAME?	nan	0.00165	0.0265628	yes
XLOC_002296	XLOC_002296	-	chr1:170893747-170894402	WT	KO	OK	1.2542	0	#NAME?	nan	0.00165	0.0265628	yes
XLOC_010534	XLOC_010534	Tob1	chr10:81746521-81748549	WT	KO	OK	20.2574	39.4387	0.961163	1.37892	0.00165	0.0265628	yes
XLOC_012991	XLOC_012991	Pecam1	chr10:94598948-94632587	WT	KO	OK	276.741	151.187	-0.872202	-1.39972	0.00165	0.0265628	yes
XLOC_014730	XLOC_014730	Nrip1	chr11:18314225-18397564	WT	KO	OK	3.70844	8.51755	1.19963	1.49758	0.00165	0.0265628	yes
XLOC_015644	XLOC_015644	Mapk1	chr11:91260297-91325572	WT	KO	OK	33.4107	64.2476	0.943334	1.38085	0.00165	0.0265628	yes
XLOC_022413	XLOC_022413	-	chr14:108209507-108210067	WT	KO	OK	1.38082	0	#NAME?	nan	0.00165	0.0265628	yes
XLOC_026561	XLOC_026561	Lrrc25	chr16:20415407-20418157	WT	KO	OK	1.13463	0	#NAME?	nan	0.00165	0.0265628	yes
XLOC_029207	XLOC_029207	Zfp187	chr17:58261040-58279840	WT	KO	OK	11.2996	21.9699	0.959258	1.37151	0.00165	0.0265628	yes
XLOC_031232	XLOC_031232	-	chr18:30746770-30747239	WT	KO	OK	2.68048	0	#NAME?	nan	0.00165	0.0265628	yes
XLOC_034146	XLOC_034146	-	chr19:72323885-72324312	WT	KO	OK	1.4995	0	#NAME?	nan	0.00165	0.0265628	yes
XLOC_040230	XLOC_040230	RT1-T24-1,RT1-T24-3,RT1-T24-4	chr20:5287586-5380689	WT	KO	OK	174.687	100.818	-0.793018	-1.37721	0.00165	0.0265628	yes
XLOC_040968	XLOC_040968	Cd164	chr20:47942769-47954348	WT	KO	OK	156.541	262.506	0.74581	1.36941	0.00165	0.0265628	yes
XLOC_041224	XLOC_041224	RT1-Ba	chr20:6146270-6150864	WT	KO	OK	53.8083	22.2041	-1.277	-1.4842	0.00165	0.0265628	yes
XLOC_041304	XLOC_041304	-	chr20:7966860-7967117	WT	KO	OK	3.99333	0	#NAME?	nan	0.00165	0.0265628	yes
XLOC_044335	XLOC_044335	Hm13	chr3:154555180-154594098	WT	KO	OK	59.27	30.3561	-0.965316	-1.39778	0.00165	0.0265628	yes
XLOC_044587	XLOC_044587	-	chr3:166388515-166389085	WT	KO	OK	1.78548	0	#NAME?	nan	0.00165	0.0265628	yes
XLOC_048013	XLOC_048013	Arf5	chr4:55463190-55466117	WT	KO	OK	136.138	78.2962	-0.798059	-1.31973	0.00165	0.0265628	yes
XLOC_063172	XLOC_063172	Stk3	chr7:73793741-74055204	WT	KO	OK	12.3668	25.1603	1.02468	1.37644	0.00165	0.0265628	yes
XLOC_073236	XLOC_073236	Rap2c	chrX:138277498-138290616	WT	KO	OK	8.97922	20.3438	1.17993	1.49703	0.00165	0.0265628	yes
XLOC_000214	XLOC_000214	Ifngr1	chr1:16607937-16626483	WT	KO	OK	105.324	58.8847	-0.838865	-1.40013	0.0017	0.0269333	yes
XLOC_010436	XLOC_010436	-	chr10:73927641-73938516	WT	KO	OK	1.56234	0	#NAME?	nan	0.0017	0.0269333	yes
XLOC_012958	XLOC_012958	Smarcd2	chr10:94203167-94212034	WT	KO	OK	20.7744	9.80954	-1.08255	-1.33633	0.0017	0.0269333	yes
XLOC_028267	XLOC_028267	Stam	chr17:82954326-83002354	WT	KO	OK	9.06754	19.7507	1.12312	1.42649	0.0017	0.0269333	yes
XLOC_028693	XLOC_028693	Id4	chr17:18742578-18747080	WT	KO	OK	35.6664	66.4361	0.897402	1.3997	0.0017	0.0269333	yes
XLOC_030992	XLOC_030992	-	chr18:4996552-4997014	WT	KO	OK	2.50869	0	#NAME?	nan	0.0017	0.0269333	yes
XLOC_035486	XLOC_035486	Rnf13	chr2:167261819-167446579	WT	KO	OK	59.185	108.225	0.870726	1.33523	0.0017	0.0269333	yes
XLOC_043056	XLOC_043056	Ssfa2	chr3:73152917-73190192	WT	KO	OK	15.8682	27.137	0.774123	1.28817	0.0017	0.0269333	yes
XLOC_051024	XLOC_051024	-	chr4:183223363-183223710	WT	KO	OK	1.67415	0	#NAME?	nan	0.0017	0.0269333	yes
XLOC_051438	XLOC_051438	Camk1	chr4:208586462-208596796	WT	KO	OK	41.9512	19.7339	-1.08803	-1.34776	0.0017	0.0269333	yes
XLOC_052929	XLOC_052929	-	chr5:74690459-74690870	WT	KO	OK	2.92672	0	#NAME?	nan	0.0017	0.0269333	yes
XLOC_060425	XLOC_060425	Sarnp	chr7:3217789-3278274	WT	KO	OK	85.1807	150.061	0.816946	1.36587	0.0017	0.0269333	yes
XLOC_062406	XLOC_062406	Csnk1g2	chr7:12112482-12130793	WT	KO	OK	7.94537	1.90191	-2.06267	-1.282	0.0017	0.0269333	yes
XLOC_068605	XLOC_068605	Gulp1	chr9:50936853-51211197	WT	KO	OK	24.748	45.4733	0.877708	1.35528	0.0017	0.0269333	yes
XLOC_070223	XLOC_070223	-	chr9:61493878-61494192	WT	KO	OK	1.95686	0	#NAME?	nan	0.0017	0.0269333	yes
XLOC_070374	XLOC_070374	-	chr9:74796597-74796900	WT	KO	OK	3.68742	0	#NAME?	nan	0.0017	0.0269333	yes
XLOC_072260	XLOC_072260	Rgn	chrX:2626532-2641949	WT	KO	OK	107.182	187.07	0.803517	1.35286	0.0017	0.0269333	yes
XLOC_008635	XLOC_008635	Afap1l2	chr1:285110704-285205967	WT	KO	OK	13.0904	24.4308	0.90019	1.33072	0.00175	0.0272422	yes
XLOC_018316	XLOC_018316	Tstd1,Usf1	chr13:94396995-94501245	WT	KO	OK	102.634	438.917	2.09643	2.16691	0.00175	0.0272422	yes
XLOC_025865	XLOC_025865	Eri1	chr16:59982384-60002473	WT	KO	OK	4.99732	12.6126	1.33564	1.35265	0.00175	0.0272422	yes
XLOC_028894	XLOC_028894	Nqo2	chr17:34022976-34051486	WT	KO	OK	46.9354	89.298	0.927952	1.39759	0.00175	0.0272422	yes
XLOC_031361	XLOC_031361	Atg12	chr18:40367826-40378153	WT	KO	OK	14.1214	30.0808	1.09096	1.45668	0.00175	0.0272422	yes
XLOC_034223	XLOC_034223	ENSRNOG00000047355,Fam172a	chr2:4923795-5531131	WT	KO	OK	12.199	26.8742	1.13945	1.16323	0.00175	0.0272422	yes
XLOC_035268	XLOC_035268	ATP11B	chr2:141998205-142081546	WT	KO	OK	6.03775	14.0822	1.22179	1.22043	0.00175	0.0272422	yes
XLOC_040965	XLOC_040965	Mical1	chr20:47892300-47904250	WT	KO	OK	6.82683	1.49606	-2.19005	-1.54803	0.00175	0.0272422	yes
XLOC_041290	XLOC_041290	-	chr20:7545085-7545246	WT	KO	OK	26.1211	0	#NAME?	nan	0.00175	0.0272422	yes
XLOC_043467	XLOC_043467	RGD1305045	chr3:110539161-110549807	WT	KO	OK	129.902	227.103	0.805924	1.35574	0.00175	0.0272422	yes
XLOC_043646	XLOC_043646	Casc4	chr3:120358105-120443588	WT	KO	OK	11.3386	27.3231	1.26888	1.42625	0.00175	0.0272422	yes
XLOC_047949	XLOC_047949	Capza2	chr4:45541351-45577239	WT	KO	OK	100.334	165.265	0.719965	1.33651	0.00175	0.0272422	yes
XLOC_054597	XLOC_054597	Rb1cc1	chr5:17805291-17868916	WT	KO	OK	5.23523	10.2007	0.962346	1.38191	0.00175	0.0272422	yes
XLOC_056647	XLOC_056647	Mmp23	chr5:176554522-176557340	WT	KO	OK	60.6772	30.5179	-0.991499	-1.39561	0.00175	0.0272422	yes
XLOC_062229	XLOC_062229	-	chr7:1605429-1606085	WT	KO	OK	1.42199	0	#NAME?	nan	0.00175	0.0272422	yes
XLOC_063690	XLOC_063690	Vps28	chr7:117672421-117676270	WT	KO	OK	110.399	57.613	-0.938265	-1.37545	0.00175	0.0272422	yes
XLOC_063860	XLOC_063860	Cenpm	chr7:123449520-123460809	WT	KO	OK	0.89084	0	#NAME?	nan	0.00175	0.0272422	yes
XLOC_068722	XLOC_068722	Bzw1	chr9:65086972-65100826	WT	KO	OK	59.8557	99.6306	0.7351	1.36614	0.00175	0.0272422	yes
XLOC_069113	XLOC_069113	-	chr9:93365765-93366147	WT	KO	OK	2.34764	0	#NAME?	nan	0.00175	0.0272422	yes
XLOC_001104	XLOC_001104	-	chr1:81031232-81034814	WT	KO	OK	1.0195	0	#NAME?	nan	0.0018	0.0276903	yes
XLOC_011482	XLOC_011482	Cpeb4	chr10:15878716-15940027	WT	KO	OK	5.7666	10.968	0.927509	1.27654	0.0018	0.0276903	yes
XLOC_014302	XLOC_014302	Ppp1r2	chr11:75823341-76108349	WT	KO	OK	59.2074	101.839	0.78244	1.3409	0.0018	0.0276903	yes
XLOC_023275	XLOC_023275	Entpd4	chr15:54952392-54980226	WT	KO	OK	16.9863	6.09557	-1.47853	-1.51048	0.0018	0.0276903	yes
XLOC_034661	XLOC_034661	-	chr2:64712663-64713074	WT	KO	OK	3.44793	0	#NAME?	nan	0.0018	0.0276903	yes
XLOC_054688	XLOC_054688	-	chr5:29227335-29227660	WT	KO	OK	5.30752	0	#NAME?	nan	0.0018	0.0276903	yes
XLOC_055832	XLOC_055832	Dmap1	chr5:140323214-140331218	WT	KO	OK	10.419	2.59879	-2.00331	-1.21932	0.0018	0.0276903	yes
XLOC_058979	XLOC_058979	-	chr6:40363914-40364462	WT	KO	OK	2.12522	0	#NAME?	nan	0.0018	0.0276903	yes
XLOC_062553	XLOC_062553	Rab11b	chr7:18776593-18789732	WT	KO	OK	51.2736	24.7977	-1.04801	-1.43893	0.0018	0.0276903	yes
XLOC_063242	XLOC_063242	Ubr5	chr7:76905933-76986558	WT	KO	OK	11.0663	19.3782	0.808259	1.36259	0.0018	0.0276903	yes
XLOC_064424	XLOC_064424	-	chr8:12820925-12824249	WT	KO	OK	16.8125	29.9773	0.834334	1.29118	0.0018	0.0276903	yes
XLOC_070636	XLOC_070636	Trip12	chr9:92038553-92167938	WT	KO	OK	16.5352	28.0179	0.760809	1.34362	0.0018	0.0276903	yes
XLOC_073031	XLOC_073031	Ddx23	chrX:114828730-114845972	WT	KO	OK	14.9332	6.44732	-1.21175	-1.38778	0.0018	0.0276903	yes
XLOC_001741	XLOC_001741	-	chr1:116240462-116240919	WT	KO	OK	2.94024	0	#NAME?	nan	0.00185	0.0281028	yes
XLOC_001996	XLOC_001996	-	chr1:143195869-143196154	WT	KO	OK	6.73427	0	#NAME?	nan	0.00185	0.0281028	yes
XLOC_015615	XLOC_015615	-	chr11:90293695-90295576	WT	KO	OK	1.43922	0	#NAME?	nan	0.00185	0.0281028	yes
XLOC_021554	XLOC_021554	-	chr14:16231434-16231747	WT	KO	OK	1.90256	0	#NAME?	nan	0.00185	0.0281028	yes
XLOC_023304	XLOC_023304	-	chr15:55752677-55753231	WT	KO	OK	2.08041	0	#NAME?	nan	0.00185	0.0281028	yes
XLOC_037127	XLOC_037127	-	chr2:42226345-42226719	WT	KO	OK	2.78007	0	#NAME?	nan	0.00185	0.0281028	yes
XLOC_037315	XLOC_037315	Erbb2ip	chr2:53009115-53110616	WT	KO	OK	13.5192	23.5134	0.798471	1.31735	0.00185	0.0281028	yes
XLOC_039374	XLOC_039374	-	chr2:221991925-221992426	WT	KO	OK	2.0736	0	#NAME?	nan	0.00185	0.0281028	yes
XLOC_045588	XLOC_045588	Rnf128	chr3:53714661-53773426	WT	KO	OK	5.2028	13.1511	1.33783	1.34611	0.00185	0.0281028	yes
XLOC_047977	XLOC_047977	-	chr4:49042696-49043153	WT	KO	OK	2.85835	0	#NAME?	nan	0.00185	0.0281028	yes
XLOC_051441	XLOC_051441	Tada3	chr4:208615469-208626923	WT	KO	OK	8.98883	2.32708	-1.94961	-1.25969	0.00185	0.0281028	yes
XLOC_063798	XLOC_063798	Rps19bp1	chr7:121473492-121476890	WT	KO	OK	60.1241	21.6682	-1.47236	-1.47097	0.00185	0.0281028	yes
XLOC_064641	XLOC_064641	-	chr8:32251902-32252196	WT	KO	OK	6.99148	0	#NAME?	nan	0.00185	0.0281028	yes
XLOC_067216	XLOC_067216	-	chr8:73457182-73457727	WT	KO	OK	1.36806	0	#NAME?	nan	0.00185	0.0281028	yes
XLOC_000006	XLOC_000006	-	chr1:2921352-2922152	WT	KO	OK	0.965439	0	#NAME?	nan	0.0019	0.0283546	yes
XLOC_001977	XLOC_001977	-	chr1:142899102-142901214	WT	KO	OK	1.88211	0	#NAME?	nan	0.0019	0.0283546	yes
XLOC_005890	XLOC_005890	Snrnp70	chr1:102431122-102468582	WT	KO	OK	50.4447	24.7966	-1.02456	-1.40153	0.0019	0.0283546	yes
XLOC_011306	XLOC_011306	-	chr10:9911236-9911634	WT	KO	OK	2.96094	0	#NAME?	nan	0.0019	0.0283546	yes
XLOC_011684	XLOC_011684	TRAPPC2	chr10:34808881-34813072	WT	KO	OK	63.2434	123.07	0.960494	1.35409	0.0019	0.0283546	yes
XLOC_012048	XLOC_012048	Nlgn2	chr10:56175560-56189966	WT	KO	OK	5.25216	1.73518	-1.59782	-1.36553	0.0019	0.0283546	yes
XLOC_016689	XLOC_016689	-	chr12:5505619-5506023	WT	KO	OK	1.85544	0	#NAME?	nan	0.0019	0.0283546	yes
XLOC_017725	XLOC_017725	Acmsd	chr13:49530261-49555266	WT	KO	OK	50.5236	89.9274	0.831802	1.36044	0.0019	0.0283546	yes
XLOC_018891	XLOC_018891	Steap3	chr13:41363989-41380914	WT	KO	OK	24.2529	12.2243	-0.988411	-1.32855	0.0019	0.0283546	yes
XLOC_030994	XLOC_030994	-	chr18:5284955-5285486	WT	KO	OK	2.52333	0	#NAME?	nan	0.0019	0.0283546	yes
XLOC_039302	XLOC_039302	Rprd2	chr2:217398481-217426719	WT	KO	OK	1.71346	0	#NAME?	nan	0.0019	0.0283546	yes
XLOC_045414	XLOC_045414	Rnd3	chr3:41756398-41774581	WT	KO	OK	28.2468	48.4714	0.779046	1.30883	0.0019	0.0283546	yes
XLOC_046950	XLOC_046950	Snta1	chr3:156245190-156278466	WT	KO	OK	25.4063	9.40197	-1.43415	-1.51214	0.0019	0.0283546	yes
XLOC_049798	XLOC_049798	-	chr4:2761355-2761785	WT	KO	OK	3.2072	0	#NAME?	nan	0.0019	0.0283546	yes
XLOC_049866	XLOC_049866	-	chr4:8374369-8376276	WT	KO	OK	4.85145	14.2393	1.55339	1.32761	0.0019	0.0283546	yes
XLOC_051970	XLOC_051970	-	chr4:238773201-238779836	WT	KO	OK	4.5197	0	#NAME?	nan	0.0019	0.0283546	yes
XLOC_055672	XLOC_055672	-	chr5:129740948-129741315	WT	KO	OK	2.68992	0	#NAME?	nan	0.0019	0.0283546	yes
XLOC_062917	XLOC_062917	Tbc1d15	chr7:58172558-58228638	WT	KO	OK	17.4602	31.7749	0.86382	1.37074	0.0019	0.0283546	yes
XLOC_064667	XLOC_064667	-	chr8:33212632-33213022	WT	KO	OK	4.02664	0	#NAME?	nan	0.0019	0.0283546	yes
XLOC_066107	XLOC_066107	Ctnnb1	chr8:128798558-129119610	WT	KO	OK	115.127	187.756	0.705627	1.29696	0.0019	0.0283546	yes
XLOC_005895	XLOC_005895	Bax	chr1:102530747-102536167	WT	KO	OK	42.3783	13.3493	-1.66656	-1.45774	0.00195	0.0286225	yes
XLOC_009426	XLOC_009426	Clint1	chr10:30656515-30829696	WT	KO	OK	18.3001	33.8541	0.887479	1.38804	0.00195	0.0286225	yes
XLOC_010003	XLOC_010003	Plscr3	chr10:56198995-56203509	WT	KO	OK	20.3596	8.14091	-1.32245	-1.32096	0.00195	0.0286225	yes
XLOC_010568	XLOC_010568	-	chr10:82948789-82949216	WT	KO	OK	3.5592	0	#NAME?	nan	0.00195	0.0286225	yes
XLOC_012962	XLOC_012962	Icam2	chr10:94317804-94329142	WT	KO	OK	107.752	59.8569	-0.84812	-1.36947	0.00195	0.0286225	yes
XLOC_016392	XLOC_016392	Trafd1	chr12:42562634-42576553	WT	KO	OK	29.519	10.565	-1.48235	-1.41206	0.00195	0.0286225	yes
XLOC_016930	XLOC_016930	ENSRNOG00000039488	chr12:17092500-17116350	WT	KO	OK	2.36476	0	#NAME?	nan	0.00195	0.0286225	yes
XLOC_019739	XLOC_019739	-	chr13:96320110-96345055	WT	KO	OK	49.1826	27.8275	-0.821639	-1.30797	0.00195	0.0286225	yes
XLOC_019897	XLOC_019897	Capn2	chr13:105814749-105864911	WT	KO	OK	53.521	87.8426	0.714816	1.32556	0.00195	0.0286225	yes
XLOC_025680	XLOC_025680	-	chr16:47743513-47743949	WT	KO	OK	2.82195	0	#NAME?	nan	0.00195	0.0286225	yes
XLOC_027482	XLOC_027482	-	chr17:17171224-17171463	WT	KO	OK	3.69119	0	#NAME?	nan	0.00195	0.0286225	yes
XLOC_029092	XLOC_029092	Zeb1	chr17:52351101-52409521	WT	KO	OK	23.082	38.7028	0.745668	1.33634	0.00195	0.0286225	yes
XLOC_035740	XLOC_035740	-	chr2:193769806-193788595	WT	KO	OK	1.93552	0	#NAME?	nan	0.00195	0.0286225	yes
XLOC_062232	XLOC_062232	ENSRNOG00000048784	chr7:2088702-2093233	WT	KO	OK	19.5677	40.7718	1.0591	1.30595	0.00195	0.0286225	yes
XLOC_065767	XLOC_065767	Amotl2	chr8:110604449-110619840	WT	KO	OK	10.0531	19.2581	0.937825	1.32205	0.00195	0.0286225	yes
XLOC_065935	XLOC_065935	Ccdc12	chr8:118267350-118317922	WT	KO	OK	64.7356	27.0148	-1.26081	-1.4123	0.00195	0.0286225	yes
XLOC_067293	XLOC_067293	Gtf2a2	chr8:76640786-76653929	WT	KO	OK	147.396	257.085	0.802551	1.33916	0.00195	0.0286225	yes
XLOC_070505	XLOC_070505	Cul3	chr9:85794366-85853449	WT	KO	OK	22.6351	39.4086	0.799946	1.33598	0.00195	0.0286225	yes
XLOC_073329	XLOC_073329	Arhgef6	chrX:154349110-154467800	WT	KO	OK	6.9797	14.2554	1.03027	1.4107	0.00195	0.0286225	yes
XLOC_002120	XLOC_002120	-	chr1:154694883-154695079	WT	KO	OK	20.2441	0	#NAME?	nan	0.002	0.0288081	yes
XLOC_014558	XLOC_014558	Lztr1	chr11:90433239-90449103	WT	KO	OK	12.0263	4.79759	-1.3258	-1.38265	0.002	0.0288081	yes
XLOC_016389	XLOC_016389	Erp29	chr12:42486493-42492998	WT	KO	OK	68.2681	31.2584	-1.12697	-1.43182	0.002	0.0288081	yes
XLOC_016912	XLOC_016912	-	chr12:16208642-16208858	WT	KO	OK	14.8292	0	#NAME?	nan	0.002	0.0288081	yes
XLOC_017286	XLOC_017286	-	chr12:40874075-40874828	WT	KO	OK	1.2642	0	#NAME?	nan	0.002	0.0288081	yes
XLOC_020970	XLOC_020970	Lrpap1	chr14:81599996-81614013	WT	KO	OK	59.9894	35.2517	-0.767014	-1.30022	0.002	0.0288081	yes
XLOC_022252	XLOC_022252	Tns3	chr14:88471108-88659080	WT	KO	OK	11.5303	21.143	0.874751	1.34577	0.002	0.0288081	yes
XLOC_023875	XLOC_023875	-	chr15:2321571-2328619	WT	KO	OK	19.0944	0	#NAME?	nan	0.002	0.0288081	yes
XLOC_028434	XLOC_028434	Ptch1	chr17:1022712-1079561	WT	KO	OK	4.64689	9.64861	1.05406	1.37741	0.002	0.0288081	yes
XLOC_030410	XLOC_030410	Rps14	chr18:55278633-55281581	WT	KO	OK	3421.01	1980.47	-0.788584	-1.36345	0.002	0.0288081	yes
XLOC_032874	XLOC_032874	-	chr19:64724011-64724433	WT	KO	OK	3.54146	0	#NAME?	nan	0.002	0.0288081	yes
XLOC_034263	XLOC_034263	-	chr2:11687093-11687379	WT	KO	OK	7.11811	0	#NAME?	nan	0.002	0.0288081	yes
XLOC_040318	XLOC_040318	Brd2	chr20:7323526-7330397	WT	KO	OK	16.1791	7.0303	-1.20248	-1.34282	0.002	0.0288081	yes
XLOC_041846	XLOC_041846	Man1a1	chr20:37014293-37203609	WT	KO	OK	22.809	37.4763	0.716376	1.23734	0.002	0.0288081	yes
XLOC_047837	XLOC_047837	C1galt1	chr4:33766333-33801252	WT	KO	OK	15.1778	26.6666	0.81307	1.3115	0.002	0.0288081	yes
XLOC_053221	XLOC_053221	Snapc3	chr5:105539241-105568120	WT	KO	OK	15.4886	37.6079	1.27983	1.38541	0.002	0.0288081	yes
XLOC_053800	XLOC_053800	-	chr5:147485273-147485706	WT	KO	OK	2.27253	0	#NAME?	nan	0.002	0.0288081	yes
XLOC_057603	XLOC_057603	-	chr6:100952220-100952411	WT	KO	OK	7.52749	0	#NAME?	nan	0.002	0.0288081	yes
XLOC_061228	XLOC_061228	Matn2	chr7:73174201-73377191	WT	KO	OK	49.2948	84.3314	0.774632	1.32952	0.002	0.0288081	yes
XLOC_061336	XLOC_061336	-	chr7:80591610-80592291	WT	KO	OK	1.17224	0	#NAME?	nan	0.002	0.0288081	yes
XLOC_063154	XLOC_063154	Uqcrb	chr7:71436513-71441869	WT	KO	OK	166.844	275.228	0.722128	1.31897	0.002	0.0288081	yes
XLOC_067708	XLOC_067708	-	chr8:112222122-112222341	WT	KO	OK	12.1929	0	#NAME?	nan	0.002	0.0288081	yes
XLOC_007742	XLOC_007742	Chrm1	chr1:231815615-231839210	WT	KO	OK	3.79193	0	#NAME?	nan	0.00205	0.0291327	yes
XLOC_007975	XLOC_007975	Gda	chr1:246267031-246380468	WT	KO	OK	147.38	277.767	0.91434	1.36616	0.00205	0.0291327	yes
XLOC_025388	XLOC_025388	Mk1	chr16:20388289-20391207	WT	KO	OK	25.6487	9.81186	-1.38629	-1.35973	0.00205	0.0291327	yes
XLOC_026393	XLOC_026393	-	chr16:9152543-9152996	WT	KO	OK	1.91969	0	#NAME?	nan	0.00205	0.0291327	yes
XLOC_031422	XLOC_031422	-	chr18:47866125-47866727	WT	KO	OK	1.82878	0	#NAME?	nan	0.00205	0.0291327	yes
XLOC_032752	XLOC_032752	Crispld2	chr19:63411525-63452565	WT	KO	OK	31.2873	17.4511	-0.842255	-1.34773	0.00205	0.0291327	yes
XLOC_034039	XLOC_034039	Chmp1a	chr19:66707176-66715457	WT	KO	OK	25.5849	12.2586	-1.0615	-1.29698	0.00205	0.0291327	yes
XLOC_034040	XLOC_034040	-	chr19:66728948-66729475	WT	KO	OK	2.29116	0	#NAME?	nan	0.00205	0.0291327	yes
XLOC_035922	XLOC_035922	Gba	chr2:207931014-207942555	WT	KO	OK	30.6003	12.7545	-1.26254	-1.41558	0.00205	0.0291327	yes
XLOC_038112	XLOC_038112	Prkci	chr2:135636955-135697732	WT	KO	OK	5.81242	12.6028	1.11653	1.43413	0.00205	0.0291327	yes
XLOC_041408	XLOC_041408	U2af1	chr20:12582585-12593474	WT	KO	OK	99.0221	50.199	-0.980092	-1.41451	0.00205	0.0291327	yes
XLOC_041525	XLOC_041525	-	chr20:16190909-16191162	WT	KO	OK	6.56923	0	#NAME?	nan	0.00205	0.0291327	yes
XLOC_048564	XLOC_048564	-	chr4:156701189-156701559	WT	KO	OK	3.16026	0	#NAME?	nan	0.00205	0.0291327	yes
XLOC_049765	XLOC_049765	-	chr4:248031288-248031694	WT	KO	OK	3.65502	0	#NAME?	nan	0.00205	0.0291327	yes
XLOC_062681	XLOC_062681	Tmpo	chr7:31934411-31952695	WT	KO	OK	33.3747	58.3052	0.804868	1.33373	0.00205	0.0291327	yes
XLOC_073036	XLOC_073036	Prkag1	chrX:114999623-115017047	WT	KO	OK	34.8638	16.1001	-1.11466	-1.34518	0.00205	0.0291327	yes
XLOC_010029	XLOC_010029	-	chr10:56595427-56595877	WT	KO	OK	3.26713	0	#NAME?	nan	0.0021	0.029473	yes
XLOC_018170	XLOC_018170	Myoc	chr13:85409610-85420007	WT	KO	OK	3.02763	14.4177	2.25158	1.66589	0.0021	0.029473	yes
XLOC_019110	XLOC_019110	-	chr13:57555186-57555635	WT	KO	OK	3.79284	0	#NAME?	nan	0.0021	0.029473	yes
XLOC_020108	XLOC_020108	-	chr14:2031656-2032274	WT	KO	OK	2.04869	0	#NAME?	nan	0.0021	0.029473	yes
XLOC_026488	XLOC_026488	-	chr16:19068881-19069250	WT	KO	OK	3.92401	0	#NAME?	nan	0.0021	0.029473	yes
XLOC_026778	XLOC_026778	-	chr16:47306250-47306827	WT	KO	OK	1.70806	0	#NAME?	nan	0.0021	0.029473	yes
XLOC_031943	XLOC_031943	Rrad	chr19:555988-559187	WT	KO	OK	10.9195	2.78142	-1.97301	-1.36125	0.0021	0.029473	yes
XLOC_041293	XLOC_041293	Cuta	chr20:7591036-7592613	WT	KO	OK	59.2887	17.6594	-1.74732	-1.51454	0.0021	0.029473	yes
XLOC_048748	XLOC_048748	-	chr4:178182711-178183184	WT	KO	OK	2.87241	0	#NAME?	nan	0.0021	0.029473	yes
XLOC_056744	XLOC_056744	Pkdcc	chr6:6384828-6394146	WT	KO	OK	14.0393	4.73921	-1.56675	-1.31003	0.0021	0.029473	yes
XLOC_060684	XLOC_060684	-	chr7:22567811-22568101	WT	KO	OK	6.84696	0	#NAME?	nan	0.0021	0.029473	yes
XLOC_061184	XLOC_061184	Dctn2	chr7:70730173-70745437	WT	KO	OK	100.601	50.4856	-0.9947	-1.41134	0.0021	0.029473	yes
XLOC_066332	XLOC_066332	-	chr8:15193065-15193384	WT	KO	OK	4.16902	0	#NAME?	nan	0.0021	0.029473	yes
XLOC_068120	XLOC_068120	Gtf2f1	chr9:9033477-9043040	WT	KO	OK	24.2836	7.29713	-1.73458	-1.5253	0.0021	0.029473	yes
XLOC_068765	XLOC_068765	-	chr9:66929470-66931596	WT	KO	OK	13.8011	29.0269	1.07261	1.34999	0.0021	0.029473	yes
XLOC_002586	XLOC_002586	-	chr1:184686590-184687142	WT	KO	OK	2.16069	0	#NAME?	nan	0.00215	0.0296114	yes
XLOC_007259	XLOC_007259	-	chr1:211224830-211225042	WT	KO	OK	16.2607	0	#NAME?	nan	0.00215	0.0296114	yes
XLOC_011384	XLOC_011384	-	chr10:13262173-13265139	WT	KO	OK	8.1473	17.1815	1.07646	1.32439	0.00215	0.0296114	yes
XLOC_012564	XLOC_012564	Xylt2	chr10:82204621-82218102	WT	KO	OK	5.16086	1.29356	-1.99626	-1.24558	0.00215	0.0296114	yes
XLOC_024079	XLOC_024079	-	chr15:24300097-24301190	WT	KO	OK	6.67423	0	#NAME?	nan	0.00215	0.0296114	yes
XLOC_028754	XLOC_028754	Gcnt2	chr17:23615672-23685357	WT	KO	OK	11.7543	24.1255	1.03738	1.36264	0.00215	0.0296114	yes
XLOC_028935	XLOC_028935	Foxc1	chr17:35833713-35837131	WT	KO	OK	15.0809	27.9701	0.891169	1.3318	0.00215	0.0296114	yes
XLOC_030690	XLOC_030690	-	chr18:64386948-64387192	WT	KO	OK	3.29098	0	#NAME?	nan	0.00215	0.0296114	yes
XLOC_030864	XLOC_030864	MBP	chr18:78473295-78504226	WT	KO	OK	4.06321	21.7361	2.4194	1.66753	0.00215	0.0296114	yes
XLOC_042524	XLOC_042524	Epc2	chr3:38799077-38898652	WT	KO	OK	9.06763	17.7607	0.969888	1.32927	0.00215	0.0296114	yes
XLOC_043650	XLOC_043650	Eif3j	chr3:120516660-120604601	WT	KO	OK	42.0475	79.5841	0.92046	1.30041	0.00215	0.0296114	yes
XLOC_046593	XLOC_046593	Slc20a1	chr3:128276542-128290328	WT	KO	OK	14.7142	28.1848	0.937707	1.37305	0.00215	0.0296114	yes
XLOC_047017	XLOC_047017	Dlgap4	chr3:158849174-158944119	WT	KO	OK	14.3913	5.48954	-1.39044	-1.48074	0.00215	0.0296114	yes
XLOC_047691	XLOC_047691	Ptpn12	chr4:10623858-10695124	WT	KO	OK	23.4003	41.0031	0.809204	1.32433	0.00215	0.0296114	yes
XLOC_048679	XLOC_048679	-	chr4:165922027-165923926	WT	KO	OK	1.24913	0	#NAME?	nan	0.00215	0.0296114	yes
XLOC_048880	XLOC_048880	-	chr4:185388077-185388487	WT	KO	OK	2.50213	0	#NAME?	nan	0.00215	0.0296114	yes
XLOC_049086	XLOC_049086	Bhlhe40	chr4:205170128-205176537	WT	KO	OK	23.6826	44.5366	0.911162	1.37218	0.00215	0.0296114	yes
XLOC_049855	XLOC_049855	-	chr4:8193012-8193366	WT	KO	OK	3.88948	0	#NAME?	nan	0.00215	0.0296114	yes
XLOC_051060	XLOC_051060	H1fx	chr4:185137081-185137660	WT	KO	OK	1.01297	0	#NAME?	nan	0.00215	0.0296114	yes
XLOC_054941	XLOC_054941	Tpm2	chr5:63541204-63550225	WT	KO	OK	1260.74	693.423	-0.862458	-1.34973	0.00215	0.0296114	yes
XLOC_067828	XLOC_067828	Tma7	chr8:117790719-117795408	WT	KO	OK	59.4032	13.2209	-2.16773	-1.50921	0.00215	0.0296114	yes
XLOC_068503	XLOC_068503	Ankrd23	chr9:42764366-42764895	WT	KO	OK	1.88533	0	#NAME?	nan	0.00215	0.0296114	yes
XLOC_070734	XLOC_070734	-	chr9:98729316-98729697	WT	KO	OK	1.2242	0	#NAME?	nan	0.00215	0.0296114	yes
XLOC_003218	XLOC_003218	Tmem134	chr1:226244710-226250208	WT	KO	OK	70.775	30.6041	-1.20952	-1.42253	0.0022	0.0298637	yes
XLOC_003889	XLOC_003889	-	chr1:268187827-268230388	WT	KO	OK	10.3248	0	#NAME?	nan	0.0022	0.0298637	yes
XLOC_006319	XLOC_006319	Unc45a	chr1:143071175-143086028	WT	KO	OK	9.99653	3.0389	-1.71788	-1.56685	0.0022	0.0298637	yes
XLOC_007450	XLOC_007450	Irf7	chr1:221166881-221169993	WT	KO	OK	26.6228	11.6084	-1.19749	-1.39306	0.0022	0.0298637	yes
XLOC_007510	XLOC_007510	Nap1l4	chr1:223575624-223611868	WT	KO	OK	30.1435	15.0546	-1.00165	-1.37574	0.0022	0.0298637	yes
XLOC_011635	XLOC_011635	Ublcp1	chr10:29936810-29952077	WT	KO	OK	25.5834	47.3454	0.888013	1.32783	0.0022	0.0298637	yes
XLOC_013817	XLOC_013817	Bace2	chr11:41305969-41388420	WT	KO	OK	77.8876	44.5693	-0.805344	-1.31857	0.0022	0.0298637	yes
XLOC_016541	XLOC_016541	-	chr12:51096097-51096413	WT	KO	OK	4.95951	0	#NAME?	nan	0.0022	0.0298637	yes
XLOC_027529	XLOC_027529	-	chr17:18799690-18800788	WT	KO	OK	2.23939	0	#NAME?	nan	0.0022	0.0298637	yes
XLOC_031259	XLOC_031259	-	chr18:31009810-31010200	WT	KO	OK	2.52023	0	#NAME?	nan	0.0022	0.0298637	yes
XLOC_034074	XLOC_034074	-	chr19:68356077-68356824	WT	KO	OK	1.42406	0	#NAME?	nan	0.0022	0.0298637	yes
XLOC_045190	XLOC_045190	-	chr3:16823424-16823703	WT	KO	OK	7.71801	0	#NAME?	nan	0.0022	0.0298637	yes
XLOC_045663	XLOC_045663	Stk39	chr3:60973442-61243989	WT	KO	OK	3.49169	11.4996	1.71959	1.55351	0.0022	0.0298637	yes
XLOC_052341	XLOC_052341	-	chr5:17870143-17870457	WT	KO	OK	4.81272	0	#NAME?	nan	0.0022	0.0298637	yes
XLOC_062284	XLOC_062284	Rdh5	chr7:3306530-3311337	WT	KO	OK	0.950842	0	#NAME?	nan	0.0022	0.0298637	yes
XLOC_068014	XLOC_068014	Ano10	chr8:129980663-130094069	WT	KO	OK	25.0901	8.87039	-1.50005	-1.35725	0.0022	0.0298637	yes
XLOC_071730	XLOC_071730	Sh3bgrl	chrX:80392493-80491088	WT	KO	OK	223.418	379.009	0.762484	1.32204	0.0022	0.0298637	yes
XLOC_071842	XLOC_071842	Tmem35	chrX:105015269-105038196	WT	KO	OK	2.56649	10.2325	1.99529	1.34144	0.0022	0.0298637	yes
XLOC_003441	XLOC_003441	Ddb1	chr1:233603575-233628839	WT	KO	OK	29.5839	16.6309	-0.830944	-1.31136	0.00225	0.0301088	yes
XLOC_004601	XLOC_004601	Epb41l2	chr1:22362881-22443605	WT	KO	OK	59.1042	98.9089	0.742839	1.35369	0.00225	0.0301088	yes
XLOC_007126	XLOC_007126	Gsg1l	chr1:204256602-204329093	WT	KO	OK	1.71731	0	#NAME?	nan	0.00225	0.0301088	yes
XLOC_007202	XLOC_007202	Bcl7c	chr1:206137155-206182756	WT	KO	OK	29.4518	9.39327	-1.64866	-1.38628	0.00225	0.0301088	yes
XLOC_007680	XLOC_007680	Capn1	chr1:228280718-228305459	WT	KO	OK	11.5914	3.73192	-1.63506	-1.48814	0.00225	0.0301088	yes
XLOC_010443	XLOC_010443	-	chr10:74578063-74578355	WT	KO	OK	5.51058	0	#NAME?	nan	0.00225	0.0301088	yes
XLOC_015061	XLOC_015061	Cd47	chr11:56676637-56738925	WT	KO	OK	45.9251	84.2892	0.876066	1.18192	0.00225	0.0301088	yes
XLOC_015172	XLOC_015172	-	chr11:62949021-62951336	WT	KO	OK	4.1685	12.254	1.55565	1.3574	0.00225	0.0301088	yes
XLOC_026818	XLOC_026818	Sorbs2	chr16:49355527-49545433	WT	KO	OK	119.632	208.412	0.800841	1.34898	0.00225	0.0301088	yes
XLOC_034058	XLOC_034058	-	chr19:67454847-67455490	WT	KO	OK	2.04553	0	#NAME?	nan	0.00225	0.0301088	yes
XLOC_037269	XLOC_037269	Mrps36	chr2:49899204-49909295	WT	KO	OK	86.4965	154.726	0.839004	1.34305	0.00225	0.0301088	yes
XLOC_045306	XLOC_045306	-	chr3:26861162-26864035	WT	KO	OK	13.5977	25.047	0.881273	1.24379	0.00225	0.0301088	yes
XLOC_048144	XLOC_048144	-	chr4:62393339-62401192	WT	KO	OK	1.79933	0	#NAME?	nan	0.00225	0.0301088	yes
XLOC_064615	XLOC_064615	-	chr8:31569909-31570617	WT	KO	OK	1.28842	0	#NAME?	nan	0.00225	0.0301088	yes
XLOC_065728	XLOC_065728	Rbp2	chr8:105949254-105969562	WT	KO	OK	1.52001	0	#NAME?	nan	0.00225	0.0301088	yes
XLOC_068979	XLOC_068979	-	chr9:82123484-82123791	WT	KO	OK	6.47251	0	#NAME?	nan	0.00225	0.0301088	yes
XLOC_071303	XLOC_071303	Sat1	chrX:43930759-43934045	WT	KO	OK	413.245	710.472	0.781779	1.31447	0.00225	0.0301088	yes
XLOC_071871	XLOC_071871	Tceal8	chrX:106411718-106413855	WT	KO	OK	166.725	274.66	0.720173	1.29502	0.00225	0.0301088	yes
XLOC_005499	XLOC_005499	Cxcl17	chr1:83530853-83542736	WT	KO	OK	1.24964	0	#NAME?	nan	0.0023	0.0304656	yes
XLOC_010657	XLOC_010657	-	chr10:85123036-85123530	WT	KO	OK	2.98474	0	#NAME?	nan	0.0023	0.0304656	yes
XLOC_016470	XLOC_016470	Hspb8	chr12:47717761-47731882	WT	KO	OK	54.1957	28.4523	-0.929634	-1.32724	0.0023	0.0304656	yes
XLOC_021551	XLOC_021551	Ccng2	chr14:16193743-16202239	WT	KO	OK	18.8711	36.1948	0.939603	1.35305	0.0023	0.0304656	yes
XLOC_022750	XLOC_022750	-	chr15:27554603-27555006	WT	KO	OK	2.88499	0	#NAME?	nan	0.0023	0.0304656	yes
XLOC_023994	XLOC_023994	Atxn7	chr15:16456717-16543614	WT	KO	OK	1.62359	0	#NAME?	nan	0.0023	0.0304656	yes
XLOC_024953	XLOC_024953	RGD1308297	chr15:92752797-92831253	WT	KO	OK	10.0151	18.352	0.873755	1.32129	0.0023	0.0304656	yes
XLOC_039141	XLOC_039141	Lmna	chr2:207245238-207265869	WT	KO	OK	92.6858	55.66	-0.735706	-1.32961	0.0023	0.0304656	yes
XLOC_039300	XLOC_039300	-	chr2:217389813-217394703	WT	KO	OK	3.65753	0	#NAME?	nan	0.0023	0.0304656	yes
XLOC_042823	XLOC_042823	Ppig	chr3:62571743-62600506	WT	KO	OK	10.5691	20.4543	0.952555	1.3753	0.0023	0.0304656	yes
XLOC_046079	XLOC_046079	Creb3l1	chr3:87591104-87632647	WT	KO	OK	78.5984	46.5785	-0.754838	-1.29515	0.0023	0.0304656	yes
XLOC_062485	XLOC_062485	Notch3	chr7:14293865-14345774	WT	KO	OK	14.7256	8.14617	-0.854137	-1.32501	0.0023	0.0304656	yes
XLOC_064299	XLOC_064299	Msantd4	chr8:1497144-1507753	WT	KO	OK	18.6481	34.373	0.882251	1.34718	0.0023	0.0304656	yes
XLOC_005225	XLOC_005225	-	chr1:71360727-71360963	WT	KO	OK	8.26595	0	#NAME?	nan	0.00235	0.0307202	yes
XLOC_006842	XLOC_006842	-	chr1:177574677-177575156	WT	KO	OK	3.03088	0	#NAME?	nan	0.00235	0.0307202	yes
XLOC_008629	XLOC_008629	-	chr1:284981417-284981811	WT	KO	OK	3.42202	0	#NAME?	nan	0.00235	0.0307202	yes
XLOC_012939	XLOC_012939	Cdc27	chr10:92314110-92364397	WT	KO	OK	11.2897	22.5213	0.996287	1.36374	0.00235	0.0307202	yes
XLOC_020096	XLOC_020096	-	chr14:1356370-1356940	WT	KO	OK	1.88105	0	#NAME?	nan	0.00235	0.0307202	yes
XLOC_020683	XLOC_020683	Pds5a	chr14:44003225-44101920	WT	KO	OK	8.62565	15.6428	0.858791	1.29636	0.00235	0.0307202	yes
XLOC_029751	XLOC_029751	Gata6	chr18:2436180-2466698	WT	KO	OK	9.99179	21.8705	1.13017	1.3733	0.00235	0.0307202	yes
XLOC_035565	XLOC_035565	-	chr2:173279490-173279997	WT	KO	OK	2.87142	0	#NAME?	nan	0.00235	0.0307202	yes
XLOC_041297	XLOC_041297	Mnf1	chr20:7775854-7787605	WT	KO	OK	122.754	45.4447	-1.43359	-1.46567	0.00235	0.0307202	yes
XLOC_043694	XLOC_043694	Eid1	chr3:124462789-124464446	WT	KO	OK	164.682	272.487	0.726505	1.32576	0.00235	0.0307202	yes
XLOC_043715	XLOC_043715	Stard7	chr3:126224025-126252677	WT	KO	OK	19.4042	35.2422	0.860936	1.33775	0.00235	0.0307202	yes
XLOC_043928	XLOC_043928	-	chr3:134906951-134910044	WT	KO	OK	7.36145	17.3737	1.23885	1.43484	0.00235	0.0307202	yes
XLOC_046512	XLOC_046512	Cops2	chr3:124631886-124661562	WT	KO	OK	52.6553	89.6866	0.768315	1.28677	0.00235	0.0307202	yes
XLOC_050689	XLOC_050689	Hnrnpa2b1	chr4:145899274-145910001	WT	KO	OK	308.304	527.216	0.774039	1.33271	0.00235	0.0307202	yes
XLOC_057441	XLOC_057441	Pnpla8	chr6:73814218-73876294	WT	KO	OK	22.5294	38.6469	0.77854	1.32408	0.00235	0.0307202	yes
XLOC_061726	XLOC_061726	-	chr7:121477000-121477335	WT	KO	OK	4.24547	0	#NAME?	nan	0.00235	0.0307202	yes
XLOC_069917	XLOC_069917	Fam135a	chr9:29080045-29160296	WT	KO	OK	3.90864	8.2393	1.07585	1.33853	0.00235	0.0307202	yes
XLOC_001618	XLOC_001618	Rras	chr1:102077758-102081668	WT	KO	OK	128.194	69.1819	-0.88986	-1.36258	0.0024	0.0309918	yes
XLOC_007698	XLOC_007698	Prdx5	chr1:229155315-229169579	WT	KO	OK	231.637	105.442	-1.13541	-1.33382	0.0024	0.0309918	yes
XLOC_015681	XLOC_015681	-	chr12:846280-850143	WT	KO	OK	2.51213	0	#NAME?	nan	0.0024	0.0309918	yes
XLOC_018062	XLOC_018062	-	chr13:77666714-77666988	WT	KO	OK	8.08162	0	#NAME?	nan	0.0024	0.0309918	yes
XLOC_019019	XLOC_019019	-	chr13:55689330-55689595	WT	KO	OK	1.65452	0	#NAME?	nan	0.0024	0.0309918	yes
XLOC_039487	XLOC_039487	Cd53	chr2:228956410-229004207	WT	KO	OK	19.6369	38.8989	0.986164	1.30248	0.0024	0.0309918	yes
XLOC_040787	XLOC_040787	Micu1	chr20:31089816-31235816	WT	KO	OK	12.1761	4.12956	-1.56	-1.34042	0.0024	0.0309918	yes
XLOC_045485	XLOC_045485	Cytip	chr3:49269452-49343232	WT	KO	OK	9.21436	24.694	1.42221	1.46759	0.0024	0.0309918	yes
XLOC_054932	XLOC_054932	Stoml2	chr5:62998099-63001725	WT	KO	OK	43.1857	15.8232	-1.44851	-1.47554	0.0024	0.0309918	yes
XLOC_059465	XLOC_059465	Fkbp3	chr6:96299843-96311094	WT	KO	OK	112.832	194.212	0.783452	1.31685	0.0024	0.0309918	yes
XLOC_062398	XLOC_062398	Oaz1	chr7:11919842-11922302	WT	KO	OK	267.254	164.442	-0.700634	-1.27438	0.0024	0.0309918	yes
XLOC_062556	XLOC_062556	-	chr7:18845519-18845753	WT	KO	OK	12.0248	0	#NAME?	nan	0.0024	0.0309918	yes
XLOC_067791	XLOC_067791	Apeh	chr8:116216747-116225863	WT	KO	OK	10.5139	3.62212	-1.53739	-1.28724	0.0024	0.0309918	yes
XLOC_068175	XLOC_068175	Sh3gl1	chr9:10018262-10040574	WT	KO	OK	16.9242	4.69493	-1.84991	-1.5555	0.0024	0.0309918	yes
XLOC_068989	XLOC_068989	Gmppa	chr9:82401571-82409073	WT	KO	OK	30.3667	5.08667	-2.5777	-1.80899	0.0024	0.0309918	yes
XLOC_071740	XLOC_071740	Apool	chrX:83639375-83708634	WT	KO	OK	26.0045	53.3603	1.037	1.42165	0.0024	0.0309918	yes
XLOC_000844	XLOC_000844	-	chr1:63711413-63721908	WT	KO	OK	3.15658	12.0427	1.93172	1.35987	0.00245	0.0314222	yes
XLOC_006626	XLOC_006626	-	chr1:170811689-170812016	WT	KO	OK	5.66604	0	#NAME?	nan	0.00245	0.0314222	yes
XLOC_015662	XLOC_015662	Snai2	chr11:93462644-93464954	WT	KO	OK	0.983125	0	#NAME?	nan	0.00245	0.0314222	yes
XLOC_022172	XLOC_022172	-	chr14:84570823-84571779	WT	KO	OK	1.05952	0	#NAME?	nan	0.00245	0.0314222	yes
XLOC_024586	XLOC_024586	Bmp1	chr15:55889917-55934263	WT	KO	OK	21.2907	10.431	-1.02935	-1.39098	0.00245	0.0314222	yes
XLOC_041879	XLOC_041879	-	chr20:44478572-44479144	WT	KO	OK	4.7012	0	#NAME?	nan	0.00245	0.0314222	yes
XLOC_045747	XLOC_045747	-	chr3:66718765-66719095	WT	KO	OK	5.05178	0	#NAME?	nan	0.00245	0.0314222	yes
XLOC_049376	XLOC_049376	Mlf2	chr4:224470531-224475061	WT	KO	OK	62.0723	33.163	-0.904376	-1.28402	0.00245	0.0314222	yes
XLOC_052351	XLOC_052351	Sox17	chr5:19675567-19681084	WT	KO	OK	19.5166	40.5988	1.05674	1.32062	0.00245	0.0314222	yes
XLOC_008462	XLOC_008462	Mgea5	chr1:272936992-272971539	WT	KO	OK	23.1156	39.6428	0.778194	1.32129	0.0025	0.031823	yes
XLOC_013137	XLOC_013137	Cdc42ep4	chr10:101923476-101947679	WT	KO	OK	19.8178	9.34725	-1.08418	-1.36516	0.0025	0.031823	yes
XLOC_019356	XLOC_019356	-	chr13:79338495-79341451	WT	KO	OK	4.94122	12.4393	1.33197	1.35494	0.0025	0.031823	yes
XLOC_035377	XLOC_035377	RGD1359508	chr2:148271815-148296647	WT	KO	OK	9.41177	32.995	1.80971	1.56783	0.0025	0.031823	yes
XLOC_041773	XLOC_041773	-	chr20:32089822-32090254	WT	KO	OK	3.27104	0	#NAME?	nan	0.0025	0.031823	yes
XLOC_049020	XLOC_049020	-	chr4:193449200-193449582	WT	KO	OK	3.08064	0	#NAME?	nan	0.0025	0.031823	yes
XLOC_060329	XLOC_060329	-	chr6:155043861-155044354	WT	KO	OK	2.11317	0	#NAME?	nan	0.0025	0.031823	yes
XLOC_060632	XLOC_060632	RGD1560687	chr7:15550504-15551413	WT	KO	OK	9.27422	0.306222	-4.92058	-1.21215	0.0025	0.031823	yes
XLOC_060859	XLOC_060859	-	chr7:37858016-37858234	WT	KO	OK	7.2891	0	#NAME?	nan	0.0025	0.031823	yes
XLOC_069424	XLOC_069424	-	chr9:113038195-113038403	WT	KO	OK	18.5369	0	#NAME?	nan	0.0025	0.031823	yes
XLOC_035245	XLOC_035245	Ttc14	chr2:139921786-139931493	WT	KO	OK	3.06129	8.88023	1.53646	1.44771	0.00255	0.032314	yes
XLOC_050724	XLOC_050724	Hibadh	chr4:147270736-147368793	WT	KO	OK	103.712	170.489	0.717106	1.28911	0.00255	0.032314	yes
XLOC_054275	XLOC_054275	Rpl35a	chr5:168581345-168581793	WT	KO	OK	387.657	221.193	-0.809478	-1.28412	0.00255	0.032314	yes
XLOC_055012	XLOC_055012	-	chr5:66682223-66682735	WT	KO	OK	2.18262	0	#NAME?	nan	0.00255	0.032314	yes
XLOC_065001	XLOC_065001	Cryab	chr8:53775524-53779782	WT	KO	OK	168.771	87.259	-0.951691	-1.35032	0.00255	0.032314	yes
XLOC_070923	XLOC_070923	Zfp182	chrX:917334-995495	WT	KO	OK	3.22258	9.68022	1.58682	1.43825	0.00255	0.032314	yes
XLOC_007626	XLOC_007626	Drap1	chr1:227733126-227735795	WT	KO	OK	64.3443	29.2794	-1.13593	-1.40738	0.0026	0.0326308	yes
XLOC_008363	XLOC_008363	-	chr1:267980242-267980442	WT	KO	OK	20.2933	0	#NAME?	nan	0.0026	0.0326308	yes
XLOC_010215	XLOC_010215	Nxn	chr10:63464226-63616033	WT	KO	OK	20.7248	9.86914	-1.07036	-1.33007	0.0026	0.0326308	yes
XLOC_025196	XLOC_025196	Capn7	chr16:7371492-7407436	WT	KO	OK	12.7306	23.2576	0.869405	1.28369	0.0026	0.0326308	yes
XLOC_034775	XLOC_034775	Dab2	chr2:75381892-75512025	WT	KO	OK	77.3261	128.208	0.729462	1.29435	0.0026	0.0326308	yes
XLOC_036095	XLOC_036095	-	chr2:217249267-217249731	WT	KO	OK	3.54618	0	#NAME?	nan	0.0026	0.0326308	yes
XLOC_036988	XLOC_036988	-	chr2:2782520-2782748	WT	KO	OK	4.54711	0	#NAME?	nan	0.0026	0.0326308	yes
XLOC_039315	XLOC_039315	Plekho1	chr2:217601896-217609978	WT	KO	OK	33.4851	9.36255	-1.83855	-1.62626	0.0026	0.0326308	yes
XLOC_047991	XLOC_047991	-	chr4:50013554-50014012	WT	KO	OK	2.5118	0	#NAME?	nan	0.0026	0.0326308	yes
XLOC_051058	XLOC_051058	Cnbp	chr4:184999180-185008099	WT	KO	OK	342.763	577.346	0.752222	1.32604	0.0026	0.0326308	yes
XLOC_054942	XLOC_054942	Tln1	chr5:63557656-63604807	WT	KO	OK	75.4865	29.3072	-1.36496	-1.45498	0.0026	0.0326308	yes
XLOC_065574	XLOC_065574	Senp6	chr8:87025317-87101909	WT	KO	OK	13.6288	24.1362	0.824534	1.32302	0.0026	0.0326308	yes
XLOC_070761	XLOC_070761	Thap4	chr9:100501661-100541256	WT	KO	OK	47.5591	11.6695	-2.02698	-1.57229	0.0026	0.0326308	yes
XLOC_012067	XLOC_012067	Rnasek	chr10:56592532-56594249	WT	KO	OK	264.901	143.334	-0.886072	-1.33458	0.00265	0.0329657	yes
XLOC_019182	XLOC_019182	-	chr13:65390190-65390568	WT	KO	OK	3.95203	0	#NAME?	nan	0.00265	0.0329657	yes
XLOC_036741	XLOC_036741	Adh7	chr2:262043115-262057569	WT	KO	OK	11.1382	26.4625	1.24843	1.43727	0.00265	0.0329657	yes
XLOC_039999	XLOC_039999	Sh3glb1	chr2:269236642-269271017	WT	KO	OK	92.6517	159.513	0.78378	1.30079	0.00265	0.0329657	yes
XLOC_050135	XLOC_050135	-	chr4:38496948-38497319	WT	KO	OK	4.07637	0	#NAME?	nan	0.00265	0.0329657	yes
XLOC_050548	XLOC_050548	Braf	chr4:67203525-67327589	WT	KO	OK	1.01108	0	#NAME?	nan	0.00265	0.0329657	yes
XLOC_053114	XLOC_053114	-	chr5:83001274-83001948	WT	KO	OK	1.67862	0	#NAME?	nan	0.00265	0.0329657	yes
XLOC_057299	XLOC_057299	Snx13	chr6:64112185-64215828	WT	KO	OK	5.46765	10.8705	0.991425	1.32956	0.00265	0.0329657	yes
XLOC_058854	XLOC_058854	-	chr6:35415189-35415583	WT	KO	OK	3.60757	0	#NAME?	nan	0.00265	0.0329657	yes
XLOC_063777	XLOC_063777	Sun2	chr7:120940698-120958528	WT	KO	OK	26.7601	15.0088	-0.834276	-1.2886	0.00265	0.0329657	yes
XLOC_070332	XLOC_070332	Pikfyve	chr9:70566023-70660253	WT	KO	OK	3.39185	6.94587	1.03408	1.38537	0.00265	0.0329657	yes
XLOC_071854	XLOC_071854	Armcx3	chrX:105463151-105468219	WT	KO	OK	27.0539	46.6469	0.785942	1.27345	0.00265	0.0329657	yes
XLOC_005613	XLOC_005613	Psmd8	chr1:89292312-89299144	WT	KO	OK	70.8619	40.037	-0.823676	-1.28144	0.0027	0.0332464	yes
XLOC_006629	XLOC_006629	Slco2b1	chr1:170827005-170875239	WT	KO	OK	27.2925	47.6198	0.803057	1.31926	0.0027	0.0332464	yes
XLOC_006781	XLOC_006781	-	chr1:175549572-175549814	WT	KO	OK	10.8427	0	#NAME?	nan	0.0027	0.0332464	yes
XLOC_012876	XLOC_012876	Ccdc43	chr10:90434923-90447114	WT	KO	OK	10.2513	22.4789	1.13277	1.35988	0.0027	0.0332464	yes
XLOC_013245	XLOC_013245	Srsf2	chr10:105451322-105454511	WT	KO	OK	117.107	213.702	0.867769	1.29232	0.0027	0.0332464	yes
XLOC_019800	XLOC_019800	Hnrnpu	chr13:100670812-100679599	WT	KO	OK	76.3572	121.959	0.675555	1.26305	0.0027	0.0332464	yes
XLOC_020594	XLOC_020594	-	chr14:43022946-43023337	WT	KO	OK	4.68449	0	#NAME?	nan	0.0027	0.0332464	yes
XLOC_027479	XLOC_027479	-	chr17:17156221-17156943	WT	KO	OK	1.42627	0	#NAME?	nan	0.0027	0.0332464	yes
XLOC_030433	XLOC_030433	Csnk1a1	chr18:56116408-56150080	WT	KO	OK	54.8559	98.5409	0.845078	1.30481	0.0027	0.0332464	yes
XLOC_036871	XLOC_036871	-	chr2:272921803-272922130	WT	KO	OK	4.97647	0	#NAME?	nan	0.0027	0.0332464	yes
XLOC_050465	XLOC_050465	Mtpn	chr4:62730246-62760270	WT	KO	OK	38.4837	61.786	0.683033	1.24444	0.0027	0.0332464	yes
XLOC_060517	XLOC_060517	Sgta	chr7:11689380-11706054	WT	KO	OK	22.5444	8.55209	-1.39842	-1.43061	0.0027	0.0332464	yes
XLOC_064136	XLOC_064136	-	chr7:139418834-139419430	WT	KO	OK	2.22868	0	#NAME?	nan	0.0027	0.0332464	yes
XLOC_064540	XLOC_064540	Smarca4	chr8:22702276-22793519	WT	KO	OK	6.79568	2.41107	-1.49494	-1.45573	0.0027	0.0332464	yes
XLOC_003342	XLOC_003342	-	chr1:229220079-229220369	WT	KO	OK	6.23891	0	#NAME?	nan	0.00275	0.0335457	yes
XLOC_012783	XLOC_012783	-	chr10:88166291-88169434	WT	KO	OK	6.90433	16.0605	1.21795	1.4069	0.00275	0.0335457	yes
XLOC_021773	XLOC_021773	Slain2	chr14:37612574-37681311	WT	KO	OK	18.1823	31.0248	0.770885	1.296	0.00275	0.0335457	yes
XLOC_027174	XLOC_027174	Arhgef7	chr16:82479278-82557593	WT	KO	OK	14.3324	6.46802	-1.14789	-1.41312	0.00275	0.0335457	yes
XLOC_048027	XLOC_048027	Flnc	chr4:56478246-56505940	WT	KO	OK	2.02612	0.499654	-2.01972	-1.28819	0.00275	0.0335457	yes
XLOC_049205	XLOC_049205	-	chr4:211602107-211602384	WT	KO	OK	7.4068	0	#NAME?	nan	0.00275	0.0335457	yes
XLOC_053239	XLOC_053239	-	chr5:107484096-107484361	WT	KO	OK	8.07157	0	#NAME?	nan	0.00275	0.0335457	yes
XLOC_054055	XLOC_054055	Fuca1	chr5:158034146-158051396	WT	KO	OK	166.029	92.3497	-0.846254	-1.34642	0.00275	0.0335457	yes
XLOC_063828	XLOC_063828	Rangap1	chr7:122913883-122942464	WT	KO	OK	5.64219	1.33626	-2.07805	-1.35645	0.00275	0.0335457	yes
XLOC_064414	XLOC_064414	Mtmr2	chr8:12233928-12305367	WT	KO	OK	19.8173	36.183	0.86855	1.3069	0.00275	0.0335457	yes
XLOC_067492	XLOC_067492	Me1	chr8:93769077-93863618	WT	KO	OK	30.1972	51.0222	0.756712	1.28977	0.00275	0.0335457	yes
XLOC_070251	XLOC_070251	Clk1	chr9:65104057-65115299	WT	KO	OK	81.0812	136.474	0.751188	1.33227	0.00275	0.0335457	yes
XLOC_072256	XLOC_072256	Cdk16	chrX:2500719-2512068	WT	KO	OK	34.6357	18.6156	-0.895747	-1.30135	0.00275	0.0335457	yes
XLOC_017249	XLOC_017249	-	chr12:39360165-39360673	WT	KO	OK	2.26457	0	#NAME?	nan	0.0028	0.033936	yes
XLOC_021220	XLOC_021220	-	chr14:106202638-106203116	WT	KO	OK	2.85883	0	#NAME?	nan	0.0028	0.033936	yes
XLOC_030055	XLOC_030055	-	chr18:28828102-28829782	WT	KO	OK	0.295916	10.243	5.11331	1.60523	0.0028	0.033936	yes
XLOC_040798	XLOC_040798	MGC112715	chr20:31709054-31731463	WT	KO	OK	40.7249	18.7838	-1.11642	-1.4114	0.0028	0.033936	yes
XLOC_041222	XLOC_041222	Psmb9	chr20:6051964-6058393	WT	KO	OK	96.639	49.6555	-0.960651	-1.31563	0.0028	0.033936	yes
XLOC_046924	XLOC_046924	Pdrg1	chr3:154890050-154896231	WT	KO	OK	46.2819	22.1485	-1.06324	-1.30577	0.0028	0.033936	yes
XLOC_049282	XLOC_049282	Arl8b	chr4:217450493-217494706	WT	KO	OK	43.5927	72.2447	0.728806	1.28952	0.0028	0.033936	yes
XLOC_050495	XLOC_050495	-	chr4:65975713-65976503	WT	KO	OK	1.65452	0	#NAME?	nan	0.0028	0.033936	yes
XLOC_063155	XLOC_063155	Mterfd1	chr7:71447417-71465651	WT	KO	OK	36.2846	70.0979	0.950013	1.29878	0.0028	0.033936	yes
XLOC_003290	XLOC_003290	-	chr1:228106100-228106234	WT	KO	OK	124.515	0	#NAME?	nan	0.00285	0.0342727	yes
XLOC_006309	XLOC_006309	Idh2	chr1:142830043-142849360	WT	KO	OK	74.4457	41.9813	-0.826442	-1.32706	0.00285	0.0342727	yes
XLOC_006535	XLOC_006535	-	chr1:162675505-162675948	WT	KO	OK	3.23493	0	#NAME?	nan	0.00285	0.0342727	yes
XLOC_015904	XLOC_015904	Gna12	chr12:17890087-17970852	WT	KO	OK	22.5482	12.2151	-0.884349	-1.25091	0.00285	0.0342727	yes
XLOC_018685	XLOC_018685	-	chr13:115434113-115434505	WT	KO	OK	3.95842	0	#NAME?	nan	0.00285	0.0342727	yes
XLOC_022665	XLOC_022665	-	chr15:19802102-19803119	WT	KO	OK	0.325295	10.0469	4.94886	1.34657	0.00285	0.0342727	yes
XLOC_032394	XLOC_032394	Cbfb	chr19:47993673-48037234	WT	KO	OK	18.814	34.0351	0.855213	1.3002	0.00285	0.0342727	yes
XLOC_040309	XLOC_040309	Ddah2	chr20:7122434-7125502	WT	KO	OK	58.2376	27.2983	-1.09314	-1.39169	0.00285	0.0342727	yes
XLOC_045563	XLOC_045563	ENSRNOG00000042512	chr3:52290068-52290929	WT	KO	OK	27.5347	62.9768	1.19357	1.36562	0.00285	0.0342727	yes
XLOC_047130	XLOC_047130	Jph2	chr3:165905615-165968629	WT	KO	OK	9.49998	3.70089	-1.36005	-1.42389	0.00285	0.0342727	yes
XLOC_055115	XLOC_055115	Klf4	chr5:76447644-76452001	WT	KO	OK	156.428	258.549	0.724938	1.2471	0.00285	0.0342727	yes
XLOC_003894	XLOC_003894	-	chr1:268241337-268241774	WT	KO	OK	3.29494	0	#NAME?	nan	0.0029	0.0346774	yes
XLOC_013120	XLOC_013120	-	chr10:101168376-101168542	WT	KO	OK	42.3442	0	#NAME?	nan	0.0029	0.0346774	yes
XLOC_022239	XLOC_022239	-	chr14:87020118-87020479	WT	KO	OK	5.43905	0	#NAME?	nan	0.0029	0.0346774	yes
XLOC_024350	XLOC_024350	Zdhhc20	chr15:41946643-42006537	WT	KO	OK	11.8504	22.9695	0.95479	1.26764	0.0029	0.0346774	yes
XLOC_025106	XLOC_025106	Arf4	chr16:2313284-2330255	WT	KO	OK	304.735	507.001	0.734434	1.29964	0.0029	0.0346774	yes
XLOC_039468	XLOC_039468	Cttnbp2nl	chr2:226917955-226964542	WT	KO	OK	8.59614	16.2455	0.918281	1.29171	0.0029	0.0346774	yes
XLOC_040387	XLOC_040387	Hmga1	chr20:9338339-9341530	WT	KO	OK	5.1584	0	#NAME?	nan	0.0029	0.0346774	yes
XLOC_060944	XLOC_060944	Rassf9	chr7:44175326-44207277	WT	KO	OK	53.2737	10.4744	-2.34656	-2.36336	0.0029	0.0346774	yes
XLOC_001034	XLOC_001034	Ccdc106	chr1:76201661-76204586	WT	KO	OK	0.92325	0	#NAME?	nan	0.00295	0.0350775	yes
XLOC_031892	XLOC_031892	Cndp2	chr18:80566928-80584026	WT	KO	OK	123.638	73.4456	-0.751373	-1.28649	0.00295	0.0350775	yes
XLOC_032400	XLOC_032400	E2f4	chr19:48118650-48125957	WT	KO	OK	16.0024	5.39477	-1.56865	-1.34407	0.00295	0.0350775	yes
XLOC_033824	XLOC_033824	Bcar1	chr19:54739918-54762789	WT	KO	OK	6.05777	1.55141	-1.96521	-1.30153	0.00295	0.0350775	yes
XLOC_036319	XLOC_036319	Rhoc	chr2:226691038-226697175	WT	KO	OK	196.825	120.698	-0.705512	-1.24936	0.00295	0.0350775	yes
XLOC_040854	XLOC_040854	-	chr20:35820898-35821737	WT	KO	OK	1.54712	0	#NAME?	nan	0.00295	0.0350775	yes
XLOC_058530	XLOC_058530	-	chr6:153205470-153205883	WT	KO	OK	19.4478	0	#NAME?	nan	0.00295	0.0350775	yes
XLOC_064511	XLOC_064511	Pin1	chr8:21725274-21736676	WT	KO	OK	37.4439	12.6747	-1.56278	-1.38454	0.00295	0.0350775	yes
XLOC_014814	XLOC_014814	Cct8	chr11:30726674-30767329	WT	KO	OK	66.8293	114.881	0.781586	1.2936	0.003	0.0353992	yes
XLOC_017092	XLOC_017092	Polr2j	chr12:25574638-25593124	WT	KO	OK	94.3725	43.6568	-1.11216	-1.37326	0.003	0.0353992	yes
XLOC_030353	XLOC_030353	Slc27a6	chr18:52825798-52891779	WT	KO	OK	3.6032	10.3448	1.52155	1.27352	0.003	0.0353992	yes
XLOC_035008	XLOC_035008	-	chr2:113456325-113457114	WT	KO	OK	7.73932	0.303982	-4.67015	-1.06746	0.003	0.0353992	yes
XLOC_050119	XLOC_050119	Rpa3	chr4:34139497-34142563	WT	KO	OK	67.6469	134.798	0.994709	1.32419	0.003	0.0353992	yes
XLOC_052467	XLOC_052467	-	chr5:29149555-29150088	WT	KO	OK	0	3.03818	inf	nan	0.003	0.0353992	yes
XLOC_059399	XLOC_059399	Cfl2	chr6:85300271-85304317	WT	KO	OK	36.737	61.1248	0.734526	1.27331	0.003	0.0353992	yes
XLOC_060796	XLOC_060796	-	chr7:34149050-34149332	WT	KO	OK	8.57873	0	#NAME?	nan	0.003	0.0353992	yes
XLOC_070786	XLOC_070786	Nudt12	chr9:105282132-105294901	WT	KO	OK	6.55354	13.5444	1.04735	1.29453	0.003	0.0353992	yes
XLOC_072950	XLOC_072950	-	chrX:104834591-104834911	WT	KO	OK	6.48196	0	#NAME?	nan	0.003	0.0353992	yes
XLOC_073016	XLOC_073016	Ammecr1	chrX:112577875-112679212	WT	KO	OK	1.09498	0	#NAME?	nan	0.003	0.0353992	yes
XLOC_004502	XLOC_004502	Abracl	chr1:14859230-14869483	WT	KO	OK	246.684	401.008	0.700968	1.23166	0.00305	0.0358396	yes
XLOC_010671	XLOC_010671	-	chr10:85577321-85578064	WT	KO	OK	1.67125	0	#NAME?	nan	0.00305	0.0358396	yes
XLOC_017876	XLOC_017876	Csrp1	chr13:57601889-57623354	WT	KO	OK	969.841	548.565	-0.822087	-1.28956	0.00305	0.0358396	yes
XLOC_028988	XLOC_028988	Tdp2	chr17:44097467-44108824	WT	KO	OK	28.3641	55.8608	0.97777	1.29919	0.00305	0.0358396	yes
XLOC_043769	XLOC_043769	-	chr3:128513399-128513868	WT	KO	OK	3.03382	0	#NAME?	nan	0.00305	0.0358396	yes
XLOC_070422	XLOC_070422	Tns1	chr9:80956046-81166699	WT	KO	OK	78.7665	44.6236	-0.819774	-1.31862	0.00305	0.0358396	yes
XLOC_013338	XLOC_013338	-	chr10:109018128-109018523	WT	KO	OK	0.899878	19.178	4.41358	1.27004	0.0031	0.0362264	yes
XLOC_026565	XLOC_026565	Isyna1	chr16:20445207-20448042	WT	KO	OK	23.8198	9.25633	-1.36365	-1.41894	0.0031	0.0362264	yes
XLOC_034333	XLOC_034333	Serinc5	chr2:41398820-41516426	WT	KO	OK	7.19602	13.5528	0.913324	1.28022	0.0031	0.0362264	yes
XLOC_038806	XLOC_038806	-	chr2:176593852-176594387	WT	KO	OK	2.23966	0	#NAME?	nan	0.0031	0.0362264	yes
XLOC_043422	XLOC_043422	-	chr3:107983403-107983550	WT	KO	OK	88.2711	0	#NAME?	nan	0.0031	0.0362264	yes
XLOC_047704	XLOC_047704	Gnai1	chr4:13388236-13470981	WT	KO	OK	23.8399	42.1002	0.820449	1.3033	0.0031	0.0362264	yes
XLOC_053337	XLOC_053337	Tek	chr5:117672483-117799345	WT	KO	OK	48.1307	79.29	0.72018	1.28663	0.0031	0.0362264	yes
XLOC_061844	XLOC_061844	-	chr7:126255980-126256331	WT	KO	OK	5.2922	0	#NAME?	nan	0.0031	0.0362264	yes
XLOC_013904	XLOC_013904	-	chr11:48582158-48582527	WT	KO	OK	5.19722	0	#NAME?	nan	0.00315	0.0364841	yes
XLOC_018299	XLOC_018299	-	chr13:94248590-94249142	WT	KO	OK	2.72371	0	#NAME?	nan	0.00315	0.0364841	yes
XLOC_019364	XLOC_019364	-	chr13:79472293-79472736	WT	KO	OK	3.54094	0	#NAME?	nan	0.00315	0.0364841	yes
XLOC_023630	XLOC_023630	-	chr15:97131720-97132119	WT	KO	OK	3.77169	0	#NAME?	nan	0.00315	0.0364841	yes
XLOC_029352	XLOC_029352	Gdi2	chr17:71948541-72030115	WT	KO	OK	177.849	287.593	0.693375	1.23593	0.00315	0.0364841	yes
XLOC_039663	XLOC_039663	Snx7	chr2:239065718-239150147	WT	KO	OK	34.3246	60.556	0.819026	1.26568	0.00315	0.0364841	yes
XLOC_041372	XLOC_041372	-	chr20:10269762-10270061	WT	KO	OK	8.18272	0	#NAME?	nan	0.00315	0.0364841	yes
XLOC_050061	XLOC_050061	-	chr4:28246756-28247069	WT	KO	OK	6.82629	0	#NAME?	nan	0.00315	0.0364841	yes
XLOC_061458	XLOC_061458	Rnf139	chr7:99371052-99411490	WT	KO	OK	7.49628	20.0026	1.41594	1.31061	0.00315	0.0364841	yes
XLOC_063367	XLOC_063367	-	chr7:93521896-93522392	WT	KO	OK	2.86769	0	#NAME?	nan	0.00315	0.0364841	yes
XLOC_064573	XLOC_064573	2014-09-07	chr8:26435006-26498717	WT	KO	OK	154.352	253.078	0.713361	1.25702	0.00315	0.0364841	yes
XLOC_069578	XLOC_069578	Trip10	chr9:8696385-8710395	WT	KO	OK	56.9963	25.5513	-1.15747	-1.31795	0.00315	0.0364841	yes
XLOC_069950	XLOC_069950	Ptp4a1	chr9:36028651-36036214	WT	KO	OK	33.5354	57.9549	0.789248	1.32701	0.00315	0.0364841	yes
XLOC_005851	XLOC_005851	Tbc1d17	chr1:101901663-101909886	WT	KO	OK	11.1105	2.61128	-2.0891	-1.52364	0.0032	0.0367124	yes
XLOC_007337	XLOC_007337	-	chr1:212109249-212109893	WT	KO	OK	1.94488	0	#NAME?	nan	0.0032	0.0367124	yes
XLOC_010665	XLOC_010665	Cisd3	chr10:85415885-85419004	WT	KO	OK	85.3545	34.8129	-1.29385	-1.33559	0.0032	0.0367124	yes
XLOC_010674	XLOC_010674	Rpl19	chr10:85767183-85774814	WT	KO	OK	2827.52	1633.99	-0.791136	-1.30021	0.0032	0.0367124	yes
XLOC_016007	XLOC_016007	Serpine1	chr12:24653384-24663763	WT	KO	OK	12.8998	23.839	0.885976	1.23989	0.0032	0.0367124	yes
XLOC_019907	XLOC_019907	-	chr13:106621022-106621972	WT	KO	OK	30.6455	62.6791	1.03231	1.27324	0.0032	0.0367124	yes
XLOC_026499	XLOC_026499	-	chr16:19109664-19110092	WT	KO	OK	2.58435	0	#NAME?	nan	0.0032	0.0367124	yes
XLOC_036644	XLOC_036644	Dkk2	chr2:255689578-255781478	WT	KO	OK	7.99386	18.4612	1.20753	1.40348	0.0032	0.0367124	yes
XLOC_039697	XLOC_039697	-	chr2:243345279-243346536	WT	KO	OK	3.85444	0	#NAME?	nan	0.0032	0.0367124	yes
XLOC_041103	XLOC_041103	ENSRNOG00000049839	chr20:526406-529687	WT	KO	OK	0.0809167	1.57348	4.28137	0.927773	0.0032	0.0367124	yes
XLOC_050253	XLOC_050253	-	chr4:55517523-55517823	WT	KO	OK	7.86893	0	#NAME?	nan	0.0032	0.0367124	yes
XLOC_056254	XLOC_056254	Ephb2	chr5:158787557-158907250	WT	KO	OK	8.87143	3.14452	-1.49633	-1.5268	0.0032	0.0367124	yes
XLOC_061948	XLOC_061948	Ppp6r2	chr7:129912708-129945225	WT	KO	OK	5.28841	1.18516	-2.15775	-1.50521	0.0032	0.0367124	yes
XLOC_068509	XLOC_068509	ENSRNOG00000017542	chr9:43259991-43298525	WT	KO	OK	1.10001	0	#NAME?	nan	0.0032	0.0367124	yes
XLOC_007038	XLOC_007038	Arl6ip1	chr1:194724269-194733786	WT	KO	OK	63.6464	104.581	0.716475	1.28814	0.00325	0.0370356	yes
XLOC_019195	XLOC_019195	Rgs1	chr13:66051575-66055901	WT	KO	OK	9.43961	28.0357	1.57047	1.36965	0.00325	0.0370356	yes
XLOC_026706	XLOC_026706	Hmgb2	chr16:35886763-35889338	WT	KO	OK	34.1919	68.2721	0.997641	1.33578	0.00325	0.0370356	yes
XLOC_031268	XLOC_031268	Nr3c1	chr18:31408741-31430004	WT	KO	OK	24.7229	40.1929	0.701091	1.25001	0.00325	0.0370356	yes
XLOC_032465	XLOC_032465	Nip7	chr19:50121522-50123631	WT	KO	OK	27.8258	60.7087	1.12548	1.41643	0.00325	0.0370356	yes
XLOC_041216	XLOC_041216	Ring1	chr20:5891720-5895148	WT	KO	OK	9.3081	2.6774	-1.79765	-1.07569	0.00325	0.0370356	yes
XLOC_042190	XLOC_042190	Phyhd1	chr3:14185297-14199073	WT	KO	OK	70.3087	37.0107	-0.925761	-1.31342	0.00325	0.0370356	yes
XLOC_053070	XLOC_053070	-	chr5:80735342-80735509	WT	KO	OK	37.1068	0	#NAME?	nan	0.00325	0.0370356	yes
XLOC_055374	XLOC_055374	-	chr5:105315700-105316116	WT	KO	OK	4.00754	0	#NAME?	nan	0.00325	0.0370356	yes
XLOC_056440	XLOC_056440	-	chr5:169430535-169431197	WT	KO	OK	2.17	0	#NAME?	nan	0.00325	0.0370356	yes
XLOC_001252	XLOC_001252	-	chr1:83667052-83667532	WT	KO	OK	3.53333	0	#NAME?	nan	0.0033	0.0372799	yes
XLOC_005151	XLOC_005151	-	chr1:64892136-64892522	WT	KO	OK	4.67629	0	#NAME?	nan	0.0033	0.0372799	yes
XLOC_005901	XLOC_005901	Ppp1r15a	chr1:102590676-102593734	WT	KO	OK	43.5018	19.2424	-1.17679	-1.26319	0.0033	0.0372799	yes
XLOC_006670	XLOC_006670	-	chr1:172103300-172103651	WT	KO	OK	4.93868	0	#NAME?	nan	0.0033	0.0372799	yes
XLOC_017177	XLOC_017177	Mmp17	chr12:32636906-32663693	WT	KO	OK	9.05615	3.07433	-1.55862	-1.21893	0.0033	0.0372799	yes
XLOC_017854	XLOC_017854	Arl8a	chr13:57024683-57033686	WT	KO	OK	38.5414	19.8259	-0.959023	-1.27115	0.0033	0.0372799	yes
XLOC_022993	XLOC_022993	-	chr15:37321606-37322080	WT	KO	OK	3.14037	0	#NAME?	nan	0.0033	0.0372799	yes
XLOC_028948	XLOC_028948	Agtr1a	chr17:37218833-37270540	WT	KO	OK	24.0834	44.3549	0.881057	1.2914	0.0033	0.0372799	yes
XLOC_031298	XLOC_031298	Yipf5	chr18:33075377-33109160	WT	KO	OK	99.0596	160.985	0.700554	1.24516	0.0033	0.0372799	yes
XLOC_034989	XLOC_034989	RGD1565641	chr2:108114926-108136514	WT	KO	OK	333.439	580.237	0.799219	1.27833	0.0033	0.0372799	yes
XLOC_035961	XLOC_035961	ENSRNOG00000017758	chr2:208833063-208846656	WT	KO	OK	74.8624	127.191	0.764687	1.27538	0.0033	0.0372799	yes
XLOC_053995	XLOC_053995	Slc9a1	chr5:155237472-155290406	WT	KO	OK	3.37731	0.869212	-1.9581	-0.87817	0.0033	0.0372799	yes
XLOC_061354	XLOC_061354	Eny2	chr7:83362800-83371599	WT	KO	OK	51.4842	86.8767	0.754838	1.29147	0.0033	0.0372799	yes
XLOC_011401	XLOC_011401	Traf7	chr10:13691432-13709993	WT	KO	OK	15.3595	6.02361	-1.35043	-1.44556	0.00335	0.0376193	yes
XLOC_051851	XLOC_051851	-	chr4:232473720-232476898	WT	KO	OK	16.3717	29.3084	0.840104	1.23797	0.00335	0.0376193	yes
XLOC_052466	XLOC_052466	-	chr5:29146394-29147419	WT	KO	OK	19.1324	50.094	1.38862	1.41414	0.00335	0.0376193	yes
XLOC_052687	XLOC_052687	Akirin2	chr5:54571137-54585493	WT	KO	OK	36.7732	67.0092	0.865707	1.26142	0.00335	0.0376193	yes
XLOC_054737	XLOC_054737	Wwp1	chr5:38260412-38330682	WT	KO	OK	11.65	21.1056	0.857297	1.27356	0.00335	0.0376193	yes
XLOC_057652	XLOC_057652	Dact1	chr6:103201966-103213766	WT	KO	OK	10.3408	20.2068	0.966499	1.30392	0.00335	0.0376193	yes
XLOC_059177	XLOC_059177	Bcap29	chr6:59555827-59595518	WT	KO	OK	21.7667	42.7019	0.972173	1.32343	0.00335	0.0376193	yes
XLOC_060530	XLOC_060530	Ap3d1	chr7:12006415-12041236	WT	KO	OK	11.1086	5.36434	-1.0502	-1.33849	0.00335	0.0376193	yes
XLOC_061653	XLOC_061653	Csf2rb	chr7:119544872-119560557	WT	KO	OK	7.86526	3.22233	-1.28739	-1.29755	0.00335	0.0376193	yes
XLOC_000142	XLOC_000142	-	chr1:13674892-13721160	WT	KO	OK	7.60565	0.306571	-4.63278	-1.05771	0.0034	0.0379797	yes
XLOC_003341	XLOC_003341	Bad	chr1:229189347-229198309	WT	KO	OK	40.6291	8.96336	-2.1804	-1.5176	0.0034	0.0379797	yes
XLOC_007588	XLOC_007588	-	chr1:226873093-226873328	WT	KO	OK	14.6012	0	#NAME?	nan	0.0034	0.0379797	yes
XLOC_008687	XLOC_008687	-	chr1:285507032-285507410	WT	KO	OK	3.9862	0	#NAME?	nan	0.0034	0.0379797	yes
XLOC_011469	XLOC_011469	Itfg3	chr10:15392901-15424055	WT	KO	OK	10.6233	2.775	-1.93667	-1.22762	0.0034	0.0379797	yes
XLOC_024181	XLOC_024181	-	chr15:32484356-32484665	WT	KO	OK	7.54198	0	#NAME?	nan	0.0034	0.0379797	yes
XLOC_036635	XLOC_036635	-	chr2:254893252-254893755	WT	KO	OK	0	3.35332	inf	nan	0.0034	0.0379797	yes
XLOC_065524	XLOC_065524	Lysmd2	chr8:82162169-82178176	WT	KO	OK	33.8132	62.9523	0.896673	1.27607	0.0034	0.0379797	yes
XLOC_007606	XLOC_007606	Dpp3	chr1:227097124-227120710	WT	KO	OK	17.676	6.76786	-1.38502	-1.40431	0.00345	0.0383113	yes
XLOC_016025	XLOC_016025	Ywhag	chr12:25788285-25816531	WT	KO	OK	47.7714	84.6897	0.82604	1.29383	0.00345	0.0383113	yes
XLOC_024409	XLOC_024409	Spryd7	chr15:45673567-45693135	WT	KO	OK	24.822	58.6082	1.23948	1.33841	0.00345	0.0383113	yes
XLOC_028990	XLOC_028990	-	chr17:44136494-44136722	WT	KO	OK	15.6386	0	#NAME?	nan	0.00345	0.0383113	yes
XLOC_036306	XLOC_036306	Rsbn1	chr2:225815981-225875478	WT	KO	OK	2.38466	6.12946	1.36198	1.41309	0.00345	0.0383113	yes
XLOC_039173	XLOC_039173	-	chr2:208121690-208133206	WT	KO	OK	0	1.3745	inf	nan	0.00345	0.0383113	yes
XLOC_042860	XLOC_042860	-	chr3:64173046-64173401	WT	KO	OK	4.59713	0	#NAME?	nan	0.00345	0.0383113	yes
XLOC_063985	XLOC_063985	Plxnb2	chr7:129821098-129836927	WT	KO	OK	6.73609	3.06687	-1.13514	-1.14723	0.00345	0.0383113	yes
XLOC_071030	XLOC_071030	Ssx1	chrX:15679954-15692856	WT	KO	OK	1.19826	19.1529	3.99854	1.28959	0.00345	0.0383113	yes
XLOC_001633	XLOC_001633	Hrc	chr1:102388221-102391945	WT	KO	OK	9.50103	2.26794	-2.0667	-1.46707	0.0035	0.0386641	yes
XLOC_006542	XLOC_006542	-	chr1:163815639-163816768	WT	KO	OK	6.59188	0	#NAME?	nan	0.0035	0.0386641	yes
XLOC_013626	XLOC_013626	-	chr11:29083015-29083648	WT	KO	OK	1.28989	0	#NAME?	nan	0.0035	0.0386641	yes
XLOC_015037	XLOC_015037	Rpl24	chr11:50298775-50304145	WT	KO	OK	2726.19	1664.6	-0.711714	-1.22048	0.0035	0.0386641	yes
XLOC_026448	XLOC_026448	2610528A11Rik	chr16:14255515-14263116	WT	KO	OK	1.94755	0	#NAME?	nan	0.0035	0.0386641	yes
XLOC_028067	XLOC_028067	Rab18	chr17:61632813-61664936	WT	KO	OK	85.5519	137.257	0.682009	1.2437	0.0035	0.0386641	yes
XLOC_058162	XLOC_058162	Flrt2	chr6:128739107-128832872	WT	KO	OK	8.30081	14.6007	0.814716	1.28904	0.0035	0.0386641	yes
XLOC_063715	XLOC_063715	Apol9a	chr7:118924873-118931635	WT	KO	OK	30.5473	13.7965	-1.14674	-1.29111	0.0035	0.0386641	yes
XLOC_003267	XLOC_003267	Fibp	chr1:227769413-227773733	WT	KO	OK	31.5238	12.1926	-1.37044	-1.4524	0.00355	0.0387871	yes
XLOC_015291	XLOC_015291	Hgd	chr11:69075117-69126725	WT	KO	OK	56.5084	29.7277	-0.926658	-1.2704	0.00355	0.0387871	yes
XLOC_015678	XLOC_015678	Pds5b	chr12:687515-777801	WT	KO	OK	5.09574	9.5422	0.905031	1.28021	0.00355	0.0387871	yes
XLOC_016215	XLOC_016215	Asl	chr12:32102490-32115172	WT	KO	OK	25.1783	7.43318	-1.76013	-1.53574	0.00355	0.0387871	yes
XLOC_016907	XLOC_016907	-	chr12:16192010-16192530	WT	KO	OK	5.89541	0	#NAME?	nan	0.00355	0.0387871	yes
XLOC_021300	XLOC_021300	Psme4	chr14:114823667-114926542	WT	KO	OK	15.0779	26.281	0.801583	1.26372	0.00355	0.0387871	yes
XLOC_027331	XLOC_027331	Hnrnpk	chr17:8870010-8881252	WT	KO	OK	170.501	277.757	0.704042	1.27505	0.00355	0.0387871	yes
XLOC_030577	XLOC_030577	-	chr18:62597917-62598802	WT	KO	OK	0.35164	5.77204	4.03691	0.942608	0.00355	0.0387871	yes
XLOC_031750	XLOC_031750	-	chr18:70922992-70929489	WT	KO	OK	18.6309	0	#NAME?	nan	0.00355	0.0387871	yes
XLOC_032233	XLOC_032233	Prkaca	chr19:36073103-36096885	WT	KO	OK	24.1209	10.7814	-1.16173	-1.35207	0.00355	0.0387871	yes
XLOC_035692	XLOC_035692	-	chr2:185291845-185292359	WT	KO	OK	3.14975	0	#NAME?	nan	0.00355	0.0387871	yes
XLOC_040419	XLOC_040419	Cmtr1	chr20:10364284-10568580	WT	KO	OK	11.8179	3.41344	-1.79168	-1.39778	0.00355	0.0387871	yes
XLOC_044685	XLOC_044685	Rnf114	chr3:170399734-170411500	WT	KO	OK	20.3385	7.93416	-1.35807	-1.41817	0.00355	0.0387871	yes
XLOC_045698	XLOC_045698	Tlk1	chr3:63798758-63897975	WT	KO	OK	13.3158	23.5526	0.82275	1.28043	0.00355	0.0387871	yes
XLOC_051480	XLOC_051480	Rpl32	chr4:210999038-211002616	WT	KO	OK	3803.62	2268.21	-0.745817	-1.23522	0.00355	0.0387871	yes
XLOC_057333	XLOC_057333	ETV1	chr6:68061143-68152515	WT	KO	OK	5.89763	11.5863	0.974211	1.31968	0.00355	0.0387871	yes
XLOC_065466	XLOC_065466	Anxa2	chr8:80014357-80050854	WT	KO	OK	596.965	366.617	-0.70337	-1.24516	0.00355	0.0387871	yes
XLOC_006456	XLOC_006456	Ssr4	chr1:152743827-152757620	WT	KO	OK	344.333	152.097	-1.17881	-1.30254	0.0036	0.0391318	yes
XLOC_009797	XLOC_009797	Aldh3a1	chr10:47264966-47274685	WT	KO	OK	43.2333	21.3606	-1.01719	-1.26494	0.0036	0.0391318	yes
XLOC_009930	XLOC_009930	Stx8	chr10:54258226-54498975	WT	KO	OK	79.189	39.9026	-0.988817	-1.24264	0.0036	0.0391318	yes
XLOC_016955	XLOC_016955	Lfng	chr12:18113994-18122013	WT	KO	OK	11.194	2.77318	-2.0131	-1.30711	0.0036	0.0391318	yes
XLOC_020779	XLOC_020779	Dhx15	chr14:61248770-61286907	WT	KO	OK	77.2085	139.782	0.856344	1.24157	0.0036	0.0391318	yes
XLOC_024415	XLOC_024415	-	chr15:45763274-45763839	WT	KO	OK	2.35492	0	#NAME?	nan	0.0036	0.0391318	yes
XLOC_068752	XLOC_068752	Fam117b	chr9:66520070-66596356	WT	KO	OK	9.44063	16.8208	0.833287	1.26063	0.0036	0.0391318	yes
XLOC_069442	XLOC_069442	Ankrd12	chr9:113137357-113214948	WT	KO	OK	2.74151	5.72465	1.06221	1.30462	0.0036	0.0391318	yes
XLOC_011768	XLOC_011768	Pdlim4	chr10:39171367-39185480	WT	KO	OK	33.3555	13.8239	-1.27076	-1.30877	0.00365	0.0394982	yes
XLOC_027386	XLOC_027386	Pdlim7	chr17:11762294-11778590	WT	KO	OK	44.1409	22.4832	-0.973266	-1.32652	0.00365	0.0394982	yes
XLOC_047134	XLOC_047134	-	chr3:166112389-166112813	WT	KO	OK	3.97591	0	#NAME?	nan	0.00365	0.0394982	yes
XLOC_063457	XLOC_063457	Mtss1	chr7:99419336-99557952	WT	KO	OK	6.17547	12.7943	1.05088	1.33802	0.00365	0.0394982	yes
XLOC_071981	XLOC_071981	Prpf40b	chrX:115471635-115485028	WT	KO	OK	6.98413	1.72218	-2.01984	-1.45465	0.00365	0.0394982	yes
XLOC_072535	XLOC_072535	Tmem27	chrX:32490602-32522838	WT	KO	OK	1021.74	1928.19	0.916223	1.25366	0.00365	0.0394982	yes
XLOC_073033	XLOC_073033	Fkbp11	chrX:114908414-114911848	WT	KO	OK	84.5393	28.1182	-1.58812	-1.43973	0.00365	0.0394982	yes
XLOC_000527	XLOC_000527	Akap12	chr1:42162162-42252614	WT	KO	OK	72.9668	127.43	0.804393	1.25078	0.0037	0.0397856	yes
XLOC_005320	XLOC_005320	Sepw1	chr1:78783001-79073083	WT	KO	OK	448.587	218.919	-1.03499	-1.33572	0.0037	0.0397856	yes
XLOC_019024	XLOC_019024	Prelp	chr13:55802370-55814184	WT	KO	OK	107.877	66.4718	-0.698576	-1.26026	0.0037	0.0397856	yes
XLOC_020616	XLOC_020616	-	chr14:43075122-43075901	WT	KO	OK	0	1.7478	inf	nan	0.0037	0.0397856	yes
XLOC_035462	XLOC_035462	-	chr2:164121085-164121510	WT	KO	OK	3.80142	0	#NAME?	nan	0.0037	0.0397856	yes
XLOC_041219	XLOC_041219	Slc39a7	chr20:5898747-5902119	WT	KO	OK	76.1413	44.4513	-0.776453	-1.26053	0.0037	0.0397856	yes
XLOC_042827	XLOC_042827	Ssb	chr3:62727470-62747462	WT	KO	OK	57.9356	105.38	0.863085	1.2512	0.0037	0.0397856	yes
XLOC_048642	XLOC_048642	Krcc1	chr4:163912882-163925867	WT	KO	OK	68.1532	113.273	0.732949	1.23497	0.0037	0.0397856	yes
XLOC_049847	XLOC_049847	-	chr4:7827586-7828861	WT	KO	OK	15.7889	0	#NAME?	nan	0.0037	0.0397856	yes
XLOC_070731	XLOC_070731	-	chr9:98597026-98597427	WT	KO	OK	4.14893	0	#NAME?	nan	0.0037	0.0397856	yes
XLOC_011016	XLOC_011016	Grb2	chr10:104019957-104087249	WT	KO	OK	37.996	21.7782	-0.802964	-1.24398	0.00375	0.0400441	yes
XLOC_011196	XLOC_011196	Metrnl	chr10:110473810-110487800	WT	KO	OK	16.1132	4.17592	-1.94807	-1.35705	0.00375	0.0400441	yes
XLOC_024312	XLOC_024312	Cenpj	chr15:40599808-40658983	WT	KO	OK	1.91487	5.51014	1.52485	1.33016	0.00375	0.0400441	yes
XLOC_030200	XLOC_030200	Tcerg1	chr18:36491822-36552727	WT	KO	OK	34.8389	65.7224	0.915688	1.27225	0.00375	0.0400441	yes
XLOC_035687	XLOC_035687	Smc4	chr2:184962124-184990525	WT	KO	OK	7.99648	15.537	0.958269	1.30763	0.00375	0.0400441	yes
XLOC_043570	XLOC_043570	Gchfr	chr3:117526534-117530595	WT	KO	OK	61.0296	26.6058	-1.19777	-1.19148	0.00375	0.0400441	yes
XLOC_046893	XLOC_046893	Psmf1	chr3:153590718-153615931	WT	KO	OK	29.4211	11.8289	-1.31453	-1.38616	0.00375	0.0400441	yes
XLOC_051787	XLOC_051787	ENSRNOG00000037076	chr4:227379692-227427294	WT	KO	OK	2.13888	0	#NAME?	nan	0.00375	0.0400441	yes
XLOC_058931	XLOC_058931	Rab10	chr6:37478810-37531801	WT	KO	OK	53.3248	87.1725	0.709067	1.27482	0.00375	0.0400441	yes
XLOC_068029	XLOC_068029	-	chr8:131311807-131312137	WT	KO	OK	7.03915	0	#NAME?	nan	0.00375	0.0400441	yes
XLOC_070878	XLOC_070878	Smchd1	chr9:119128951-119271724	WT	KO	OK	5.46353	10.1249	0.89	1.3021	0.00375	0.0400441	yes
XLOC_007623	XLOC_007623	Sart1	chr1:227691826-227700489	WT	KO	OK	14.9312	4.78377	-1.64211	-1.46383	0.0038	0.0403747	yes
XLOC_021323	XLOC_021323	Tmem175	chr14:2079288-2095394	WT	KO	OK	3.58877	0.21866	-4.03673	-0.987948	0.0038	0.0403747	yes
XLOC_025590	XLOC_025590	Spcs3	chr16:39826912-39834987	WT	KO	OK	33.2299	53.9983	0.700433	1.22649	0.0038	0.0403747	yes
XLOC_035755	XLOC_035755	Fam198b	chr2:198087636-198160594	WT	KO	OK	45.1265	74.0478	0.71448	1.26259	0.0038	0.0403747	yes
XLOC_037631	XLOC_037631	Cfi	chr2:74628925-74634495	WT	KO	OK	1.13308	0	#NAME?	nan	0.0038	0.0403747	yes
XLOC_059094	XLOC_059094	-	chr6:49744045-49750904	WT	KO	OK	112.63	280.234	1.31504	1.35915	0.0038	0.0403747	yes
XLOC_061382	XLOC_061382	ENSRNOG00000048019	chr7:91382546-91383550	WT	KO	OK	1.3476	0	#NAME?	nan	0.0038	0.0403747	yes
XLOC_063275	XLOC_063275	Azin1	chr7:77448674-77475350	WT	KO	OK	20.7237	34.4978	0.735224	1.24784	0.0038	0.0403747	yes
XLOC_003548	XLOC_003548	-	chr1:241898030-241898342	WT	KO	OK	6.89131	0	#NAME?	nan	0.00385	0.0406767	yes
XLOC_012349	XLOC_012349	Cct6b	chr10:69700676-69748902	WT	KO	OK	1.38845	0	#NAME?	nan	0.00385	0.0406767	yes
XLOC_017998	XLOC_017998	-	chr13:73686066-73686581	WT	KO	OK	1.14197	14.735	3.68965	1.15151	0.00385	0.0406767	yes
XLOC_020119	XLOC_020119	-	chr14:2391470-2392038	WT	KO	OK	2.46279	0	#NAME?	nan	0.00385	0.0406767	yes
XLOC_020700	XLOC_020700	-	chr14:44872623-44872983	WT	KO	OK	5.92523	0	#NAME?	nan	0.00385	0.0406767	yes
XLOC_026474	XLOC_026474	-	chr16:18694218-18694784	WT	KO	OK	2.06776	0	#NAME?	nan	0.00385	0.0406767	yes
XLOC_027948	XLOC_027948	Arhgap12	chr17:51975228-52089012	WT	KO	OK	4.78981	10.4339	1.12323	1.27285	0.00385	0.0406767	yes
XLOC_028766	XLOC_028766	Edn1	chr17:24118008-24124009	WT	KO	OK	11.5556	3.29859	-1.80867	-1.14511	0.00385	0.0406767	yes
XLOC_049901	XLOC_049901	Fgl2	chr4:10315674-10321309	WT	KO	OK	126.269	204.62	0.696453	1.20613	0.00385	0.0406767	yes
XLOC_004364	XLOC_004364	-	chr1:4928926-4929139	WT	KO	OK	16.3747	0	#NAME?	nan	0.0039	0.0409247	yes
XLOC_028572	XLOC_028572	RGD1566359	chr17:11561580-11571465	WT	KO	OK	27.0939	43.9524	0.697972	1.23101	0.0039	0.0409247	yes
XLOC_040294	XLOC_040294	Ehmt2	chr20:6656520-6672961	WT	KO	OK	8.50786	2.93792	-1.534	-1.35545	0.0039	0.0409247	yes
XLOC_040329	XLOC_040329	Phf1	chr20:7585973-7590952	WT	KO	OK	11.8646	4.37396	-1.43965	-1.22572	0.0039	0.0409247	yes
XLOC_041336	XLOC_041336	Nudt3	chr20:9358098-9410646	WT	KO	OK	31.1083	15.2851	-1.02518	-1.27535	0.0039	0.0409247	yes
XLOC_041660	XLOC_041660	-	chr20:27124658-27125229	WT	KO	OK	0	2.99957	inf	nan	0.0039	0.0409247	yes
XLOC_050030	XLOC_050030	Krit1	chr4:27341834-27376376	WT	KO	OK	10.0285	19.4149	0.95306	1.25889	0.0039	0.0409247	yes
XLOC_054452	XLOC_054452	Tnfrsf4	chr5:176921803-176924494	WT	KO	OK	1.23524	0	#NAME?	nan	0.0039	0.0409247	yes
XLOC_057646	XLOC_057646	Psma3	chr6:102868505-102900277	WT	KO	OK	101.306	164.903	0.702898	1.24028	0.0039	0.0409247	yes
XLOC_071275	XLOC_071275	Rps6ka3	chrX:37777187-37880965	WT	KO	OK	13.4442	22.5004	0.742972	1.23589	0.0039	0.0409247	yes
XLOC_072906	XLOC_072906	Chm	chrX:84608988-84767421	WT	KO	OK	4.35122	9.8649	1.18088	1.35943	0.0039	0.0409247	yes
XLOC_016887	XLOC_016887	Rpl36-ps3	chr12:15501876-15502238	WT	KO	OK	1.07265	0	#NAME?	nan	0.00395	0.0412199	yes
XLOC_026527	XLOC_026527	Abhd8	chr16:19727393-19734131	WT	KO	OK	4.31831	0.164452	-4.71473	-1.33284	0.00395	0.0412199	yes
XLOC_045203	XLOC_045203	Lrsam1	chr3:17257992-17344203	WT	KO	OK	15.3366	7.92733	-0.952073	-1.24136	0.00395	0.0412199	yes
XLOC_047071	XLOC_047071	Mafb	chr3:162573582-162574554	WT	KO	OK	1.25778	0	#NAME?	nan	0.00395	0.0412199	yes
XLOC_047794	XLOC_047794	Ccdc132	chr4:28344518-28455450	WT	KO	OK	7.06419	16.1656	1.19433	1.34598	0.00395	0.0412199	yes
XLOC_050146	XLOC_050146	B630005N14Rik	chr4:39888673-39963743	WT	KO	OK	4.74807	11.1679	1.23395	1.37673	0.00395	0.0412199	yes
XLOC_066718	XLOC_066718	-	chr8:47084921-47086668	WT	KO	OK	6.69017	0	#NAME?	nan	0.00395	0.0412199	yes
XLOC_069641	XLOC_069641	Mocs1	chr9:12426597-12446849	WT	KO	OK	8.70152	2.14648	-2.01929	-1.4217	0.00395	0.0412199	yes
XLOC_072416	XLOC_072416	Hsd17b10	chrX:21747938-21750384	WT	KO	OK	206.626	125.596	-0.718227	-1.21355	0.00395	0.0412199	yes
XLOC_021178	XLOC_021178	-	chr14:104473385-104473517	WT	KO	OK	38.905	0	#NAME?	nan	0.004	0.0416137	yes
XLOC_027504	XLOC_027504	Fam120a	chr17:18167846-18257857	WT	KO	OK	34.7105	55.5223	0.677695	1.24609	0.004	0.0416137	yes
XLOC_052098	XLOC_052098	Kras	chr4:243663866-243693788	WT	KO	OK	17.4842	29.1915	0.739499	1.22478	0.004	0.0416137	yes
XLOC_062918	XLOC_062918	-	chr7:58265236-58265497	WT	KO	OK	11.3675	0	#NAME?	nan	0.004	0.0416137	yes
XLOC_069667	XLOC_069667	Tfeb	chr9:14132621-14139303	WT	KO	OK	7.06654	2.00024	-1.82083	-1.167	0.004	0.0416137	yes
XLOC_004091	XLOC_004091	-	chr1:281521272-281521725	WT	KO	OK	0	4.0932	inf	nan	0.00405	0.0419538	yes
XLOC_020027	XLOC_020027	Nenf	chr13:114555778-114562973	WT	KO	OK	158.66	85.9012	-0.885191	-1.27938	0.00405	0.0419538	yes
XLOC_046222	XLOC_046222	Rcn1	chr3:102026256-102040504	WT	KO	OK	61.3149	98.0084	0.676667	1.19642	0.00405	0.0419538	yes
XLOC_049857	XLOC_049857	-	chr4:8193815-8195599	WT	KO	OK	35.4982	61.1078	0.783612	1.22457	0.00405	0.0419538	yes
XLOC_061874	XLOC_061874	-	chr7:126288945-126289404	WT	KO	OK	4.01709	0	#NAME?	nan	0.00405	0.0419538	yes
XLOC_063472	XLOC_063472	RGD1564420	chr7:100196454-100263465	WT	KO	OK	9.00966	16.6846	0.888969	1.24997	0.00405	0.0419538	yes
XLOC_064924	XLOC_064924	Cd3d	chr8:47900376-47905113	WT	KO	OK	2.37709	0	#NAME?	nan	0.00405	0.0419538	yes
XLOC_006112	XLOC_006112	Mef2a	chr1:129273896-129406965	WT	KO	OK	15.9971	26.8718	0.748281	1.21981	0.0041	0.0422911	yes
XLOC_017722	XLOC_017722	-	chr13:49252907-49254715	WT	KO	OK	2.99889	11.4525	1.93316	1.32781	0.0041	0.0422911	yes
XLOC_018740	XLOC_018740	Dsel	chr13:1936645-1940272	WT	KO	OK	4.92331	10.4404	1.08448	1.19921	0.0041	0.0422911	yes
XLOC_019533	XLOC_019533	Prrx1	chr13:86035379-86107886	WT	KO	OK	49.1284	79.5325	0.694988	1.22647	0.0041	0.0422911	yes
XLOC_022440	XLOC_022440	-	chr14:110366982-110367434	WT	KO	OK	4.14628	0	#NAME?	nan	0.0041	0.0422911	yes
XLOC_066138	XLOC_066138	Nktr	chr8:129548838-129575247	WT	KO	OK	6.84244	12.2245	0.837192	1.22918	0.0041	0.0422911	yes
XLOC_068022	XLOC_068022	Zfp445	chr8:131040160-131059322	WT	KO	OK	4.46057	9.16212	1.03845	1.32199	0.0041	0.0422911	yes
XLOC_020701	XLOC_020701	-	chr14:44873937-44874277	WT	KO	OK	20.0607	1.03805	-4.27242	-1.26345	0.00415	0.0425482	yes
XLOC_033234	XLOC_033234	Ndrg4	chr19:9751515-9787015	WT	KO	OK	8.16765	17.6288	1.10994	1.25482	0.00415	0.0425482	yes
XLOC_039985	XLOC_039985	Pkn2	chr2:267265824-267370861	WT	KO	OK	9.2797	17.1258	0.884019	1.23905	0.00415	0.0425482	yes
XLOC_046125	XLOC_046125	Alkbh3	chr3:89575369-89608117	WT	KO	OK	29.4851	12.1744	-1.27614	-1.31555	0.00415	0.0425482	yes
XLOC_047156	XLOC_047156	Slpil2	chr3:166921183-166922634	WT	KO	OK	5.15969	0	#NAME?	nan	0.00415	0.0425482	yes
XLOC_048870	XLOC_048870	-	chr4:184917898-184918339	WT	KO	OK	3.40733	0	#NAME?	nan	0.00415	0.0425482	yes
XLOC_052180	XLOC_052180	-	chr4:247672251-247672646	WT	KO	OK	3.4015	0	#NAME?	nan	0.00415	0.0425482	yes
XLOC_054176	XLOC_054176	Capzb	chr5:161383343-161482714	WT	KO	OK	163.733	102.919	-0.669838	-1.21334	0.00415	0.0425482	yes
XLOC_065144	XLOC_065144	Cox5a	chr8:61971509-62255076	WT	KO	OK	499.027	872.288	0.805686	1.25344	0.00415	0.0425482	yes
XLOC_068978	XLOC_068978	Fam134a	chr9:82115050-82120826	WT	KO	OK	12.6538	5.47461	-1.20874	-1.19156	0.00415	0.0425482	yes
XLOC_008754	XLOC_008754	Prdx3	chr1:289576897-289589749	WT	KO	OK	96.1949	156.699	0.703961	1.21225	0.0042	0.0428794	yes
XLOC_020868	XLOC_020868	Pp2d1	chr14:72967117-72989251	WT	KO	OK	11.34	35.0589	1.62836	1.29648	0.0042	0.0428794	yes
XLOC_021170	XLOC_021170	Rab1	chr14:104208409-104258435	WT	KO	OK	120.959	201.812	0.738499	1.26512	0.0042	0.0428794	yes
XLOC_044289	XLOC_044289	Pygb	chr3:152941738-152988415	WT	KO	OK	12.5615	5.6466	-1.15355	-1.33766	0.0042	0.0428794	yes
XLOC_055380	XLOC_055380	Psip1	chr5:105568207-105600711	WT	KO	OK	15.0994	31.0083	1.03816	1.29431	0.0042	0.0428794	yes
XLOC_057945	XLOC_057945	-	chr6:113579459-113580209	WT	KO	OK	2.0122	0	#NAME?	nan	0.0042	0.0428794	yes
XLOC_061520	XLOC_061520	Efr3a	chr7:106483575-106564947	WT	KO	OK	13.021	22.2787	0.774829	1.24756	0.0042	0.0428794	yes
XLOC_000163	XLOC_000163	Cited2	chr1:14515628-14518063	WT	KO	OK	32.4936	55.0836	0.761465	1.18729	0.00425	0.0432079	yes
XLOC_005720	XLOC_005720	Lsm14a	chr1:91343470-91388619	WT	KO	OK	73.925	126.619	0.77636	1.27135	0.00425	0.0432079	yes
XLOC_019789	XLOC_019789	Adss	chr13:100355978-100386314	WT	KO	OK	49.9303	80.7738	0.693971	1.2188	0.00425	0.0432079	yes
XLOC_039846	XLOC_039846	-	chr2:255003025-255004232	WT	KO	OK	12.6185	29.2233	1.21158	1.21738	0.00425	0.0432079	yes
XLOC_058220	XLOC_058220	Rin3	chr6:135381784-135490155	WT	KO	OK	4.73597	1.26085	-1.90926	-1.21875	0.00425	0.0432079	yes
XLOC_070547	XLOC_070547	Slc19a3	chr9:88510652-88561257	WT	KO	OK	0.976949	0	#NAME?	nan	0.00425	0.0432079	yes
XLOC_072981	XLOC_072981	Gprasp1	chrX:106806369-106813428	WT	KO	OK	2.75653	7.09436	1.36382	1.38361	0.00425	0.0432079	yes
XLOC_014540	XLOC_014540	Comt	chr11:89809978-89829518	WT	KO	OK	65.8349	37.4482	-0.813955	-1.23212	0.0043	0.0435596	yes
XLOC_027162	XLOC_027162	Atp11a	chr16:81476068-81586090	WT	KO	OK	39.4998	72.0477	0.867106	1.24127	0.0043	0.0435596	yes
XLOC_049514	XLOC_049514	Apold1	chr4:233025349-233028240	WT	KO	OK	54.1085	90.0949	0.735591	1.20992	0.0043	0.0435596	yes
XLOC_053614	XLOC_053614	Ipp	chr5:139150940-139186527	WT	KO	OK	12.3397	23.9909	0.95918	1.28666	0.0043	0.0435596	yes
XLOC_054644	XLOC_054644	-	chr5:23234608-23234811	WT	KO	OK	21.714	0	#NAME?	nan	0.0043	0.0435596	yes
XLOC_058982	XLOC_058982	-	chr6:40724493-40725836	WT	KO	OK	0.869905	0	#NAME?	nan	0.0043	0.0435596	yes
XLOC_017958	XLOC_017958	Uchl5	chr13:65556706-65592862	WT	KO	OK	10.3821	23.7835	1.19587	1.33406	0.00435	0.0437268	yes
XLOC_021164	XLOC_021164	-	chr14:104026353-104026936	WT	KO	OK	22.9562	66.6774	1.53831	1.36824	0.00435	0.0437268	yes
XLOC_026694	XLOC_026694	Aadat	chr16:32665729-32702416	WT	KO	OK	661.241	1293.29	0.967795	1.21403	0.00435	0.0437268	yes
XLOC_031480	XLOC_031480	-	chr18:55241881-55242266	WT	KO	OK	4.83326	0	#NAME?	nan	0.00435	0.0437268	yes
XLOC_031942	XLOC_031942	Fam96b	chr19:545967-547833	WT	KO	OK	61.0686	20.1514	-1.59955	-1.40873	0.00435	0.0437268	yes
XLOC_032363	XLOC_032363	Ednra	chr19:44812397-44874904	WT	KO	OK	8.58796	15.4434	0.846606	1.19813	0.00435	0.0437268	yes
XLOC_035127	XLOC_035127	Cp	chr2:124467262-124551506	WT	KO	OK	113.174	189.141	0.740925	1.24839	0.00435	0.0437268	yes
XLOC_037780	XLOC_037780	-	chr2:100044614-100045319	WT	KO	OK	2.29971	0	#NAME?	nan	0.00435	0.0437268	yes
XLOC_037851	XLOC_037851	Zbtb10	chr2:114438636-114479723	WT	KO	OK	7.02379	12.3094	0.809438	1.23636	0.00435	0.0437268	yes
XLOC_038369	XLOC_038369	-	chr2:137568499-137568874	WT	KO	OK	5.5506	0	#NAME?	nan	0.00435	0.0437268	yes
XLOC_044019	XLOC_044019	-	chr3:135177336-135177846	WT	KO	OK	3.13919	0	#NAME?	nan	0.00435	0.0437268	yes
XLOC_066456	XLOC_066456	Herpud2	chr8:26289931-26335056	WT	KO	OK	29.1992	50.4068	0.78769	1.22626	0.00435	0.0437268	yes
XLOC_072537	XLOC_072537	Ap1s2	chrX:32691540-32717097	WT	KO	OK	19.6815	37.7444	0.939423	1.26928	0.00435	0.0437268	yes
XLOC_003280	XLOC_003280	Map3k11	chr1:227978440-227991739	WT	KO	OK	8.05472	1.76225	-2.19242	-1.49909	0.0044	0.0439948	yes
XLOC_023192	XLOC_023192	-	chr15:48990960-48991480	WT	KO	OK	0	3.23856	inf	nan	0.0044	0.0439948	yes
XLOC_024334	XLOC_024334	Gjb2	chr15:41224499-41230461	WT	KO	OK	11.1107	22.2176	0.999761	1.20064	0.0044	0.0439948	yes
XLOC_028397	XLOC_028397	Abi1	chr17:91617113-91736232	WT	KO	OK	23.9183	41.3332	0.789183	1.22911	0.0044	0.0439948	yes
XLOC_037841	XLOC_037841	Fabp5	chr2:113735165-113738835	WT	KO	OK	168.939	95.3064	-0.825857	-1.25337	0.0044	0.0439948	yes
XLOC_039501	XLOC_039501	Rbm15	chr2:229550440-229557675	WT	KO	OK	6.86705	18.0207	1.39189	1.4128	0.0044	0.0439948	yes
XLOC_046078	XLOC_046078	Dgkz	chr3:87542672-87574365	WT	KO	OK	12.9342	5.13169	-1.33368	-1.34697	0.0044	0.0439948	yes
XLOC_051990	XLOC_051990	ABCC9	chr4:241019323-241139051	WT	KO	OK	8.88592	15.0883	0.763838	1.23211	0.0044	0.0439948	yes
XLOC_060497	XLOC_060497	Gna15	chr7:11221816-11242333	WT	KO	OK	2.5423	0.110075	-4.52957	-0.908942	0.0044	0.0439948	yes
XLOC_012323	XLOC_012323	-	chr10:67152378-67153334	WT	KO	OK	2.97653	0	#NAME?	nan	0.00445	0.0443901	yes
XLOC_012392	XLOC_012392	GGNBP2	chr10:72063422-72095167	WT	KO	OK	26.199	44.2826	0.757227	1.23659	0.00445	0.0443901	yes
XLOC_013741	XLOC_013741	-	chr11:37575239-37576171	WT	KO	OK	1.26666	0	#NAME?	nan	0.00445	0.0443901	yes
XLOC_046550	XLOC_046550	SPPL2A	chr3:125885591-125929935	WT	KO	OK	22.3144	37.3992	0.745036	1.24027	0.00445	0.0443901	yes
XLOC_005487	XLOC_005487	Gsk3a	chr1:83366056-83374707	WT	KO	OK	19.7703	5.14829	-1.94117	-1.396	0.0045	0.0447573	yes
XLOC_005993	XLOC_005993	Nipa2	chr1:115353520-115378274	WT	KO	OK	11.1981	20.9849	0.906098	1.2656	0.0045	0.0447573	yes
XLOC_031359	XLOC_031359	Cdo1	chr18:40348060-40362704	WT	KO	OK	50.5593	89.3808	0.82199	1.27318	0.0045	0.0447573	yes
XLOC_059440	XLOC_059440	Clec14a	chr6:88832653-88835739	WT	KO	OK	38.742	63.1447	0.704765	1.20099	0.0045	0.0447573	yes
XLOC_067416	XLOC_067416	Eef1a1	chr8:85387998-85390138	WT	KO	OK	2428.77	1288.91	-0.91407	-1.26642	0.0045	0.0447573	yes
XLOC_013470	XLOC_013470	Cggbp1	chr11:1876784-1893694	WT	KO	OK	19.1791	31.5228	0.716864	1.21885	0.00455	0.0448341	yes
XLOC_014288	XLOC_014288	Fbxo45	chr11:74880641-74892625	WT	KO	OK	2.70775	0	#NAME?	nan	0.00455	0.0448341	yes
XLOC_016553	XLOC_016553	-	chr12:51234418-51234956	WT	KO	OK	3.26556	0	#NAME?	nan	0.00455	0.0448341	yes
XLOC_026497	XLOC_026497	Klf2	chr16:19083473-19086146	WT	KO	OK	237.706	383.218	0.68899	1.22748	0.00455	0.0448341	yes
XLOC_040239	XLOC_040239	Atat1	chr20:5448825-5462080	WT	KO	OK	1.0741	0	#NAME?	nan	0.00455	0.0448341	yes
XLOC_040563	XLOC_040563	-	chr20:15869868-15876682	WT	KO	OK	4.9635	0	#NAME?	nan	0.00455	0.0448341	yes
XLOC_044224	XLOC_044224	Rin2	chr3:146317464-146510342	WT	KO	OK	16.3211	27.1465	0.734034	1.19691	0.00455	0.0448341	yes
XLOC_045830	XLOC_045830	Sestd1	chr3:70613359-70664787	WT	KO	OK	11.3371	22.8531	1.01134	1.25174	0.00455	0.0448341	yes
XLOC_050053	XLOC_050053	-	chr4:28207274-28209327	WT	KO	OK	15.0262	30.6116	1.0266	1.26162	0.00455	0.0448341	yes
XLOC_050770	XLOC_050770	Herc6	chr4:153429556-153471906	WT	KO	OK	3.95127	9.45659	1.259	1.30886	0.00455	0.0448341	yes
XLOC_059035	XLOC_059035	Rhob	chr6:43471741-43474590	WT	KO	OK	181.238	290.368	0.679997	1.18552	0.00455	0.0448341	yes
XLOC_061575	XLOC_061575	Ly6e	chr7:116253571-116257488	WT	KO	OK	629.044	390.14	-0.689168	-1.22036	0.00455	0.0448341	yes
XLOC_062224	XLOC_062224	Arl13b	chr7:1111828-1181765	WT	KO	OK	4.99255	10.5904	1.0849	1.16266	0.00455	0.0448341	yes
XLOC_062482	XLOC_062482	Ilvbl	chr7:14201068-14211122	WT	KO	OK	3.15078	0.178185	-4.14426	-1.15649	0.00455	0.0448341	yes
XLOC_063198	XLOC_063198	Ankrd46	chr7:75427579-75448536	WT	KO	OK	22.7192	41.4151	0.866246	1.24505	0.00455	0.0448341	yes
XLOC_069659	XLOC_069659	Trem3	chr9:13635293-13645452	WT	KO	OK	1.51554	0	#NAME?	nan	0.00455	0.0448341	yes
XLOC_003543	XLOC_003543	-	chr1:241729745-241739737	WT	KO	OK	118.888	20.1744	-2.559	-3.0208	0.0046	0.0451172	yes
XLOC_007144	XLOC_007144	Eif3c	chr1:204943166-204961361	WT	KO	OK	40.0297	24.1069	-0.731622	-1.19912	0.0046	0.0451172	yes
XLOC_007622	XLOC_007622	Banf1	chr1:227673552-227675550	WT	KO	OK	224.726	130.332	-0.785973	-1.26905	0.0046	0.0451172	yes
XLOC_016504	XLOC_016504	Gltp	chr12:49460372-49480640	WT	KO	OK	20.4506	8.79796	-1.2169	-1.21841	0.0046	0.0451172	yes
XLOC_048647	XLOC_048647	Rnf103	chr4:164177796-164194495	WT	KO	OK	11.8886	21.2033	0.834707	1.18393	0.0046	0.0451172	yes
XLOC_048780	XLOC_048780	Bola3	chr4:179636750-179646197	WT	KO	OK	33.6028	14.4948	-1.21305	-1.20434	0.0046	0.0451172	yes
XLOC_054847	XLOC_054847	Zfp292	chr5:54851037-54931298	WT	KO	OK	2.11289	4.58927	1.11905	1.25325	0.0046	0.0451172	yes
XLOC_072924	XLOC_072924	Nap1l3	chrX:94947140-94949936	WT	KO	OK	2.36631	10.4464	2.1423	1.50484	0.0046	0.0451172	yes
XLOC_024476	XLOC_024476	Clu	chr15:48926505-48939266	WT	KO	OK	1382.67	730.212	-0.921069	-1.32236	0.00465	0.0455287	yes
XLOC_029623	XLOC_029623	NEBL	chr17:85869225-86219535	WT	KO	OK	3.90316	8.35346	1.09773	1.24929	0.00465	0.0455287	yes
XLOC_065750	XLOC_065750	Stag1	chr8:108373848-108760291	WT	KO	OK	11.1942	21.6289	0.950212	1.24077	0.00465	0.0455287	yes
XLOC_003269	XLOC_003269	EFEMP2	chr1:227783785-227791027	WT	KO	OK	33.9414	15.1284	-1.16579	-1.28834	0.0047	0.0457542	yes
XLOC_004409	XLOC_004409	Utrn	chr1:8097014-8608676	WT	KO	OK	12.6382	20.4423	0.693772	1.23877	0.0047	0.0457542	yes
XLOC_005913	XLOC_005913	Cyth2	chr1:102875333-102882171	WT	KO	OK	29.7898	14.0731	-1.08187	-1.23275	0.0047	0.0457542	yes
XLOC_007170	XLOC_007170	Maz	chr1:205436260-205440514	WT	KO	OK	23.8304	11.9657	-0.993899	-1.23583	0.0047	0.0457542	yes
XLOC_012704	XLOC_012704	Ormdl3	chr10:86341993-86350554	WT	KO	OK	23.4558	9.5251	-1.30014	-1.32237	0.0047	0.0457542	yes
XLOC_013005	XLOC_013005	Ddx5	chr10:94725456-94762044	WT	KO	OK	226.08	377.498	0.739639	1.2266	0.0047	0.0457542	yes
XLOC_014062	XLOC_014062	Atp6v1a	chr11:65638469-65691322	WT	KO	OK	29.4612	47.8456	0.69957	1.22498	0.0047	0.0457542	yes
XLOC_032759	XLOC_032759	-	chr19:63630379-63630818	WT	KO	OK	3.73542	0	#NAME?	nan	0.0047	0.0457542	yes
XLOC_054477	XLOC_054477	Tmem70	chr5:2019519-2036983	WT	KO	OK	20.1506	38.1442	0.92064	1.24458	0.0047	0.0457542	yes
XLOC_059036	XLOC_059036	-	chr6:43474761-43474942	WT	KO	OK	27.301	0	#NAME?	nan	0.0047	0.0457542	yes
XLOC_015564	XLOC_015564	Psmd2	chr11:87006147-87016773	WT	KO	OK	42.5361	25.9275	-0.714204	-1.17546	0.00475	0.0460823	yes
XLOC_018887	XLOC_018887	Tmem37	chr13:41205720-41211952	WT	KO	OK	12.1393	0.623255	-4.28372	-1.22432	0.00475	0.0460823	yes
XLOC_027678	XLOC_027678	Txndc5	chr17:28841100-28869184	WT	KO	OK	94.6722	49.6199	-0.932021	-1.23912	0.00475	0.0460823	yes
XLOC_044837	XLOC_044837	-	chr3:177931037-177931292	WT	KO	OK	12.7562	0	#NAME?	nan	0.00475	0.0460823	yes
XLOC_046367	XLOC_046367	Srp14	chr3:116791590-116795282	WT	KO	OK	183.77	294.907	0.682356	1.21254	0.00475	0.0460823	yes
XLOC_061791	XLOC_061791	Smdt1	chr7:123563596-123566654	WT	KO	OK	309.772	186.18	-0.734507	-1.20538	0.00475	0.0460823	yes
XLOC_001607	XLOC_001607	Akt1s1	chr1:101910230-101916583	WT	KO	OK	24.0032	2.68425	-3.16064	-2.12687	0.0048	0.0464347	yes
XLOC_024572	XLOC_024572	RGD1309922	chr15:55545043-55560184	WT	KO	OK	9.71482	4.17281	-1.21917	-1.20858	0.0048	0.0464347	yes
XLOC_033042	XLOC_033042	Dpep1	chr19:66688899-66704281	WT	KO	OK	40.3545	21.9619	-0.87773	-1.2411	0.0048	0.0464347	yes
XLOC_045827	XLOC_045827	-	chr3:70607534-70609465	WT	KO	OK	5.79583	16.6486	1.52232	1.36499	0.0048	0.0464347	yes
XLOC_056000	XLOC_056000	Gja4	chr5:149142703-149145235	WT	KO	OK	35.6423	16.3204	-1.12692	-1.31839	0.0048	0.0464347	yes
XLOC_002330	XLOC_002330	Fchsd2	chr1:172335844-172585600	WT	KO	OK	5.25263	12.1389	1.20852	1.32476	0.00485	0.0465468	yes
XLOC_002541	XLOC_002541	Trim66	chr1:181060017-181060772	WT	KO	OK	1.81709	0	#NAME?	nan	0.00485	0.0465468	yes
XLOC_010780	XLOC_010780	-	chr10:88964962-88965235	WT	KO	OK	8.94584	0	#NAME?	nan	0.00485	0.0465468	yes
XLOC_012317	XLOC_012317	Lgals9	chr10:66863438-66886611	WT	KO	OK	42.9985	20.3327	-1.08049	-1.2864	0.00485	0.0465468	yes
XLOC_022386	XLOC_022386	Ugp2	chr14:106274949-106315935	WT	KO	OK	65.5425	105.227	0.683	1.19216	0.00485	0.0465468	yes
XLOC_031825	XLOC_031825	-	chr18:76308529-76308923	WT	KO	OK	4.68187	0	#NAME?	nan	0.00485	0.0465468	yes
XLOC_034591	XLOC_034591	Plk2	chr2:60970299-60976058	WT	KO	OK	21.9577	38.1309	0.796231	1.19981	0.00485	0.0465468	yes
XLOC_035772	XLOC_035772	-	chr2:200286539-200290094	WT	KO	OK	17.0541	33.4292	0.970996	1.23633	0.00485	0.0465468	yes
XLOC_050450	XLOC_050450	Wdr91	chr4:62130768-62166447	WT	KO	OK	3.49225	0.182017	-4.26201	-1.25348	0.00485	0.0465468	yes
XLOC_055838	XLOC_055838	Ipo13	chr5:140517788-140538029	WT	KO	OK	3.81769	1.13312	-1.7524	-1.08083	0.00485	0.0465468	yes
XLOC_058451	XLOC_058451	Mok	chr6:145154361-145185208	WT	KO	OK	1.80852	0	#NAME?	nan	0.00485	0.0465468	yes
XLOC_062371	XLOC_062371	Dohh	chr7:11358018-11362799	WT	KO	OK	13.3687	0.729844	-4.19513	-1.52497	0.00485	0.0465468	yes
XLOC_065299	XLOC_065299	Rbpms2	chr8:70852851-70883668	WT	KO	OK	24.1004	44.0302	0.869438	1.24999	0.00485	0.0465468	yes
XLOC_067780	XLOC_067780	Sema3f	chr8:115795105-115824684	WT	KO	OK	9.5012	4.02686	-1.23846	-1.25211	0.00485	0.0465468	yes
XLOC_003485	XLOC_003485	-	chr1:236186643-236188452	WT	KO	OK	8.45565	0.713337	-3.56726	-0.974106	0.0049	0.0467359	yes
XLOC_007929	XLOC_007929	-	chr1:242668047-242668596	WT	KO	OK	0	3.62987	inf	nan	0.0049	0.0467359	yes
XLOC_016495	XLOC_016495	Acads	chr12:49049579-49059163	WT	KO	OK	7.68787	2.2982	-1.74208	-1.07115	0.0049	0.0467359	yes
XLOC_018198	XLOC_018198	-	chr13:87491959-87495665	WT	KO	OK	25.3925	0	#NAME?	nan	0.0049	0.0467359	yes
XLOC_021204	XLOC_021204	-	chr14:106025791-106026121	WT	KO	OK	0	7.74101	inf	nan	0.0049	0.0467359	yes
XLOC_048672	XLOC_048672	Retsat	chr4:165235737-165245784	WT	KO	OK	67.5724	39.638	-0.76955	-1.2248	0.0049	0.0467359	yes
XLOC_050558	XLOC_050558	-	chr4:133388494-133388844	WT	KO	OK	5.84743	0	#NAME?	nan	0.0049	0.0467359	yes
XLOC_056238	XLOC_056238	Rpl11	chr5:158155377-158158916	WT	KO	OK	2729.92	1681.97	-0.698707	-1.18008	0.0049	0.0467359	yes
XLOC_058591	XLOC_058591	Srsf7	chr6:2856014-2863365	WT	KO	OK	57.6092	111.734	0.955697	1.24881	0.0049	0.0467359	yes
XLOC_067927	XLOC_067927	-	chr8:125559205-125559662	WT	KO	OK	3.53932	0	#NAME?	nan	0.0049	0.0467359	yes
XLOC_069759	XLOC_069759	Mrps18a	chr9:16120948-16150048	WT	KO	OK	70.9289	30.8637	-1.20046	-1.37986	0.0049	0.0467359	yes
XLOC_013127	XLOC_013127	-	chr10:101346887-101349766	WT	KO	OK	3.23706	0	#NAME?	nan	0.00495	0.0471598	yes
XLOC_059960	XLOC_059960	Ccdc88c	chr6:134127446-134247012	WT	KO	OK	1.84752	5.59264	1.59794	1.10172	0.00495	0.0471598	yes
XLOC_019846	XLOC_019846	Psen2	chr13:103521467-103547127	WT	KO	OK	12.8038	2.94534	-2.12007	-1.54967	0.005	0.0476094	yes
XLOC_006096	XLOC_006096	Tjp1	chr1:127243075-127323009	WT	KO	OK	58.8331	110.444	0.908621	1.23175	0.00505	0.0477373	yes
XLOC_008097	XLOC_008097	Plgrkt	chr1:254750912-254763185	WT	KO	OK	34.1846	70.7662	1.04972	1.23305	0.00505	0.0477373	yes
XLOC_014575	XLOC_014575	Ppil2	chr11:91200041-91222633	WT	KO	OK	17.4112	6.09515	-1.51428	-1.35902	0.00505	0.0477373	yes
XLOC_016128	XLOC_016128	-	chr12:29387022-29387645	WT	KO	OK	2.19813	0	#NAME?	nan	0.00505	0.0477373	yes
XLOC_016799	XLOC_016799	RGD1560888	chr12:12597401-12663828	WT	KO	OK	8.26011	17.6916	1.09883	1.21693	0.00505	0.0477373	yes
XLOC_016888	XLOC_016888	-	chr12:15688985-15690179	WT	KO	OK	20.9735	7.81484	-1.42428	-1.15874	0.00505	0.0477373	yes
XLOC_016993	XLOC_016993	Fam20c	chr12:19906232-19965797	WT	KO	OK	9.21583	3.33153	-1.46793	-1.29078	0.00505	0.0477373	yes
XLOC_017906	XLOC_017906	-	chr13:58585147-58585474	WT	KO	OK	7.38845	0	#NAME?	nan	0.00505	0.0477373	yes
XLOC_020127	XLOC_020127	Evi5	chr14:2892967-3039177	WT	KO	OK	14.0455	25.2441	0.845835	1.18375	0.00505	0.0477373	yes
XLOC_026622	XLOC_026622	NAT2,Nat1	chr16:23845021-23875351	WT	KO	OK	12.7135	27.2656	1.10072	1.29991	0.00505	0.0477373	yes
XLOC_033084	XLOC_033084	Galnt2	chr19:67774646-67824811	WT	KO	OK	10.5858	4.33402	-1.28836	-1.31868	0.00505	0.0477373	yes
XLOC_056198	XLOC_056198	-	chr5:156736263-156736550	WT	KO	OK	8.70311	0	#NAME?	nan	0.00505	0.0477373	yes
XLOC_062550	XLOC_062550	2014-03-02	chr7:18735541-18762830	WT	KO	OK	147.769	89.155	-0.728954	-1.21835	0.00505	0.0477373	yes
XLOC_004103	XLOC_004103	Pdcd4	chr1:282038263-282061780	WT	KO	OK	74.3852	119.125	0.679384	1.22888	0.0051	0.0480493	yes
XLOC_013041	XLOC_013041	ENSRNOG00000050188	chr10:95171417-95171732	WT	KO	OK	1.12783	0	#NAME?	nan	0.0051	0.0480493	yes
XLOC_039348	XLOC_039348	-	chr2:219253974-219254268	WT	KO	OK	7.1798	0	#NAME?	nan	0.0051	0.0480493	yes
XLOC_041441	XLOC_041441	-	chr20:13058891-13059233	WT	KO	OK	6.11892	0	#NAME?	nan	0.0051	0.0480493	yes
XLOC_048207	XLOC_048207	-	chr4:66786384-66786764	WT	KO	OK	5.10488	0	#NAME?	nan	0.0051	0.0480493	yes
XLOC_059506	XLOC_059506	-	chr6:101873167-101873570	WT	KO	OK	5.30344	0	#NAME?	nan	0.0051	0.0480493	yes
XLOC_003034	XLOC_003034	Glrx3	chr1:216692883-216724193	WT	KO	OK	116.454	185.147	0.668913	1.20923	0.00515	0.0482525	yes
XLOC_005532	XLOC_005532	Pld3	chr1:85556093-85567892	WT	KO	OK	15.9467	3.53198	-2.1747	-1.50135	0.00515	0.0482525	yes
XLOC_006759	XLOC_006759	Hbb-b1	chr1:175104275-175111736	WT	KO	OK	858.464	505.045	-0.765345	-1.19654	0.00515	0.0482525	yes
XLOC_022542	XLOC_022542	-	chr15:8617697-8618102	WT	KO	OK	0	4.36413	inf	nan	0.00515	0.0482525	yes
XLOC_025908	XLOC_025908	-	chr16:63726038-63726301	WT	KO	OK	11.4808	0	#NAME?	nan	0.00515	0.0482525	yes
XLOC_035289	XLOC_035289	-	chr2:143323872-143328652	WT	KO	OK	2.25127	0	#NAME?	nan	0.00515	0.0482525	yes
XLOC_036532	XLOC_036532	F3	chr2:243348429-243360440	WT	KO	OK	495.119	838.99	0.76088	1.23412	0.00515	0.0482525	yes
XLOC_043517	XLOC_043517	-	chr3:115416518-115418415	WT	KO	OK	22.4474	40.1765	0.839802	1.21263	0.00515	0.0482525	yes
XLOC_060749	XLOC_060749	Pah	chr7:28180706-28245431	WT	KO	OK	353.763	578.963	0.710687	1.17059	0.00515	0.0482525	yes
XLOC_065351	XLOC_065351	-	chr8:71951435-71952039	WT	KO	OK	2.46776	0	#NAME?	nan	0.00515	0.0482525	yes
XLOC_008484	XLOC_008484	Arl3	chr1:273718180-273763835	WT	KO	OK	96.9287	50.9695	-0.927289	-1.23573	0.0052	0.0483737	yes
XLOC_015390	XLOC_015390	-	chr11:74709984-74712532	WT	KO	OK	6.02723	13.979	1.2137	1.24348	0.0052	0.0483737	yes
XLOC_022608	XLOC_022608	-	chr15:16276236-16276922	WT	KO	OK	0.56737	8.04122	3.82505	1.06445	0.0052	0.0483737	yes
XLOC_038716	XLOC_038716	Tm4sf1	chr2:166792814-166802011	WT	KO	OK	211.26	342.311	0.696287	1.20767	0.0052	0.0483737	yes
XLOC_041828	XLOC_041828	-	chr20:36329603-36331314	WT	KO	OK	5.83172	16.2711	1.48032	1.29692	0.0052	0.0483737	yes
XLOC_042093	XLOC_042093	EGFL7	chr3:9395169-9415283	WT	KO	OK	82.0332	42.4617	-0.950046	-1.29615	0.0052	0.0483737	yes
XLOC_049257	XLOC_049257	Hnrnpf	chr4:215886318-215908751	WT	KO	OK	126.186	197.353	0.645226	1.18991	0.0052	0.0483737	yes
XLOC_050459	XLOC_050459	Fam180a	chr4:62567993-62583301	WT	KO	OK	45.6467	77.1448	0.75706	1.16556	0.0052	0.0483737	yes
XLOC_059675	XLOC_059675	-	chr6:114846359-114846567	WT	KO	OK	4.69532	62.0701	3.7246	2.35126	0.0052	0.0483737	yes
XLOC_064292	XLOC_064292	Kbtbd3	chr8:1444802-1472998	WT	KO	OK	3.87154	11.0967	1.51915	1.39409	0.0052	0.0483737	yes
XLOC_065168	XLOC_065168	-	chr8:63071362-63072254	WT	KO	OK	1.64124	0	#NAME?	nan	0.0052	0.0483737	yes
XLOC_068817	XLOC_068817	-	chr9:71072137-71072627	WT	KO	OK	3.42901	0	#NAME?	nan	0.0052	0.0483737	yes
XLOC_070579	XLOC_070579	-	chr9:91442900-91444615	WT	KO	OK	5.17759	13.5607	1.38908	1.13808	0.0052	0.0483737	yes
XLOC_045379	XLOC_045379	-	chr3:35058585-35060392	WT	KO	OK	35.8446	60.6252	0.758163	1.21224	0.00525	0.0487586	yes
XLOC_060360	XLOC_060360	-	chr7:716311-716466	WT	KO	OK	78.0147	0	#NAME?	nan	0.00525	0.0487586	yes
XLOC_061538	XLOC_061538	-	chr7:109147745-109148167	WT	KO	OK	4.44699	0	#NAME?	nan	0.00525	0.0487586	yes
XLOC_003312	XLOC_003312	-	chr1:228451463-228451699	WT	KO	OK	16.3357	0	#NAME?	nan	0.0053	0.0490084	yes
XLOC_004930	XLOC_004930	RGD1307262	chr1:47617885-47644800	WT	KO	OK	61.0545	28.3229	-1.10813	-1.2945	0.0053	0.0490084	yes
XLOC_008500	XLOC_008500	Usmg5	chr1:274274890-274297223	WT	KO	OK	1891.48	2984.67	0.658054	1.16717	0.0053	0.0490084	yes
XLOC_019776	XLOC_019776	-	chr13:99260173-99262317	WT	KO	OK	13.2417	26.6549	1.00931	1.25905	0.0053	0.0490084	yes
XLOC_035092	XLOC_035092	Ythdf3	chr2:120415578-120449745	WT	KO	OK	13.9652	23.3548	0.741883	1.20712	0.0053	0.0490084	yes
XLOC_044041	XLOC_044041	-	chr3:135200799-135201158	WT	KO	OK	6.508	0	#NAME?	nan	0.0053	0.0490084	yes
XLOC_046291	XLOC_046291	Emc4	chr3:110348099-110450999	WT	KO	OK	62.0887	104.962	0.757467	1.18751	0.0053	0.0490084	yes
XLOC_070983	XLOC_070983	Rpl21	chrX:11229230-11229782	WT	KO	OK	975.065	1539.93	0.659291	1.1822	0.0053	0.0490084	yes
XLOC_014862	XLOC_014862	Paxbp1	chr11:34795246-34824580	WT	KO	OK	4.66737	10.6855	1.19497	1.26548	0.00535	0.0492827	yes
XLOC_014942	XLOC_014942	Dscr3	chr11:38355290-38383907	WT	KO	OK	15.7738	61.9559	1.97371	1.62521	0.00535	0.0492827	yes
XLOC_028669	XLOC_028669	Ogn	chr17:17488157-17661460	WT	KO	OK	796.807	1503.3	0.915831	1.24569	0.00535	0.0492827	yes
XLOC_049113	XLOC_049113	Arpc4	chr4:208627490-208638029	WT	KO	OK	79.6375	46.8998	-0.763864	-1.21494	0.00535	0.0492827	yes
XLOC_050928	XLOC_050928	Wbp1	chr4:178636943-178639343	WT	KO	OK	19.102	5.01733	-1.92873	-1.35862	0.00535	0.0492827	yes
XLOC_051425	XLOC_051425	-	chr4:207934292-207934882	WT	KO	OK	0.816117	11.1389	3.77069	1.14728	0.00535	0.0492827	yes
XLOC_056065	XLOC_056065	-	chr5:151758503-151759327	WT	KO	OK	1.78089	0	#NAME?	nan	0.00535	0.0492827	yes
XLOC_007746	XLOC_007746	Slc3a2	chr1:231843826-231858251	WT	KO	OK	76.0249	46.9065	-0.696684	-1.19051	0.0054	0.0496624	yes
XLOC_025179	XLOC_025179	Sfmbt1	chr16:6708902-6821466	WT	KO	OK	3.75687	11.8397	1.65603	1.37675	0.0054	0.0496624	yes
XLOC_051734	XLOC_051734	Usp5	chr4:224350335-224365479	WT	KO	OK	11.3543	4.642	-1.29042	-1.29292	0.0054	0.0496624	yes
XLOC_011052	XLOC_011052	Mfsd11	chr10:105455232-105474239	WT	KO	OK	8.05299	3.04154	-1.40472	-1.13643	0.00545	0.0499328	yes
XLOC_011432	XLOC_011432	Ube2i	chr10:14436199-14453131	WT	KO	OK	108.916	62.041	-0.81192	-1.21176	0.00545	0.0499328	yes
XLOC_017302	XLOC_017302	Arpc3	chr12:41533345-41548335	WT	KO	OK	255.163	162.505	-0.650932	-1.15816	0.00545	0.0499328	yes
XLOC_025376	XLOC_025376	Ifi30	chr16:20283633-20287840	WT	KO	OK	87.8527	52.3145	-0.747875	-1.18671	0.00545	0.0499328	yes
XLOC_030417	XLOC_030417	Arsi	chr18:55414597-55421346	WT	KO	OK	8.96922	3.39622	-1.40105	-1.12823	0.00545	0.0499328	yes
XLOC_036558	XLOC_036558	1810037I17Rik	chr2:246456866-246458626	WT	KO	OK	181.799	289.905	0.673239	1.21672	0.00545	0.0499328	yes
XLOC_046836	XLOC_046836	Cst3	chr3:149628697-149632565	WT	KO	OK	7419.9	3692.48	-1.00681	-1.26255	0.00545	0.0499328	yes
XLOC_002669	XLOC_002669	-	chr1:194219655-194221136	WT	KO	OK	6.86386	18.2012	1.40694	1.20819	0.0055	0.0501742	no
XLOC_008791	XLOC_008791	Zc3h7a	chr10:3366354-3405540	WT	KO	OK	12.8202	22.5745	0.816274	1.20619	0.0055	0.0501742	no
XLOC_022881	XLOC_022881	Mettl17	chr15:32100247-32106730	WT	KO	OK	4.71373	0.373224	-3.65875	-1.0192	0.0055	0.0501742	no
XLOC_024648	XLOC_024648	Lrch1	chr15:60505884-60691597	WT	KO	OK	5.85893	11.7608	1.00528	1.24109	0.0055	0.0501742	no
XLOC_045779	XLOC_045779	Atf2	chr3:67197606-67274694	WT	KO	OK	14.2345	24.1898	0.765011	1.20202	0.0055	0.0501742	no
XLOC_054605	XLOC_054605	Lypla1	chr5:19341802-19370923	WT	KO	OK	64.6835	104.271	0.688875	1.20502	0.0055	0.0501742	no
XLOC_068134	XLOC_068134	Lonp1	chr9:9425779-9438104	WT	KO	OK	23.9293	9.94686	-1.26647	-1.2106	0.0055	0.0501742	no
XLOC_073030	XLOC_073030	Adcy6	chrX:114774389-114794509	WT	KO	OK	9.15902	4.96826	-0.882452	-1.13699	0.0055	0.0501742	no
XLOC_005345	XLOC_005345	-	chr1:79471880-79472033	WT	KO	OK	10.423	0	#NAME?	nan	0.00555	0.0504135	no
XLOC_007695	XLOC_007695	Rps6ka4	chr1:229077911-229088867	WT	KO	OK	10.718	4.5313	-1.24204	-1.24985	0.00555	0.0504135	no
XLOC_012260	XLOC_012260	Myo1c	chr10:64184832-64207177	WT	KO	OK	64.5304	40.472	-0.673057	-1.06079	0.00555	0.0504135	no
XLOC_016279	XLOC_016279	Ncor2	chr12:38748527-38909933	WT	KO	OK	3.60403	0.810878	-2.15205	-1.4811	0.00555	0.0504135	no
XLOC_040204	XLOC_040204	Ppp1r11	chr20:4131644-4135152	WT	KO	OK	35.8686	17.7955	-1.01121	-1.25134	0.00555	0.0504135	no
XLOC_040465	XLOC_040465	-	chr20:11443446-11444050	WT	KO	OK	2.4016	0	#NAME?	nan	0.00555	0.0504135	no
XLOC_040694	XLOC_040694	-	chr20:23917271-23917903	WT	KO	OK	0.448384	7.81809	4.12401	1.10528	0.00555	0.0504135	no
XLOC_042857	XLOC_042857	-	chr3:64171348-64171665	WT	KO	OK	2.09193	26.0063	3.63595	1.39337	0.00555	0.0504135	no
XLOC_003098	XLOC_003098	Psmd13	chr1:220561619-220574027	WT	KO	OK	58.4863	34.1077	-0.778	-1.16681	0.0056	0.0507861	no
XLOC_028599	XLOC_028599	Higd2a	chr17:12684711-12685636	WT	KO	OK	113.399	61.8493	-0.874582	-1.14814	0.0056	0.0507861	no
XLOC_050485	XLOC_050485	-	chr4:65800089-65800544	WT	KO	OK	4.02666	0	#NAME?	nan	0.0056	0.0507861	no
XLOC_003138	XLOC_003138	Pnpla2	chr1:221351749-221356832	WT	KO	OK	18.4449	8.91538	-1.04885	-1.17332	0.00565	0.0509943	no
XLOC_008247	XLOC_008247	Atad1	chr1:258465759-258609726	WT	KO	OK	18.4696	31.7917	0.783497	1.18931	0.00565	0.0509943	no
XLOC_021071	XLOC_021071	Dbnl	chr14:86721143-86736155	WT	KO	OK	18.5059	8.11284	-1.18971	-1.25216	0.00565	0.0509943	no
XLOC_026596	XLOC_026596	Atp13a1	chr16:21278076-21294131	WT	KO	OK	5.16298	1.36178	-1.92271	-1.31593	0.00565	0.0509943	no
XLOC_035282	XLOC_035282	Exosc9	chr2:142879823-142890726	WT	KO	OK	11.4679	26.4262	1.20437	1.24545	0.00565	0.0509943	no
XLOC_035878	XLOC_035878	RGD1303130	chr2:207100470-207104060	WT	KO	OK	53.9878	30.0493	-0.845303	-1.21979	0.00565	0.0509943	no
XLOC_042164	XLOC_042164	Rapgef1	chr3:13537580-13650557	WT	KO	OK	8.34419	4.31773	-0.950501	-1.21988	0.00565	0.0509943	no
XLOC_057182	XLOC_057182	Adi1	chr6:56642238-56649206	WT	KO	OK	47.6396	83.3198	0.806499	1.23373	0.00565	0.0509943	no
XLOC_061656	XLOC_061656	MPST	chr7:119614630-119622095	WT	KO	OK	34.5681	16.2845	-1.08594	-1.27268	0.00565	0.0509943	no
XLOC_032280	XLOC_032280	Man2b1	chr19:37172459-37191892	WT	KO	OK	28.3222	15.1584	-0.901812	-1.24847	0.0057	0.0512819	no
XLOC_043847	XLOC_043847	ENSRNOG00000048877	chr3:134212393-134568192	WT	KO	OK	8.83075	0	#NAME?	nan	0.0057	0.0512819	no
XLOC_046445	XLOC_046445	RGD1559150	chr3:119661130-119670846	WT	KO	OK	1.58771	0	#NAME?	nan	0.0057	0.0512819	no
XLOC_057502	XLOC_057502	Srp54	chr6:85532344-85572105	WT	KO	OK	18.2624	30.144	0.722995	1.18435	0.0057	0.0512819	no
XLOC_062984	XLOC_062984	Rap1b	chr7:60850379-60878029	WT	KO	OK	211.269	333.161	0.657138	1.18427	0.0057	0.0512819	no
XLOC_070555	XLOC_070555	-	chr9:88918486-88918761	WT	KO	OK	10.4771	0	#NAME?	nan	0.0057	0.0512819	no
XLOC_001022	XLOC_001022	Ssc5d	chr1:76074529-76092319	WT	KO	OK	2.5771	0.125501	-4.35998	-1.42843	0.00575	0.0515677	no
XLOC_014197	XLOC_014197	-	chr11:72571700-72572229	WT	KO	OK	3.65263	0	#NAME?	nan	0.00575	0.0515677	no
XLOC_035577	XLOC_035577	-	chr2:173964317-173974540	WT	KO	OK	57.1856	119.694	1.06563	1.17952	0.00575	0.0515677	no
XLOC_041263	XLOC_041263	Sapcd1	chr20:7081523-7093069	WT	KO	OK	37.1661	7.80787	-2.25099	-1.52855	0.00575	0.0515677	no
XLOC_056490	XLOC_056490	-	chr5:171459616-171461856	WT	KO	OK	2.34902	0	#NAME?	nan	0.00575	0.0515677	no
XLOC_059952	XLOC_059952	-	chr6:133766611-133767139	WT	KO	OK	0.919222	10.5268	3.51751	1.02124	0.00575	0.0515677	no
XLOC_010141	XLOC_010141	Cluh	chr10:61161916-61183411	WT	KO	OK	8.16115	3.83822	-1.08834	-1.22023	0.0058	0.0519063	no
XLOC_023284	XLOC_023284	Loxl2	chr15:55059670-55095201	WT	KO	OK	56.5993	88.356	0.642545	1.15922	0.0058	0.0519063	no
XLOC_041327	XLOC_041327	-	chr20:9102803-9104435	WT	KO	OK	20.2495	0	#NAME?	nan	0.0058	0.0519063	no
XLOC_061194	XLOC_061194	Ndufa4l2	chr7:70995318-71003174	WT	KO	OK	148.071	12.2187	-3.59913	-1.56466	0.0058	0.0519063	no
XLOC_027051	XLOC_027051	-	chr16:73004691-73005336	WT	KO	OK	2.79055	0	#NAME?	nan	0.00585	0.0521065	no
XLOC_028441	XLOC_028441	-	chr17:1317753-1318003	WT	KO	OK	13.2822	0	#NAME?	nan	0.00585	0.0521065	no
XLOC_035563	XLOC_035563	Mme	chr2:173193506-173278136	WT	KO	OK	13.9675	25.8437	0.887736	1.25231	0.00585	0.0521065	no
XLOC_047989	XLOC_047989	Ptprz1	chr4:49730551-49927326	WT	KO	OK	0.0800753	1.58567	4.30759	1.39228	0.00585	0.0521065	no
XLOC_051903	XLOC_051903	Erp27	chr4:235150710-235169448	WT	KO	OK	1.47511	0	#NAME?	nan	0.00585	0.0521065	no
XLOC_053074	XLOC_053074	Hsdl2	chr5:80949470-80982918	WT	KO	OK	32.5908	55.6381	0.771606	1.17814	0.00585	0.0521065	no
XLOC_055363	XLOC_055363	-	chr5:104942543-104945000	WT	KO	OK	4.73856	13.7589	1.53784	1.35848	0.00585	0.0521065	no
XLOC_061198	XLOC_061198	-	chr7:71147565-71147725	WT	KO	OK	10.3038	203.342	4.30266	5.28715	0.00585	0.0521065	no
XLOC_065977	XLOC_065977	Glb1	chr8:121752181-121824793	WT	KO	OK	33.4599	19.3265	-0.791854	-1.19659	0.00585	0.0521065	no
XLOC_011938	XLOC_011938	Ulk2	chr10:47842974-47922223	WT	KO	OK	19.2068	33.6124	0.807377	1.1843	0.0059	0.0524142	no
XLOC_025794	XLOC_025794	Cnot7	chr16:54602179-54621341	WT	KO	OK	17.9219	32.5695	0.861796	1.21886	0.0059	0.0524142	no
XLOC_042850	XLOC_042850	-	chr3:63794407-63794819	WT	KO	OK	4.86821	0	#NAME?	nan	0.0059	0.0524142	no
XLOC_048495	XLOC_048495	Aqp1	chr4:150203460-150215641	WT	KO	OK	315.172	197.3	-0.675749	-1.16091	0.0059	0.0524142	no
XLOC_063007	XLOC_063007	Cand1	chr7:62112726-62151495	WT	KO	OK	16.8829	27.2781	0.692177	1.17649	0.0059	0.0524142	no
XLOC_004864	XLOC_004864	-	chr1:43171977-43180353	WT	KO	OK	5.22599	0	#NAME?	nan	0.00595	0.0526929	no
XLOC_020252	XLOC_020252	Hnrpd	chr14:11200277-11218727	WT	KO	OK	81.4577	133.149	0.70892	1.18875	0.00595	0.0526929	no
XLOC_039287	XLOC_039287	Adamtsl4	chr2:217293445-217305095	WT	KO	OK	23.4389	13.4528	-0.800998	-1.16936	0.00595	0.0526929	no
XLOC_053457	XLOC_053457	Ppap2b	chr5:128551195-128626137	WT	KO	OK	83.3535	132.212	0.665534	1.15571	0.00595	0.0526929	no
XLOC_055289	XLOC_055289	RGD1309148	chr5:96088254-96089355	WT	KO	OK	27.1372	57.3197	1.07876	1.21542	0.00595	0.0526929	no
XLOC_058577	XLOC_058577	Cdc42ep3	chr6:1912345-1932818	WT	KO	OK	24.9204	45.3604	0.864107	1.20317	0.00595	0.0526929	no
XLOC_009787	XLOC_009787	Dhrs7b	chr10:46800689-46884558	WT	KO	OK	34.9042	128.422	1.87942	1.89537	0.006	0.0529698	no
XLOC_014620	XLOC_014620	Zfp654	chr11:1812021-1817852	WT	KO	OK	3.23257	7.72811	1.25744	1.22911	0.006	0.0529698	no
XLOC_036542	XLOC_036542	Gclm	chr2:243862902-243886084	WT	KO	OK	85.2307	139.079	0.706461	1.1748	0.006	0.0529698	no
XLOC_037822	XLOC_037822	ENSRNOG00000028582	chr2:108516935-108541509	WT	KO	OK	445.847	759.935	0.769327	1.20198	0.006	0.0529698	no
XLOC_052450	XLOC_052450	Clvs1	chr5:27115708-27381929	WT	KO	OK	5.39845	13.9976	1.37457	1.35182	0.006	0.0529698	no
XLOC_068548	XLOC_068548	Il1r1	chr9:46647529-46723248	WT	KO	OK	16.7993	28.2345	0.749055	1.17899	0.006	0.0529698	no
XLOC_000679	XLOC_000679	Tcp1	chr1:51719054-51726734	WT	KO	OK	83.6238	129.95	0.635971	1.15718	0.00605	0.0532727	no
XLOC_021189	XLOC_021189	-	chr14:104735835-104736543	WT	KO	OK	0.956858	13.4837	3.81677	1.20517	0.00605	0.0532727	no
XLOC_058732	XLOC_058732	Fbxo11	chr6:21634306-21658631	WT	KO	OK	9.5067	17.9024	0.913137	1.22268	0.00605	0.0532727	no
XLOC_066722	XLOC_066722	-	chr8:47103272-47104064	WT	KO	OK	1.95921	0	#NAME?	nan	0.00605	0.0532727	no
XLOC_067832	XLOC_067832	Ptpn23	chr8:117972418-117994931	WT	KO	OK	2.83058	0.832636	-1.76534	-1.12323	0.00605	0.0532727	no
XLOC_013688	XLOC_013688	Son	chr11:35415350-35446496	WT	KO	OK	25.558	40.7779	0.674008	1.21944	0.0061	0.0535739	no
XLOC_062923	XLOC_062923	Rab21	chr7:58267944-58295672	WT	KO	OK	27.7711	51.064	0.878725	1.14482	0.0061	0.0535739	no
XLOC_063764	XLOC_063764	Slc16a8	chr7:120479921-120483707	WT	KO	OK	1.65375	0	#NAME?	nan	0.0061	0.0535739	no
XLOC_063874	XLOC_063874	Nfam1	chr7:123842486-123861991	WT	KO	OK	3.0519	0	#NAME?	nan	0.0061	0.0535739	no
XLOC_073038	XLOC_073038	Rhebl1	chrX:115063115-115066994	WT	KO	OK	1.06081	0	#NAME?	nan	0.0061	0.0535739	no
XLOC_002351	XLOC_002351	-	chr1:173222886-173223153	WT	KO	OK	11.2453	0	#NAME?	nan	0.00615	0.0538736	no
XLOC_003751	XLOC_003751	-	chr1:257753047-257754203	WT	KO	OK	8.05341	20.7255	1.36374	1.11439	0.00615	0.0538736	no
XLOC_010333	XLOC_010333	Ccl2	chr10:69047090-69048889	WT	KO	OK	44.0918	89.2842	1.0179	1.21047	0.00615	0.0538736	no
XLOC_028573	XLOC_028573	-	chr17:11579392-11579972	WT	KO	OK	3.09943	0	#NAME?	nan	0.00615	0.0538736	no
XLOC_057229	XLOC_057229	Asap2	chr6:60104139-60216314	WT	KO	OK	7.59491	14.2263	0.905451	1.19394	0.00615	0.0538736	no
XLOC_000803	XLOC_000803	-	chr1:61906800-61909037	WT	KO	OK	2.51505	9.47142	1.913	1.35156	0.0062	0.0541997	no
XLOC_020841	XLOC_020841	Qdpr	chr14:70207852-70221468	WT	KO	OK	103.597	169.753	0.712457	1.19484	0.0062	0.0541997	no
XLOC_059307	XLOC_059307	Arl4a	chr6:69533770-69538783	WT	KO	OK	109.14	185.37	0.76423	1.17999	0.0062	0.0541997	no
XLOC_069106	XLOC_069106	Ptma	chr9:93273312-93277374	WT	KO	OK	1258.45	2152.13	0.774112	1.18459	0.0062	0.0541997	no
XLOC_008263	XLOC_008263	-	chr1:259759718-259773368	WT	KO	OK	1218.55	627.771	-0.956859	-1.22767	0.00625	0.0544684	no
XLOC_011443	XLOC_011443	Fam173a	chr10:14972979-14974838	WT	KO	OK	5.8826	0.240962	-4.60958	-1.0756	0.00625	0.0544684	no
XLOC_016031	XLOC_016031	Tmem120a	chr12:25986847-25995509	WT	KO	OK	14.0016	3.73883	-1.90493	-1.3529	0.00625	0.0544684	no
XLOC_038853	XLOC_038853	Kpna4	chr2:185044070-185101033	WT	KO	OK	26.5112	42.9383	0.695663	1.17613	0.00625	0.0544684	no
XLOC_040464	XLOC_040464	-	chr20:11443009-11443253	WT	KO	OK	13.7003	0	#NAME?	nan	0.00625	0.0544684	no
XLOC_062068	XLOC_062068	Atf1	chr7:139692650-139735614	WT	KO	OK	22.3636	38.4155	0.78054	1.14566	0.00625	0.0544684	no
XLOC_033251	XLOC_033251	Coq9	chr19:10578662-10591651	WT	KO	OK	26.1074	12.643	-1.04611	-1.19562	0.0063	0.0547916	no
XLOC_039671	XLOC_039671	Ptbp2	chr2:241306973-241367644	WT	KO	OK	8.917	18.8665	1.0812	1.23971	0.0063	0.0547916	no
XLOC_059554	XLOC_059554	L3hypdh	chr6:104268770-104279567	WT	KO	OK	5.0537	13.1209	1.37645	1.13836	0.0063	0.0547916	no
XLOC_065068	XLOC_065068	-	chr8:56408128-56408279	WT	KO	OK	84.6965	0	#NAME?	nan	0.0063	0.0547916	no
XLOC_010529	XLOC_010529	Spag9	chr10:81527101-81660894	WT	KO	OK	29.5588	47.6168	0.687882	1.18912	0.00635	0.0550853	no
XLOC_014468	XLOC_014468	-	chr11:85483205-85483480	WT	KO	OK	11.6875	0	#NAME?	nan	0.00635	0.0550853	no
XLOC_047713	XLOC_047713	-	chr4:14759841-14760799	WT	KO	OK	1.54658	0	#NAME?	nan	0.00635	0.0550853	no
XLOC_051784	XLOC_051784	Pzp	chr4:227010997-227056787	WT	KO	OK	5.06203	10.6905	1.07854	1.21727	0.00635	0.0550853	no
XLOC_069394	XLOC_069394	-	chr9:110802734-110806286	WT	KO	OK	5.57511	0	#NAME?	nan	0.00635	0.0550853	no
XLOC_018407	XLOC_018407	-	chr13:98347063-98347340	WT	KO	OK	10.2976	0	#NAME?	nan	0.0064	0.0554057	no
XLOC_029332	XLOC_029332	Pfkp	chr17:70227538-70290412	WT	KO	OK	21.5786	10.8813	-0.987748	-1.1954	0.0064	0.0554057	no
XLOC_039827	XLOC_039827	-	chr2:254398475-254399009	WT	KO	OK	1.56882	21.6041	3.78355	1.26206	0.0064	0.0554057	no
XLOC_045595	XLOC_045595	Fap	chr3:55133223-55201908	WT	KO	OK	11.5405	22.643	0.972362	1.22844	0.0064	0.0554057	no
XLOC_012470	XLOC_012470	Srsf1	chr10:74759411-74765463	WT	KO	OK	34.2442	53.9625	0.656098	1.18194	0.00645	0.0557532	no
XLOC_036082	XLOC_036082	-	chr2:216089176-216089597	WT	KO	OK	1.1914	16.2883	3.77311	1.26893	0.00645	0.0557532	no
XLOC_058767	XLOC_058767	-	chr6:23417162-23418260	WT	KO	OK	3.74116	0	#NAME?	nan	0.00645	0.0557532	no
XLOC_014686	XLOC_014686	-	chr11:16760163-16760512	WT	KO	OK	3.24621	38.0677	3.55174	1.45865	0.0065	0.0560712	no
XLOC_026750	XLOC_026750	Aga	chr16:40990889-41003967	WT	KO	OK	96.8264	156.107	0.689063	1.17938	0.0065	0.0560712	no
XLOC_057519	XLOC_057519	Brms1l	chr6:86207477-86240310	WT	KO	OK	8.40127	17.7457	1.07879	1.21291	0.0065	0.0560712	no
XLOC_060695	XLOC_060695	Rtcb	chr7:24063300-24082716	WT	KO	OK	42.4698	23.7537	-0.838286	-1.20506	0.0065	0.0560712	no
XLOC_022019	XLOC_022019	Cpeb2	chr14:72360165-72408363	WT	KO	OK	1.22058	0	#NAME?	nan	0.00655	0.0564164	no
XLOC_041165	XLOC_041165	-	chr20:4525813-4526059	WT	KO	OK	13.9937	0	#NAME?	nan	0.00655	0.0564164	no
XLOC_051265	XLOC_051265	Tmf1	chr4:194022266-194047939	WT	KO	OK	11.1219	18.3289	0.720723	1.1766	0.00655	0.0564164	no
XLOC_001468	XLOC_001468	Pepd	chr1:92392877-92416063	WT	KO	OK	115.808	71.5725	-0.694258	-1.10807	0.0066	0.0566458	no
XLOC_010826	XLOC_010826	Acbd4	chr10:90959500-90968114	WT	KO	OK	15.7342	3.39613	-2.21194	-1.62461	0.0066	0.0566458	no
XLOC_013369	XLOC_013369	Sirt7	chr10:109389097-109395794	WT	KO	OK	8.41756	2.55479	-1.7202	-1.07587	0.0066	0.0566458	no
XLOC_038735	XLOC_038735	Serp1	chr2:168135804-168139782	WT	KO	OK	128.394	202.406	0.656677	1.19849	0.0066	0.0566458	no
XLOC_063024	XLOC_063024	Lemd3	chr7:62977443-63028458	WT	KO	OK	2.43757	7.61937	1.64423	1.40757	0.0066	0.0566458	no
XLOC_066412	XLOC_066412	Raver1	chr8:22148765-22168037	WT	KO	OK	7.37539	2.85455	-1.36946	-1.18744	0.0066	0.0566458	no
XLOC_073163	XLOC_073163	Lamp2	chrX:124809052-124852469	WT	KO	OK	196.302	306.446	0.642559	1.20488	0.0066	0.0566458	no
XLOC_012872	XLOC_012872	-	chr10:90243762-90275029	WT	KO	OK	9.43515	0	#NAME?	nan	0.00665	0.0568736	no
XLOC_021949	XLOC_021949	-	chr14:61233000-61233481	WT	KO	OK	1.31832	13.0938	3.31212	1.07165	0.00665	0.0568736	no
XLOC_041355	XLOC_041355	-	chr20:9956485-9956870	WT	KO	OK	5.62677	0	#NAME?	nan	0.00665	0.0568736	no
XLOC_042258	XLOC_042258	Dpm2	chr3:16937989-16940937	WT	KO	OK	34.9505	8.95051	-1.96527	-1.39154	0.00665	0.0568736	no
XLOC_049883	XLOC_049883	-	chr4:8809106-8809366	WT	KO	OK	4.8733	61.3004	3.65293	1.82953	0.00665	0.0568736	no
XLOC_061558	XLOC_061558	Dennd3	chr7:114658385-114735074	WT	KO	OK	1.23183	0.0967138	-3.67094	-0.931927	0.00665	0.0568736	no
XLOC_068123	XLOC_068123	-	chr9:9055813-9056581	WT	KO	OK	0.788569	9.19169	3.54302	1.05315	0.00665	0.0568736	no
XLOC_009433	XLOC_009433	Med7	chr10:31347681-31351847	WT	KO	OK	16.3525	38.2621	1.22641	1.23394	0.0067	0.0571859	no
XLOC_041031	XLOC_041031	-	chr20:51789327-51817827	WT	KO	OK	2.21111	0	#NAME?	nan	0.0067	0.0571859	no
XLOC_048380	XLOC_048380	Gimap9	chr4:142998499-143001327	WT	KO	OK	9.78988	22.5544	1.20405	1.2455	0.0067	0.0571859	no
XLOC_071933	XLOC_071933	-	chrX:113495192-113495697	WT	KO	OK	3.66141	0	#NAME?	nan	0.0067	0.0571859	no
XLOC_010865	XLOC_010865	Mrc2	chr10:93278917-93340429	WT	KO	OK	6.43373	2.57068	-1.3235	-1.37465	0.00675	0.0574681	no
XLOC_032456	XLOC_032456	-	chr19:49916120-49917201	WT	KO	OK	0.179616	4.80733	4.74225	1.11698	0.00675	0.0574681	no
XLOC_044295	XLOC_044295	Nsfl1c	chr3:153337780-153361981	WT	KO	OK	50.1308	26.9174	-0.897158	-1.2119	0.00675	0.0574681	no
XLOC_047406	XLOC_047406	Nkain4	chr3:180154159-180175044	WT	KO	OK	31.2773	10.0104	-1.64362	-1.28482	0.00675	0.0574681	no
XLOC_050175	XLOC_050175	Tfec	chr4:44672397-44744984	WT	KO	OK	1.63948	0	#NAME?	nan	0.00675	0.0574681	no
XLOC_007708	XLOC_007708	Stip1	chr1:229264911-229291272	WT	KO	OK	38.8519	22.6112	-0.780948	-1.15091	0.0068	0.0577779	no
XLOC_015907	XLOC_015907	Ttyh3	chr12:18080073-18108489	WT	KO	OK	6.92648	3.13443	-1.14392	-1.15519	0.0068	0.0577779	no
XLOC_033501	XLOC_033501	Rad23a	chr19:36924732-36931006	WT	KO	OK	20.7825	7.86925	-1.40107	-1.24929	0.0068	0.0577779	no
XLOC_037589	XLOC_037589	-	chr2:70865090-70865569	WT	KO	OK	3.6979	0	#NAME?	nan	0.0068	0.0577779	no
XLOC_001458	XLOC_001458	-	chr1:91957625-92293219	WT	KO	OK	119.603	38.4225	-1.63823	-1.26159	0.00685	0.0579705	no
XLOC_034724	XLOC_034724	Hmgcs1	chr2:70791191-70809191	WT	KO	OK	10.6068	19.6632	0.890508	1.18648	0.00685	0.0579705	no
[truncated: 16,616 more rows]
