# Supplementary material for: miR‐29 contributes to normal endothelial function and can restore it in cardiometabolic disorders
Source: EMBO Mol Med. 2018 Jan 26;10(3):e8046. doi: 10.15252/emmm.201708046 (PMC5840545; doi:10.15252/emmm.201708046)
Supplement: Supplementary file 5 — Dataset EV4 [file EMMM-10-e8046-s005.xlsx]

## Sheet: cover sheet
miR-29 Contributes to Normal Endothelial Function and can Restore it in Cardiometabolic Disorders
Widlansky, et al.
Correspondence:
Michael Widlansky, mwidlans@mcw.edu
Mingyu Liang, mliang@mcw.edu
Dataset EV4. Pathways or Gene Ontology termas enriched in the genes differentially expressed in gluteal arterioles between Mir29b-1-/- rats and wild-type littermates
KEGG pathways and Gene Ontology terms that were significantly enriched are shown in bold font.
KEGG, Kyoto Encyclopedia of Genes and Genomes; GO, Gene Ontology; BP, biological process; CC, cellular component; MF, molecular function

## Sheet: KEGG pathways
Category	Term	Count	%	PValue	Genes	List Total	Pop Hits	Pop Total	Fold Enrichment	Benjamini
KEGG_PATHWAY	mmu03010:Ribosome	41	3.29582	1.73515e-21	RPL18, RPL19, RPL13, RPL35, RPL36, RPLP2, RPL37, RPL22L1, RPS3, RPL10L, RPS26, RPS28, RPL32, RPL6, RPLP0, RPL34, RPLP1, FAU, RPL11, RPL10A, RPS20, RPL12, RPL35A, RPSA, RPS9, RPL27, RPL24, RPS6, RPS5, RPS8, RPL29, RPS18, RPL18A, RPL41, RPL22, RPS14, RPL21, RPS15, RPS10, RPL37A, UBB, UBA52	458	89	5738	5.7715	2.863e-19
KEGG_PATHWAY	mmu05010:Alzheimer's disease	37	2.97428	1.96011e-07	ATP5D, HSD17B10, ATP5E, NDUFB6, UQCRC1, NDUFB7, CYC1, ATP5G2, ATP5G1, COX5A, NDUFS7, UQCR11, APOE, NDUFS8, COX6B1, NDUFS2, GAPDH, LPL, NDUFA3, NDUFA8, NDUFA7, NDUFC2, ATP5F1, COX4I1, BAD, CAPN2, CAPN1, MAPK1, SDHB, LRP1, NDUFV1, BACE2, MAPK3, PSEN2, COX6A1, CALM3, UQCRB	458	182	5738	2.54698	1.61708e-05
KEGG_PATHWAY	mmu05016:Huntington's disease	35	2.8135	1.97798e-06	ATP5D, ATP5E, POLR2F, NDUFB6, POLR2E, CLTB, UQCRC1, NDUFB7, POLR2J, CYC1, ATP5G2, ATP5G1, COX5A, NDUFS7, GPX1, UQCR11, NDUFS8, TGM2, COX6B1, CREB3L1, NDUFS2, AP2M1, NDUFA3, NDUFA8, NDUFA7, NDUFC2, ATP5F1, COX4I1, DCTN4, DCTN2, SDHB, NDUFV1, BAX, COX6A1, UQCRB	458	183	5738	2.39614	0.000108783
KEGG_PATHWAY	mmu00190:Oxidative phosphorylation	27	2.17042	8.2937e-06	ATP5D, ATP5E, UQCRC1, NDUFB6, NDUFB7, CYC1, ATP5G2, ATP5G1, COX5A, ATP6V0B, NDUFS7, UQCR11, NDUFS8, COX6B1, NDUFS2, NDUFA3, NDUFA8, NDUFA7, NDUFC2, ATP5F1, COX4I1, NDUFA11, ATP6V1A, SDHB, NDUFV1, COX6A1, UQCRB	458	130	5738	2.60205	0.000342058
KEGG_PATHWAY	mmu04510:Focal adhesion	34	2.73312	3.06601e-05	CAV2, TLN1, GRB2, BCAR1, ITGB4, PIP5K1C, VCL, CTNNB1, MYL9, AKT1, LAMB2, ARHGAP5, COL6A2, ZYX, COL11A1, ROCK1, BRAF, ACTN4, ITGA3, BAD, CAPN2, PPP1CC, FLNC, PPP1CB, COL5A2, FLNA, VWF, MAPK1, PPP1CA, ITGA6, CCND3, ITGA5, MAPK3, PDGFRA	458	198	5738	2.15134	0.00101129
KEGG_PATHWAY	mmu05012:Parkinson's disease	26	2.09003	3.76874e-05	ATP5D, ATP5E, UQCRC1, NDUFB6, NDUFB7, CYC1, ATP5G2, ATP5G1, COX5A, NDUFS7, UQCR11, NDUFS8, COX6B1, NDUFS2, NDUFA3, NDUFA8, NDUFA7, NDUFC2, ATP5F1, COX4I1, SDHB, NDUFV1, COX6A1, UBB, LRRK2, UBA52, UQCRB	458	133	5738	2.44916	0.00103589
KEGG_PATHWAY	mmu04810:Regulation of actin cytoskeleton	34	2.73312	0.000194417	BCAR1, GNA12, ITGB4, PIP5K1C, ARPC4, VCL, MYL9, PFN1, KRAS, ARPC3, GSN, PIKFYVE, RRAS, GIT1, ROCK1, BRAF, ACTN4, ARHGEF7, MAP2K2, ARHGEF6, ITGA3, FGF21, PPP1CC, PPP1CB, ARPC1B, MAPK1, PPP1CA, ITGA6, ITGA5, CFL2, CHRM1, MAPK3, PDGFRA, SLC9A1	458	217	5738	1.96297	0.00457264
KEGG_PATHWAY	mmu03050:Proteasome	12	0.96463	0.000905116	PSMB5, PSMB10, PSMF1, PSMC3, PSMB3, PSMA3, PSMD2, PSMD3, PSMD4, PSME4, PSMD8, PSMB9	458	47	5738	3.19874	0.0185031
KEGG_PATHWAY	mmu04910:Insulin signaling pathway	23	1.84887	0.00119713	BRAF, MAP2K2, GRB2, PRKAG1, FLOT1, PRKCI, MKNK2, FBP1, BAD, RPS6, PPP1CC, PPP1CB, AKT1, MAPK1, PPP1CA, EIF4EBP1, EIF4E, KRAS, MAPK3, CALM3, PRKACA, TRIP10, PYGB	458	138	5738	2.08806	0.0217211
KEGG_PATHWAY	mmu04142:Lysosome	19	1.52733	0.00576967	CTSZ, CLTB, PSAP, HEXA, CTSA, NAPSA, CD63, CD164, FUCA1, ATP6V0B, LAPTM5, AP1S2, SMPD1, AP3D1, CTSD, ENTPD4, SCARB2, GBA, CTSF	458	119	5738	2.00033	0.0910591
KEGG_PATHWAY	mmu03040:Spliceosome	19	1.52733	0.00885246	CCDC12, TRA2B, SNRPD2, DDX5, SF3B5, HNRNPU, SART1, PRPF19, SF3B1, PPIE, HNRNPK, TCERG1, HSPA2, DDX23, U2AF1, DHX15, SNRNP70, PRPF40B, PRPF40A	458	124	5738	1.91967	0.124866
KEGG_PATHWAY	mmu05215:Prostate cancer	15	1.20579	0.0110803	HSP90AB1, BRAF, GRB2, MAP2K2, RELA, BAD, CTNNB1, AKT1, MAPK1, CDKN1A, CDKN1B, KRAS, MAPK3, PDGFRA, CREB3L1	458	90	5738	2.08806	0.142046
KEGG_PATHWAY	mmu04144:Endocytosis	26	2.09003	0.0171548	CLTB, CHMP5, PIP5K1C, EEA1, ADRBK1, DAB2, HSPA2, SH3GLB1, WWP1, PIKFYVE, RAB11B, VPS4B, STAM, ITCH, AP2M1, CSF1R, GIT1, DNM1L, PRKCI, EPS15, CHMP1A, RABEP1, PDGFRA, VPS28, ARAP1, SH3GL1	458	202	5738	1.61256	0.197179
KEGG_PATHWAY	mmu05020:Prion diseases	8	0.643087	0.0184425	C1QA, C1QB, MAPK1, MAP2K2, BAX, MAPK3, PRKACA, C1QC	458	35	5738	2.86363	0.196989
KEGG_PATHWAY	mmu05216:Thyroid cancer	7	0.562701	0.0242682	MAPK1, KRAS, BRAF, NCOA4, MAP2K2, MAPK3, CTNNB1	458	29	5738	3.02409	0.236806
KEGG_PATHWAY	mmu04730:Long-term depression	12	0.96463	0.0259371	PPP2R1A, MAPK1, KRAS, GNAI2, BRAF, GNAI1, MAP2K2, PPP2CA, GNA11, GNA12, MAPK3, PPP2CB	458	72	5738	2.08806	0.237388
KEGG_PATHWAY	mmu04270:Vascular smooth muscle contraction	17	1.36656	0.0276567	MYL6, BRAF, ROCK1, MAP2K2, GNA11, GNA12, PPP1CC, PPP1CB, MYL9, EDNRA, ACTG2, MAPK1, PPP1CA, AGTR1A, MAPK3, CALM3, PRKACA	458	120	5738	1.77485	0.23831
KEGG_PATHWAY	mmu05221:Acute myeloid leukemia	10	0.803859	0.0346752	AKT1, MAPK1, EIF4EBP1, KRAS, BRAF, MAP2K2, GRB2, RELA, MAPK3, BAD	458	57	5738	2.19796	0.276386
KEGG_PATHWAY	mmu05220:Chronic myeloid leukemia	12	0.96463	0.0369785	AKT1, MAPK1, CDKN1A, KRAS, CDKN1B, BRAF, MAP2K2, GRB2, RELA, MAPK3, BAD, TGFB1	458	76	5738	1.97817	0.279073
KEGG_PATHWAY	mmu04120:Ubiquitin mediated proteolysis	18	1.44695	0.0409514	DDB1, PPIL2, UBA6, UBE2I, UBE2Q2, CDC27, CUL3, PRPF19, UBE2E3, UBE2D3, UBE2D2, WWP1, UBR5, UBE2M, TCEB2, ITCH, UBE2S, TRIP12	458	136	5738	1.65817	0.291752
KEGG_PATHWAY	mmu05219:Bladder cancer	8	0.643087	0.0458883	RPS6KA5, MAPK1, CDKN1A, KRAS, BRAF, MAP2K2, MAPK3, MMP2	458	42	5738	2.38636	0.308634
KEGG_PATHWAY	mmu04720:Long-term potentiation	11	0.884244	0.0490693	MAPK1, RPS6KA3, PPP1CA, KRAS, BRAF, MAP2K2, MAPK3, CALM3, PRKACA, PPP1CC, PPP1CB	458	70	5738	1.96875	0.314328
KEGG_PATHWAY	mmu04670:Leukocyte transendothelial migration	16	1.28617	0.0495813	ACTN4, GNAI2, ROCK1, GNAI1, BCAR1, CLDN5, CD99, MMP2, MYL9, VCL, THY1, CTNNB1, CYBA, ARHGAP5, PECAM1, CLDN1	458	119	5738	1.68449	0.305673
KEGG_PATHWAY	mmu05213:Endometrial cancer	9	0.723473	0.0514434	AKT1, MAPK1, KRAS, BRAF, MAP2K2, GRB2, MAPK3, BAD, CTNNB1	458	52	5738	2.16837	0.30448
KEGG_PATHWAY	mmu04722:Neurotrophin signaling pathway	17	1.36656	0.0522868	BRAF, GRB2, MAP2K2, RELA, BAD, MAPKAPK2, AKT1, RPS6KA5, MAPK1, RPS6KA3, YWHAG, KRAS, BAX, MAPK3, YWHAQ, CALM3, ARHGDIA	458	130	5738	1.63833	0.298435
KEGG_PATHWAY	mmu04150:mTOR signaling pathway	9	0.723473	0.0620112	AKT1, MAPK1, RPS6KA3, EIF4EBP1, EIF4E, BRAF, MAPK3, RPS6, DDIT4	458	54	5738	2.08806	0.333865
KEGG_PATHWAY	mmu04512:ECM-receptor interaction	12	0.96463	0.0635215	VWF, CD47, SDC1, LAMB2, CD36, ITGA6, ITGA5, COL6A2, ITGB4, ITGA3, COL11A1, COL5A2	458	83	5738	1.81133	0.330393
KEGG_PATHWAY	mmu05214:Glioma	10	0.803859	0.0652421	AKT1, MAPK1, CDKN1A, KRAS, BRAF, MAP2K2, GRB2, MAPK3, PDGFRA, CALM3	458	64	5738	1.95756	0.328054
KEGG_PATHWAY	mmu04010:MAPK signaling pathway	29	2.33119	0.0727951	GRB2, GNA12, MKNK2, PPM1B, MAPKAPK2, TGFB1, AKT1, KRAS, HSPA2, RRAS, NFATC4, PRKACA, BRAF, MAP2K2, RELA, PTPRR, FGF21, FLNC, STK3, FLNA, RPS6KA5, MAPK1, RPS6KA3, MAPK3, GADD45G, PDGFRA, HSPB1, GADD45A, MAP3K11	458	265	5738	1.37103	0.349509
KEGG_PATHWAY	mmu04540:Gap junction	12	0.96463	0.0779551	MAPK1, TJP1, KRAS, GNAI2, GNAI1, MAP2K2, GRB2, TUBB2A, GNA11, MAPK3, PDGFRA, PRKACA	458	86	5738	1.74815	0.360064
KEGG_PATHWAY	mmu04350:TGF-beta signaling pathway	12	0.96463	0.0831894	BMP4, PPP2R1A, MAPK1, E2F4, ID2, ROCK1, PPP2CA, MAPK3, PPP2CB, ID4, ID3, TGFB1	458	87	5738	1.72805	0.37016
KEGG_PATHWAY	mmu04012:ErbB signaling pathway	12	0.96463	0.0831894	AKT1, MAPK1, CDKN1A, EIF4EBP1, KRAS, CDKN1B, BRAF, MAP2K2, GRB2, NCK1, MAPK3, BAD	458	87	5738	1.72805	0.37016
KEGG_PATHWAY	mmu04260:Cardiac muscle contraction	11	0.884244	0.0890233	FXYD2, UQCR11, UQCRC1, CYC1, COX6B1, COX4I1, COX6A1, TPM2, COX5A, UQCRB, SLC9A1	458	78	5738	1.76682	0.381686
KEGG_PATHWAY	mmu04320:Dorso-ventral axis formation	5	0.401929	0.0925066	NOTCH3, MAPK1, KRAS, GRB2, MAPK3	458	22	5738	2.84736	0.384515
KEGG_PATHWAY	mmu04115:p53 signaling pathway	10	0.803859	0.0951048	STEAP3, CDKN1A, CCND3, BAX, CD82, GADD45G, SERPINE1, CCNG1, CCNG2, GADD45A	458	69	5738	1.81571	0.384293
KEGG_PATHWAY	mmu04360:Axon guidance	16	1.28617	0.0964205	NRP1, GNAI2, ROCK1, GNAI1, PLXNB2, DPYSL2, EPHB2, MAPK1, KRAS, SEMA3F, CFL2, NCK1, MAPK3, SEMA3C, NFATC4, SEMA4D	458	131	5738	1.53018	0.37997

## Sheet: GO BP
Category	Term	Count	%	PValue	Genes	List Total	Pop Hits	Pop Total	Fold Enrichment	Benjamini
GOTERM_BP_FAT	GO:0006412~translation	68	5.46624	9.79037e-17	EIF6, RPL18, RPL19, RPL13, RBM3, EIF5, RPLP2, EIF5A, EIF2A, RPL22L1, RPS3, RPLP0, RPLP1, FAU, RPL11, RPL12, RPL35A, SARS, AARS, EEF2, EIF4G3, RPS18, RPL41, MRPS18A, RPS14, EIF4A2, EIF2S1, RPS15, EEF1G, UBB, EEF1D, UBA52, MRPS11, RPL35, RPL36, RPL37, EIF3C, RPL10L, RPS26, EIF3D, RPS28, MRPL12, RPL32, EIF3G, RPL6, RPL34, EIF3E, EIF3K, RPL10A, RPS20, EIF3J, EIF3M, EEF1A1, RPSA, MRPS24, RPS9, RPL27, …	946	319	13588	3.06184	2.99205e-13
GOTERM_BP_FAT	GO:0001568~blood vessel development	44	3.53698	1.26493e-08	RTN4, NRP1, TIPARP, EDN1, PRRX1, NAA15, TNFSF12, GJA4, MMP2, CTNNB1, CITED2, AKT1, EDNRA, ZFP36L1, GPX1, APOE, HEY2, TGM2, CHM, SEMA3C, RHOB, SOX17, LOX, PLXND1, NR2F2, C1GALT1, COL18A1, BMP4, EGFL7, JUNB, QK, THY1, ANXA2, MAPK1, CXCL17, MIB1, MEOX2, AGTR1A, BAX, FOXC1, RBM15, ENG, HDAC7, SMARCA4	946	244	13588	2.59016	1.70447e-05
GOTERM_BP_FAT	GO:0001944~vasculature development	44	3.53698	2.65038e-08	RTN4, NRP1, TIPARP, EDN1, PRRX1, NAA15, TNFSF12, GJA4, MMP2, CTNNB1, CITED2, AKT1, EDNRA, ZFP36L1, GPX1, APOE, HEY2, TGM2, CHM, SEMA3C, RHOB, SOX17, LOX, PLXND1, NR2F2, C1GALT1, COL18A1, BMP4, EGFL7, JUNB, QK, THY1, ANXA2, MAPK1, CXCL17, MIB1, MEOX2, AGTR1A, BAX, FOXC1, RBM15, ENG, HDAC7, SMARCA4	946	250	13588	2.528	2.3809e-05
GOTERM_BP_FAT	GO:0006091~generation of precursor metabolites and energy	43	3.45659	2.61556e-07	PTGES3, ALDOA, ATP5D, ATP5E, NDUFB6, UQCRC1, NDUFB7, CYC1, ATP5G2, ATP5G1, ATP6V0B, AKT1, NDUFS7, UQCR11, NDUFS8, IDH2, NFATC4, GAPDH, NDUFS2, ETFB, AGL, ETFA, ENO1, NDUFA3, ACO2, NDUFA8, SUCLG2, NDUFA7, NDUFC2, ATP5F1, NDUFA13, PPP1CC, PPP1CB, NDUFA11, CYBA, SDHB, ATP6V1A, PPP1CA, PPP1R2, NDUFV1, MDH2, UQCRB, PYGB	946	261	13588	2.36642	0.000176208
GOTERM_BP_FAT	GO:0048514~blood vessel morphogenesis	36	2.89389	2.64486e-07	RTN4, NRP1, EDN1, TIPARP, PRRX1, NAA15, TNFSF12, CTNNB1, CITED2, EDNRA, ZFP36L1, GPX1, APOE, HEY2, TGM2, RHOB, SEMA3C, SOX17, PLXND1, NR2F2, C1GALT1, COL18A1, BMP4, EGFL7, JUNB, QK, THY1, ANXA2, CXCL17, MEOX2, BAX, FOXC1, RBM15, ENG, HDAC7, SMARCA4	946	198	13588	2.61157	0.000142548
GOTERM_BP_FAT	GO:0008104~protein localization	83	6.67203	2.74564e-05	STEAP3, SRP14, CADM3, TLN1, CLTB, CHMP5, CHMP7, USE1, EIF5A, SYNGR2, TGFB1, CTNNB1, OS9, KIF13A, AP1S2, APOE, VPS4B, RANBP3, RHOB, STAM, SAR1B, SCAMP4, CUTA, ACTN4, ERP29, TMSB10, YIF1A, FLNA, NDUFA11, CHMP1A, CD36, RAB18, AGTR1A, PSEN2, RAB10, SNX13, COPE, VPS29, COPZ2, ARL6IP1, STX8, SNX5, SNX7, AKAP12, SNX2, LMAN2, ARF5, CD74, PFN1, TMED3, SH3GLB1, FOLR1, NPM1, CHM, BCAP29, RAB11B, AP3D1, SRGN…	946	753	13588	1.58324	0.0122569
GOTERM_BP_FAT	GO:0006457~protein folding	23	1.84887	5.90698e-05	HSP90AB1, FKBP8, FKBP4, AARS, PPIL2, FKBP3, CANX, NKTR, CD74, PIN1, CCT7, PPIE, PPIG, DNAJB9, CCT6B, PPIB, SH3GLB1, CCT8, PPIC, PDRG1, FKBP10, FKBP11, FKBP2	946	127	13588	2.60129	0.0224859
GOTERM_BP_FAT	GO:0030029~actin filament-based process	28	2.2508	8.23294e-05	MYL6, MTSS1, TLN1, PDLIM7, BCAR1, CAPZA2, PDLIM3, ARPC4, CAPZB, PFN1, NISCH, KRAS, GSN, CNN1, CAP1, PLS3, FMNL2, ROCK1, ACTN4, PRKCI, TMSB10, CSRP1, FLNC, FLNA, PPP1R9B, ATP2C1, NCK1, FLII	946	176	13588	2.28512	0.0273547
GOTERM_BP_FAT	GO:0046907~intracellular transport	52	4.18006	0.000125326	SRP14, CLTB, NRBP1, CHMP5, CHMP7, USE1, SYNGR2, TGFB1, AP1S2, RANBP3, VPS4B, RHOB, STAM, SAR1B, PRKCI, FLNA, ERGIC3, NPC2, ATP2C1, CAMK1, RAB10, COPE, TRAPPC2, ARL6IP1, COPZ2, MYL6, VPS29, STX8, AKAP12, SNX2, DSCR3, CD74, FOLR1, NPM1, BCAP29, CHM, AP3D1, AP2M1, RAB2A, IPO13, STRADB, YWHAG, ERBB2IP, UCP2, BAX, RAB1, PCNA, YWHAQ, TRPC4AP, ARAP1, TOB1, SSR3	946	431	13588	1.73297	0.0368351
GOTERM_BP_FAT	GO:0015980~energy derivation by oxidation of organic compounds	19	1.52733	0.000125659	PTGES3, UQCRC1, ACO2, SUCLG2, NDUFA7, NDUFC2, PPP1CC, PPP1CB, AKT1, SDHB, PPP1CA, UQCR11, PPP1R2, IDH2, NFATC4, AGL, MDH2, PYGB, UQCRB	946	98	13588	2.78479	0.0333002
GOTERM_BP_FAT	GO:0030036~actin cytoskeleton organization	26	2.09003	0.000181993	MTSS1, TLN1, PDLIM7, BCAR1, CAPZA2, PDLIM3, ARPC4, CAPZB, PFN1, NISCH, KRAS, GSN, CNN1, CAP1, PLS3, FMNL2, ROCK1, ACTN4, PRKCI, TMSB10, CSRP1, FLNA, PPP1R9B, ATP2C1, NCK1, FLII	946	165	13588	2.26336	0.0436128
GOTERM_BP_FAT	GO:0010605~negative regulation of macromolecule metabolic process	58	4.66238	0.000193325	BMI1, SRP14, COPS2, RBM3, PRRX1, DMAP1, ZEB1, MAF1, PDCD4, TGFB1, CTNNB1, CITED2, EIF4EBP1, AES, WWP1, NR2F2, KHDRBS1, RARG, RELA, PKIG, NDUFA13, RBBP7, FLNA, MXD4, NRIP1, SIGIRR, CHMP1A, BACE2, PSEN2, C1D, SMARCA4, EID1, BCLAF1, ERI1, TNFRSF4, SORBS3, TRIM66, DRAP1, NPM1, RNF128, PER1, SKIL, BHLHE40, TCF25, BMP4, TRIM28, EHMT2, SIRT1, ID2, BAX, ZFP281, PPP2R4, ID3, VPS28, NCOR1, RBM15, KLF4, HDA…	946	506	13588	1.64642	0.0424925
GOTERM_BP_FAT	GO:0022900~electron transport chain	20	1.60772	0.000244393	NDUFA3, UQCRC1, NDUFB6, NDUFA8, NDUFB7, NDUFA7, CYC1, NDUFC2, NDUFA13, NDUFA11, NDUFS7, SDHB, CYBA, UQCR11, NDUFV1, NDUFS8, NDUFS2, ETFB, UQCRB, ETFA	946	112	13588	2.56494	0.0494084
GOTERM_BP_FAT	GO:0009890~negative regulation of biosynthetic process	51	4.09968	0.000276818	BMI1, SRP14, COPS2, EDN1, PRRX1, ZEB1, DMAP1, MAF1, PDCD4, TGFB1, CITED2, CTNNB1, EDNRA, EIF4EBP1, AES, WWP1, NR2F2, KHDRBS1, RARG, PKIG, NDUFA13, RBBP7, MXD4, SIGIRR, NRIP1, CHMP1A, BACE2, C1D, SMARCA4, EID1, BCLAF1, TNFRSF4, TRIM66, SORBS3, DRAP1, RNF128, PER1, SKIL, BHLHE40, TCF25, GCHFR, TRIM28, EHMT2, SIRT1, ID2, ZFP281, ID3, NCOR1, RBM15, HDAC7, KLF4	946	434	13588	1.68789	0.0518996
GOTERM_BP_FAT	GO:0051789~response to protein stimulus	17	1.36656	0.000289089	UPF2, KLF10, AARS, DEK, NR3C1, CLIC1, HERPUD2, TGFB1, CD48, ID2, EIF4A2, FBXO6, CREB3L1, ID3, DDAH2, APOM, PPP1R15A	946	87	13588	2.80669	0.050621
GOTERM_BP_FAT	GO:0045596~negative regulation of cell differentiation	27	2.17042	0.000354768	RTN4, NRP1, PRDX2, JAG1, ZEB1, OSTN, TGFB1, CD74, EPHB2, CTNNB1, PRPF19, ZFP91, SEMA3F, RHOC, SKIL, CLEC2G, BMP4, SIRT1, THY1, NOTCH3, MAPK1, MIB1, ID4, TGFB1I1, RBM15, KLF4, TOB1	946	182	13588	2.13087	0.0580159
GOTERM_BP_FAT	GO:0031327~negative regulation of cellular biosynthetic process	50	4.01929	0.000414012	BMI1, SRP14, COPS2, EDN1, PRRX1, ZEB1, DMAP1, MAF1, PDCD4, TGFB1, CITED2, CTNNB1, EDNRA, EIF4EBP1, AES, WWP1, NR2F2, KHDRBS1, RARG, PKIG, NDUFA13, RBBP7, MXD4, SIGIRR, NRIP1, CHMP1A, BACE2, C1D, SMARCA4, EID1, BCLAF1, TNFRSF4, TRIM66, SORBS3, DRAP1, RNF128, PER1, SKIL, BHLHE40, TCF25, TRIM28, EHMT2, SIRT1, ID2, ZFP281, ID3, NCOR1, RBM15, HDAC7, KLF4	946	430	13588	1.67019	0.0635384
GOTERM_BP_FAT	GO:0045184~establishment of protein localization	69	5.54662	0.000546252	STEAP3, SRP14, CLTB, CHMP5, CHMP7, USE1, EIF5A, SYNGR2, TGFB1, KIF13A, AP1S2, VPS4B, RANBP3, RHOB, STAM, SAR1B, SCAMP4, ACTN4, ERP29, YIF1A, FLNA, NDUFA11, CHMP1A, CD36, RAB18, AGTR1A, PSEN2, RAB10, SNX13, COPE, VPS29, COPZ2, ARL6IP1, STX8, SNX5, SNX7, AKAP12, SNX2, LMAN2, ARF5, CD74, FOLR1, TMED3, BCAP29, RAB11B, CHM, AP3D1, AP2M1, RAB2A, GDI2, LRSAM1, IPO13, NASP, STRADB, EPS15, YWHAG, RABEP1, …	946	656	13588	1.51081	0.0785516
GOTERM_BP_FAT	GO:0001570~vasculogenesis	11	0.884244	0.000586219	ZFP36L1, EGFL7, TIPARP, HEY2, SOX17, ENG, JUNB, HDAC7, QK, CITED2, SMARCA4	946	43	13588	3.67442	0.0798099
GOTERM_BP_FAT	GO:0030163~protein catabolic process	60	4.82315	0.000708572	CAST, USE1, BAP1, SENP6, OS9, AKT1, CUL3, MAP1LC3A, WWP1, DDA1, ITCH, AUP1, DDB1, ENC1, RING1, UBE2I, MIB1, UBR5, BACE2, UBE2M, PSMA3, PSEN2, UCHL5, RNF139, UBB, UBE2S, UBA52, PSMB10, RAD23B, ATG12, USP9X, USP5, UBA6, UBE2V1, UBE2V2, FEM1A, PCOLCE, PSMB5, UBE2D3, SUMO1, UBE2D2, PSMB3, PPP2CB, RNF128, FBXO6, FBXO3, TRAF7, RNF14, TRIP12, FBXO45, LRSAM1, MARCH7, UBE2Q2, UBL5, PSMB9, WSB1, MARCH2, UB…	946	556	13588	1.55003	0.0910943
GOTERM_BP_FAT	GO:0010558~negative regulation of macromolecule biosynthetic process	48	3.85852	0.000709098	BMI1, EID1, SRP14, COPS2, BCLAF1, PRRX1, DMAP1, ZEB1, MAF1, PDCD4, TNFRSF4, TGFB1, CTNNB1, CITED2, SORBS3, EIF4EBP1, TRIM66, AES, DRAP1, WWP1, RNF128, PER1, SKIL, BHLHE40, NR2F2, TCF25, KHDRBS1, RARG, PKIG, TRIM28, NDUFA13, RBBP7, EHMT2, SIRT1, MXD4, NRIP1, SIGIRR, CHMP1A, ID2, BACE2, ZFP281, ID3, RBM15, NCOR1, KLF4, HDAC7, C1D, SMARCA4	946	418	13588	1.64941	0.0870125
GOTERM_BP_FAT	GO:0015031~protein transport	68	5.46624	0.000727087	STEAP3, SRP14, CLTB, CHMP5, CHMP7, USE1, EIF5A, SYNGR2, TGFB1, KIF13A, AP1S2, VPS4B, RANBP3, RHOB, STAM, SAR1B, SCAMP4, ACTN4, ERP29, YIF1A, NDUFA11, CHMP1A, CD36, RAB18, AGTR1A, PSEN2, RAB10, SNX13, COPE, VPS29, COPZ2, ARL6IP1, STX8, SNX5, SNX7, AKAP12, SNX2, LMAN2, ARF5, CD74, FOLR1, TMED3, BCAP29, RAB11B, CHM, AP3D1, AP2M1, RAB2A, GDI2, LRSAM1, IPO13, NASP, STRADB, EPS15, YWHAG, RABEP1, ERBB2I…	946	651	13588	1.50035	0.0852464
GOTERM_BP_FAT	GO:0045934~negative regulation of nucleobase, nucleoside, nucleotide and nucleic acid metabolic process	46	3.69775	0.000776521	BMI1, EID1, COPS2, BCLAF1, EDN1, PRRX1, DMAP1, ZEB1, MAF1, PDCD4, TNFRSF4, TGFB1, CTNNB1, CITED2, EDNRA, SORBS3, TRIM66, AES, DRAP1, WWP1, NPM1, PER1, SKIL, BHLHE40, NR2F2, TCF25, KHDRBS1, RARG, PKIG, TRIM28, NDUFA13, RBBP7, EHMT2, SIRT1, MXD4, NRIP1, CHMP1A, ID2, ZFP281, ID3, RBM15, NCOR1, KLF4, HDAC7, C1D, SMARCA4	946	397	13588	1.6643	0.0870036
GOTERM_BP_FAT	GO:0001525~angiogenesis	21	1.6881	0.00085549	COL18A1, RTN4, BMP4, NRP1, EGFL7, EDN1, NAA15, TNFSF12, CTNNB1, ANXA2, THY1, EDNRA, GPX1, CXCL17, MEOX2, RHOB, SOX17, PLXND1, ENG, RBM15, C1GALT1	946	133	13588	2.26794	0.0916318
GOTERM_BP_FAT	GO:0051172~negative regulation of nitrogen compound metabolic process	46	3.69775	0.000955475	BMI1, EID1, COPS2, BCLAF1, EDN1, PRRX1, DMAP1, ZEB1, MAF1, PDCD4, TNFRSF4, TGFB1, CTNNB1, CITED2, EDNRA, SORBS3, TRIM66, AES, DRAP1, WWP1, NPM1, PER1, SKIL, BHLHE40, NR2F2, TCF25, KHDRBS1, RARG, PKIG, TRIM28, NDUFA13, RBBP7, EHMT2, SIRT1, MXD4, NRIP1, CHMP1A, ID2, ZFP281, ID3, RBM15, NCOR1, KLF4, HDAC7, C1D, SMARCA4	946	401	13588	1.6477	0.0979176
GOTERM_BP_FAT	GO:0001824~blastocyst development	12	0.96463	0.00104328	PRPF19, CUL3, TJP1, PSMC3, NASP, GRN, DAD1, SKIL, CAPN2, JUNB, CITED2, SMARCA4	946	54	13588	3.19192	0.102548
GOTERM_BP_FAT	GO:0007517~muscle organ development	25	2.00965	0.00114825	MYL6, MTSS1, CAV2, TIPARP, UTRN, PDLIM3, TGFB1, ZFP91, GPX1, DES, LY6E, GATA6, ETV1, NR2F2, COL11A1, UNC45A, CRYAB, HSPG2, CD164, SIRT1, TAGLN, MEOX2, FOXC1, ENG, SNTA1	946	176	13588	2.04029	0.108347
GOTERM_BP_FAT	GO:0016481~negative regulation of transcription	43	3.45659	0.00125688	BMI1, EID1, COPS2, BCLAF1, PRRX1, DMAP1, ZEB1, MAF1, PDCD4, TNFRSF4, TGFB1, CTNNB1, CITED2, SORBS3, TRIM66, AES, DRAP1, WWP1, PER1, BHLHE40, SKIL, NR2F2, TCF25, KHDRBS1, RARG, PKIG, TRIM28, NDUFA13, RBBP7, EHMT2, SIRT1, MXD4, NRIP1, CHMP1A, ID2, ZFP281, ID3, RBM15, NCOR1, KLF4, HDAC7, C1D, SMARCA4	946	372	13588	1.66031	0.114011
GOTERM_BP_FAT	GO:0010608~posttranscriptional regulation of gene expression	22	1.76849	0.00137707	SRP14, CCDC88C, RBM3, MKNK2, IFI30, EIF5A, EIF2A, MAPKAPK2, FLNA, QK, AKT1, ZFP36L1, SARNP, ZFP36L2, PPP1CA, EIF4G3, EIF4EBP1, EIF4E, EIF2S1, EIF3K, PTMS, PPP1R15A	946	148	13588	2.13514	0.1202
GOTERM_BP_FAT	GO:0006119~oxidative phosphorylation	12	0.96463	0.0014289	ATP5D, ATP5E, ATP6V1A, UQCR11, UQCRC1, NDUFA7, NDUFC2, ATP5F1, ATP5G2, ATP5G1, ATP6V0B, UQCRB	946	56	13588	3.07792	0.120546
GOTERM_BP_FAT	GO:0019318~hexose metabolic process	24	1.92926	0.0014795	PTGES3, ALDOA, PDK2, TALDO1, FBP1, BAD, PPP1CC, FUCA1, PPP1CB, HIBADH, PMM1, AKT1, PPP1CA, PGM5, NISCH, PPP1R2, POFUT2, GAPDH, FABP5, AGL, DCXR, MDH2, PYGB, ENO1	946	169	13588	2.03981	0.120777
GOTERM_BP_FAT	GO:0010629~negative regulation of gene expression	46	3.69775	0.00150158	BMI1, EID1, COPS2, BCLAF1, RBM3, PRRX1, ERI1, DMAP1, ZEB1, MAF1, PDCD4, TNFRSF4, TGFB1, CTNNB1, CITED2, SORBS3, TRIM66, AES, DRAP1, WWP1, PER1, SKIL, BHLHE40, NR2F2, TCF25, KHDRBS1, BMP4, RARG, PKIG, TRIM28, NDUFA13, RBBP7, EHMT2, SIRT1, MXD4, NRIP1, CHMP1A, ID2, ZFP281, ID3, RBM15, NCOR1, KLF4, HDAC7, C1D, SMARCA4	946	410	13588	1.61153	0.118875
GOTERM_BP_FAT	GO:0006006~glucose metabolic process	21	1.6881	0.00162943	PTGES3, ALDOA, PDK2, TALDO1, FBP1, BAD, PPP1CC, PPP1CB, HIBADH, AKT1, PPP1CA, PGM5, NISCH, PPP1R2, GAPDH, FABP5, AGL, DCXR, MDH2, PYGB, ENO1	946	140	13588	2.15455	0.124691
GOTERM_BP_FAT	GO:0034613~cellular protein localization	36	2.89389	0.00164922	ARL6IP1, COPZ2, SRP14, STX8, CLTB, AKAP12, SNX2, SYNGR2, CD74, TGFB1, CTNNB1, AP1S2, FOLR1, SH3GLB1, CHM, BCAP29, AP3D1, STAM, SAR1B, SRGN, AP2M1, RAB2A, IPO13, STRADB, FLNA, YWHAG, ERBB2IP, RAB1, BAX, YWHAQ, PCNA, TRPC4AP, RAB10, ARAP1, SSR3, TOB1	946	299	13588	1.7294	0.122635
GOTERM_BP_FAT	GO:0031589~cell-substrate adhesion	12	0.96463	0.00166151	VWF, SORBS3, LIMS1, ITGA6, TEK, ITGB4, NID1, NID2, RPL29, CTNNB1, ITGBL1, THY1	946	57	13588	3.02392	0.120184
GOTERM_BP_FAT	GO:0032535~regulation of cellular component size	23	1.84887	0.00176057	RTN4, NRP1, E2F4, CAPZA2, NDUFA13, TMSB10, CAPZB, TGFB1, AKT1, ARPC1B, PFN1, LAMB2, ARHGAP5, ARPC3, GSN, SEMA3F, RB1CC1, NPM1, CAPG, EMP3, EMP1, DCLK1, SLC9A1	946	161	13588	2.05195	0.123584
GOTERM_BP_FAT	GO:0070727~cellular macromolecule localization	36	2.89389	0.0018538	ARL6IP1, COPZ2, SRP14, STX8, CLTB, AKAP12, SNX2, SYNGR2, CD74, TGFB1, CTNNB1, AP1S2, FOLR1, SH3GLB1, CHM, BCAP29, AP3D1, STAM, SAR1B, SRGN, AP2M1, RAB2A, IPO13, STRADB, FLNA, YWHAG, ERBB2IP, RAB1, BAX, YWHAQ, PCNA, TRPC4AP, RAB10, ARAP1, SSR3, TOB1	946	301	13588	1.71791	0.126417
GOTERM_BP_FAT	GO:0007264~small GTPase mediated signal transduction	32	2.57235	0.00201026	GRB2, GNA12, RRAD, ARF5, NISCH, KRAS, ARHGAP5, RAB28, RAB11B, RRAS, RHOB, RHOC, CDC42EP4, ARHGDIA, RAB2A, GDI2, RAP2C, ROCK1, TRIM23, ARL3, RND3, RAB18, RAB1, RAB34, PECAM1, ARF4, YWHAQ, SDCBP, ARL8A, ARL8B, RAB10, LRRK2	946	258	13588	1.78154	0.132997
GOTERM_BP_FAT	GO:0009057~macromolecule catabolic process	66	5.30547	0.00206153	CAST, USE1, BAP1, SENP6, OS9, AKT1, CUL3, MAP1LC3A, APOE, WWP1, DDA1, ITCH, AUP1, HYAL2, DDB1, ENC1, RING1, UBE2I, MIB1, CD36, UBR5, BACE2, UBE2M, PSMA3, PSEN2, UCHL5, RNF139, UBB, UBE2S, UBA52, PSMB10, RAD23B, ATG12, USP9X, USP5, UBA6, UBE2V1, UBE2V2, FEM1A, PCOLCE, PSMB5, ZFP36L1, ZFP36L2, UBE2D3, SUMO1, UBE2D2, PSMB3, EIF3E, PPP2CB, RNF128, FBXO6, FBXO3, TRAF7, RNF14, TRIP12, FBXO45, LRSAM1, M…	946	654	13588	1.44954	0.132903
GOTERM_BP_FAT	GO:0051603~proteolysis involved in cellular protein catabolic process	56	4.50161	0.00206761	BAP1, SENP6, OS9, CUL3, MAP1LC3A, WWP1, DDA1, ITCH, AUP1, DDB1, ENC1, RING1, UBE2I, MIB1, BACE2, UBR5, UBE2M, PSMA3, PSEN2, UCHL5, RNF139, UBB, UBE2S, UBA52, PSMB10, RAD23B, ATG12, USP9X, USP5, UBA6, UBE2V1, UBE2V2, FEM1A, PCOLCE, PSMB5, UBE2D3, SUMO1, UBE2D2, PSMB3, PPP2CB, RNF128, FBXO6, FBXO3, TRAF7, RNF14, TRIP12, FBXO45, LRSAM1, MARCH7, UBE2Q2, PSMB9, UBL5, WSB1, UBE2E3, MARCH2, OTUB1, TCEB2	946	534	13588	1.5063	0.130163
GOTERM_BP_FAT	GO:0042255~ribosome assembly	5	0.401929	0.00220658	EIF6, RPS14, NIP7, RPL24, EIF2A	946	9	13588	7.9798	0.135153
GOTERM_BP_FAT	GO:0044257~cellular protein catabolic process	56	4.50161	0.00232565	BAP1, SENP6, OS9, CUL3, MAP1LC3A, WWP1, DDA1, ITCH, AUP1, DDB1, ENC1, RING1, UBE2I, MIB1, BACE2, UBR5, UBE2M, PSMA3, PSEN2, UCHL5, RNF139, UBB, UBE2S, UBA52, PSMB10, RAD23B, ATG12, USP9X, USP5, UBA6, UBE2V1, UBE2V2, FEM1A, PCOLCE, PSMB5, UBE2D3, SUMO1, UBE2D2, PSMB3, PPP2CB, RNF128, FBXO6, FBXO3, TRAF7, RNF14, TRIP12, FBXO45, LRSAM1, MARCH7, UBE2Q2, PSMB9, UBL5, WSB1, UBE2E3, MARCH2, OTUB1, TCEB2	946	537	13588	1.49788	0.138778
GOTERM_BP_FAT	GO:0044264~cellular polysaccharide metabolic process	10	0.803859	0.00240731	PTGES3, AKT1, PPP1CA, PPP1R2, MAT2B, CERCAM, PPP1CC, PPP1CB, AGL, PYGB	946	43	13588	3.34038	0.140203
GOTERM_BP_FAT	GO:0055114~oxidation reduction	67	5.38585	0.00256185	STEAP3, UQCRC1, CYC1, PRDX5, PRDX2, PRDX3, AKR1C14, HIBADH, NDUFS7, GPX1, UQCR11, P4HA2, GPX4, NDUFS8, MIOX, MICAL1, GPX7, LOX, ASPH, NDUFS2, NQO2, HPD, ACADS, LEPREL2, NDUFC2, NDUFA13, GRHPR, CDO1, ALDH16A1, TECR, POR, VAT1, NDUFA11, RDH5, DHRS3, MDH2, UQCRB, ME1, HSD17B10, PHYHD1, NDUFB6, NDUFB7, UGDH, ADH7, PAH, HADHA, ALDH3A1, HAAO, IDH2, GAPDH, ETFB, ETFA, BCKDHA, NDUFA3, NDUFA8, NDUFA7, HGD…	946	672	13588	1.43209	0.145394
GOTERM_BP_FAT	GO:0032446~protein modification by small protein conjugation	14	1.1254	0.00296312	BMI1, LRSAM1, PPIL2, RING1, TRIM23, OS9, PRPF19, AKT1, MIB1, SUMO1, WWP1, UBE2M, TRAF7, ITCH	946	79	13588	2.54545	0.162824
GOTERM_BP_FAT	GO:0034381~lipoprotein particle clearance	4	0.321543	0.00301468	CD36, SCARB1, APOM, VLDLR	946	5	13588	11.4909	0.162126
GOTERM_BP_FAT	GO:0010876~lipid localization	19	1.52733	0.0032383	GULP1, HEXA, ATP11B, ATP11A, SIGMAR1, GLTP, NRIP1, SLCO2A1, NPC2, CD36, LRP10, APOE, VPS4B, APOL9A, SCARB1, LBP, APOM, CROT, VLDLR	946	128	13588	2.1321	0.169715
GOTERM_BP_FAT	GO:0001893~maternal placenta development	5	0.401929	0.00347632	AKT1, IL11RA1, PRDX3, JUNB, CITED2	946	10	13588	7.18182	0.177594
GOTERM_BP_FAT	GO:0044265~cellular macromolecule catabolic process	61	4.90354	0.00366395	BAP1, SENP6, OS9, CUL3, MAP1LC3A, APOE, WWP1, DDA1, ITCH, AUP1, DDB1, ENC1, RING1, UBE2I, MIB1, CD36, UBR5, BACE2, UBE2M, PSMA3, PSEN2, UCHL5, RNF139, UBB, UBE2S, UBA52, PSMB10, RAD23B, ATG12, USP9X, USP5, UBA6, UBE2V1, UBE2V2, FEM1A, PCOLCE, PSMB5, ZFP36L1, ZFP36L2, UBE2D3, SUMO1, UBE2D2, PSMB3, EIF3E, PPP2CB, RNF128, FBXO6, FBXO3, TRAF7, RNF14, TRIP12, FBXO45, LRSAM1, MARCH7, UBE2Q2, UBL5, PSMB…	946	609	13588	1.43872	0.182813
GOTERM_BP_FAT	GO:0006417~regulation of translation	16	1.28617	0.00371882	SRP14, MKNK2, EIF5A, EIF2A, QK, ZFP36L1, SARNP, AKT1, PPP1CA, EIF4EBP1, EIF4G3, EIF4E, EIF2S1, EIF3K, PTMS, PPP1R15A	946	100	13588	2.29818	0.181939
GOTERM_BP_FAT	GO:0007155~cell adhesion	57	4.58199	0.00373206	TLN1, AEBP1, CADM3, NRP1, BCAR1, CLDN5, CLSTN1, LMO7, BCAM, CTNNB1, VCL, CD47, CGREF1, RHOB, ZYX, SPON2, COL11A1, ICAM2, CPXM2, MFGE8, CERCAM, CD164, THY1, PGM5, CD36, ATP2C1, NPTN, CLDN1, LIMS1, ITGB4, NINJ1, ITGBL1, SORBS3, LGALS3BP, LAMB2, PVRL3, TEK, COL6A2, EFR3A, SCARB1, SCARB2, COL18A1, LGALS1, HSPG2, NLGN2, ITGA3, NID1, NID2, RPL29, VWF, ITGA6, PKP1, STAB1, ITGA5, PECAM1, ENG, CDH11	946	561	13588	1.45941	0.179288
GOTERM_BP_FAT	GO:0022610~biological adhesion	57	4.58199	0.0039248	TLN1, AEBP1, CADM3, NRP1, BCAR1, CLDN5, CLSTN1, LMO7, BCAM, CTNNB1, VCL, CD47, CGREF1, RHOB, ZYX, SPON2, COL11A1, ICAM2, CPXM2, MFGE8, CERCAM, CD164, THY1, PGM5, CD36, ATP2C1, NPTN, CLDN1, LIMS1, ITGB4, NINJ1, ITGBL1, SORBS3, LGALS3BP, LAMB2, PVRL3, TEK, COL6A2, EFR3A, SCARB1, SCARB2, COL18A1, LGALS1, HSPG2, NLGN2, ITGA3, NID1, NID2, RPL29, VWF, ITGA6, PKP1, STAB1, ITGA5, PECAM1, ENG, CDH11	946	562	13588	1.45681	0.184383
GOTERM_BP_FAT	GO:0006508~proteolysis	95	7.63666	0.00408076	DPP3, AEBP1, UQCRC1, CNDP2, RNPEPL1, BAP1, MMP23, C1QC, MMP2, OS9, SENP6, CUL3, MAP1LC3A, WWP1, CPA3, DDA1, CFI, ITCH, HTRA3, DPP7, DPEP1, PSMD8, AUP1, CTSZ, DDB1, ENC1, RING1, MMP17, CPXM2, UBE2I, NAPSA, TMEM27, C1QA, C1QB, MIB1, PGM5, UBR5, BACE2, PSEN2, PSMA3, UBE2M, RNF139, UCHL5, CTSD, UBB, UBE2S, UBA52, CTSF, PSMB10, RAD23B, ATG12, USP5, USP9X, UBA6, UBE2V1, UBE2V2, CTSA, FEM1A, PCOLCE, CPZ…	946	1034	13588	1.31968	0.187734
GOTERM_BP_FAT	GO:0007015~actin filament organization	11	0.884244	0.0047955	MTSS1, PPP1R9B, ACTN4, GSN, NCK1, BCAR1, PDLIM3, PRKCI, ARPC4, PLS3, FLNA	946	56	13588	2.82143	0.213299
GOTERM_BP_FAT	GO:0001569~patterning of blood vessels	7	0.562701	0.00506183	EDNRA, NRP1, EDN1, PLXND1, ENG, RBM15, CTNNB1	946	24	13588	4.18939	0.220155
GOTERM_BP_FAT	GO:0043933~macromolecular complex subunit organization	40	3.21543	0.00511125	EIF6, CAV2, MTSS1, TUBB2A, CAPZA2, FKBP4, ARPC4, EIF2A, H1FX, NAP1L3, NAP1L4, CD74, TSPYL1, MTMR2, EIF3D, PICALM, APOE, GSN, C1QTNF1, GTF2A2, NPM1, C1QTNF2, TGM2, SCARB1, APOM, CUTA, CD3D, CCDC88C, IPO13, NASP, NIP7, TMEM70, RPL24, FLNA, VWF, RPS14, GTF2F1, BAX, H3F3B, SMARCA4	946	367	13588	1.56552	0.218554
GOTERM_BP_FAT	GO:0051253~negative regulation of RNA metabolic process	35	2.8135	0.00539706	BMI1, EID1, PRRX1, DMAP1, ZEB1, MAF1, TNFRSF4, TGFB1, CTNNB1, CITED2, SORBS3, TRIM66, DRAP1, NPM1, PER1, BHLHE40, SKIL, NR2F2, TCF25, RARG, PKIG, TRIM28, NDUFA13, EHMT2, RBBP7, SIRT1, NRIP1, CHMP1A, ID2, ID3, RBM15, NCOR1, KLF4, HDAC7, SMARCA4	946	310	13588	1.6217	0.225756
GOTERM_BP_FAT	GO:0070647~protein modification by small protein conjugation or removal	16	1.28617	0.00541023	BMI1, LRSAM1, USP9X, PPIL2, RING1, BAP1, TRIM23, OS9, PRPF19, AKT1, MIB1, SUMO1, WWP1, UBE2M, TRAF7, ITCH	946	104	13588	2.20979	0.222811
GOTERM_BP_FAT	GO:0016567~protein ubiquitination	12	0.96463	0.00546858	BMI1, PRPF19, AKT1, MIB1, LRSAM1, WWP1, PPIL2, RING1, ITCH, TRAF7, TRIM23, OS9	946	66	13588	2.61157	0.221572
GOTERM_BP_FAT	GO:0006559~L-phenylalanine catabolic process	4	0.321543	0.00571808	HGD, PAH, HPD, FAH	946	6	13588	9.57576	0.227076
GOTERM_BP_FAT	GO:0016192~vesicle-mediated transport	48	3.85852	0.00611875	VPS29, COPZ2, CAV2, NRBP1, CLTB, CHMP5, GULP1, CHMP7, USE1, ARF5, CTNNB1, CD47, DAB2, AP1S2, PICALM, GSN, VPS4B, BCAP29, AP3D1, RHOB, SCARB1, CAP1, LBP, TRIP10, SAR1B, CLINT1, AP2M1, RAB2A, LRSAM1, PRKCI, MFGE8, YIF1A, FLNA, ERGIC3, MARCH2, LRP1, CD36, RABEP1, LRP10, RAB1, RAB34, ARF4, RIN2, YIPF5, COPE, VLDLR, TRAPPC2, SH3GL1	946	466	13588	1.47952	0.237505
GOTERM_BP_FAT	GO:0006073~cellular glucan metabolic process	8	0.643087	0.00665652	PTGES3, AKT1, PPP1CA, PPP1R2, PPP1CC, PPP1CB, AGL, PYGB	946	33	13588	3.48209	0.251969
GOTERM_BP_FAT	GO:0005977~glycogen metabolic process	8	0.643087	0.00665652	PTGES3, AKT1, PPP1CA, PPP1R2, PPP1CC, PPP1CB, AGL, PYGB	946	33	13588	3.48209	0.251969
GOTERM_BP_FAT	GO:0044042~glucan metabolic process	8	0.643087	0.00665652	PTGES3, AKT1, PPP1CA, PPP1R2, PPP1CC, PPP1CB, AGL, PYGB	946	33	13588	3.48209	0.251969
GOTERM_BP_FAT	GO:0065003~macromolecular complex assembly	37	2.97428	0.0067696	EIF6, CAV2, MTSS1, TUBB2A, CAPZA2, FKBP4, ARPC4, EIF2A, H1FX, NAP1L3, NAP1L4, CD74, TSPYL1, MTMR2, EIF3D, PICALM, GSN, C1QTNF1, GTF2A2, NPM1, C1QTNF2, TGM2, APOM, CUTA, CD3D, CCDC88C, IPO13, NIP7, TMEM70, RPL24, FLNA, VWF, RPS14, GTF2F1, BAX, H3F3B, SMARCA4	946	338	13588	1.57235	0.252165
GOTERM_BP_FAT	GO:0006979~response to oxidative stress	14	1.1254	0.00688729	ATOX1, CLU, PRDX2, PRDX3, PSMB5, GPX1, UCP2, APOE, GPX4, PPP2CB, CYGB, GPX7, NDUFS2, NAPRT1	946	87	13588	2.31139	0.252501
GOTERM_BP_FAT	GO:0005996~monosaccharide metabolic process	24	1.92926	0.00698796	PTGES3, ALDOA, PDK2, TALDO1, FBP1, BAD, PPP1CC, FUCA1, PPP1CB, HIBADH, PMM1, AKT1, PPP1CA, PGM5, NISCH, PPP1R2, POFUT2, GAPDH, FABP5, AGL, DCXR, MDH2, PYGB, ENO1	946	191	13588	1.80485	0.252296
GOTERM_BP_FAT	GO:0045333~cellular respiration	11	0.884244	0.00701164	SDHB, UQCR11, UQCRC1, ACO2, SUCLG2, NDUFA7, NDUFC2, IDH2, NFATC4, MDH2, UQCRB	946	59	13588	2.67797	0.249726
GOTERM_BP_FAT	GO:0051270~regulation of cell motion	16	1.28617	0.0070486	COL18A1, RTN4, NRP1, ACTN4, EGFL7, BCAR1, VCL, THY1, CDKN1B, NISCH, ARHGAP5, SEMA3F, PTP4A1, TEK, PECAM1, RRAS	946	107	13588	2.14783	0.247629
GOTERM_BP_FAT	GO:0043632~modification-dependent macromolecule catabolic process	51	4.09968	0.00775937	BAP1, SENP6, OS9, CUL3, MAP1LC3A, WWP1, DDA1, ITCH, AUP1, DDB1, ENC1, RING1, UBE2I, MIB1, UBR5, UBE2M, PSMA3, UCHL5, RNF139, UBB, UBE2S, UBA52, RAD23B, ATG12, USP9X, USP5, UBA6, UBE2V1, UBE2V2, FEM1A, PCOLCE, PSMB5, UBE2D3, SUMO1, UBE2D2, PPP2CB, RNF128, FBXO6, TRAF7, FBXO3, TRIP12, FBXO45, RNF14, LRSAM1, MARCH7, UBE2Q2, UBL5, WSB1, UBE2E3, MARCH2, OTUB1, TCEB2	946	508	13588	1.44202	0.265615
GOTERM_BP_FAT	GO:0019941~modification-dependent protein catabolic process	51	4.09968	0.00775937	BAP1, SENP6, OS9, CUL3, MAP1LC3A, WWP1, DDA1, ITCH, AUP1, DDB1, ENC1, RING1, UBE2I, MIB1, UBR5, UBE2M, PSMA3, UCHL5, RNF139, UBB, UBE2S, UBA52, RAD23B, ATG12, USP9X, USP5, UBA6, UBE2V1, UBE2V2, FEM1A, PCOLCE, PSMB5, UBE2D3, SUMO1, UBE2D2, PPP2CB, RNF128, FBXO6, TRAF7, FBXO3, TRIP12, FBXO45, RNF14, LRSAM1, MARCH7, UBE2Q2, UBL5, WSB1, UBE2E3, MARCH2, OTUB1, TCEB2	946	508	13588	1.44202	0.265615
GOTERM_BP_FAT	GO:0006869~lipid transport	17	1.36656	0.00820435	GULP1, ATP11B, ATP11A, SIGMAR1, GLTP, SLCO2A1, NPC2, CD36, LRP10, APOE, VPS4B, APOL9A, SCARB1, LBP, APOM, CROT, VLDLR	946	119	13588	2.05195	0.275133
GOTERM_BP_FAT	GO:0045892~negative regulation of transcription, DNA-dependent	34	2.73312	0.00851818	BMI1, EID1, PRRX1, DMAP1, ZEB1, MAF1, TNFRSF4, TGFB1, CTNNB1, CITED2, SORBS3, TRIM66, DRAP1, PER1, BHLHE40, SKIL, NR2F2, TCF25, RARG, PKIG, TRIM28, NDUFA13, EHMT2, RBBP7, SIRT1, NRIP1, CHMP1A, ID2, ID3, NCOR1, RBM15, KLF4, HDAC7, SMARCA4	946	308	13588	1.5856	0.280612
GOTERM_BP_FAT	GO:0043066~negative regulation of apoptosis	28	2.2508	0.00859984	BMI1, CLU, PRDX2, CD74, TIMP1, CITED2, AKT1, GPX1, AKT1S1, KRAS, RB1CC1, PPP2CB, DAD1, API5, ROCK1, AARS, ADNP, STRADB, RPS6, SNAI2, ATF5, CDKN1A, CDKN1B, AGTR1A, BAX, PSEN2, DPM1, FOXC1	946	239	13588	1.68277	0.279523
GOTERM_BP_FAT	GO:0042127~regulation of cell proliferation	53	4.26045	0.00940146	BMI1, SAT1, E2F4, CAPZA2, EDN1, PRRX1, BAP1, TNFSF12, ZEB1, TGFB1, CTNNB1, ZFP91, ARHGAP5, HEY2, SERPINE1, ASPH, ITCH, RARG, D17WSU104E, IL11RA1, FGF21, TNS3, SERPINF1, GRN, CAV2, CNBP, GNAI2, LRRC32, IFITM3, CLU, IFI30, TIMP2, TNFRSF4, MIF, PIN1, KRAS, NPM1, TEK, TGM2, COL18A1, BMP4, PDS5B, CRIP2, KLF10, ROGDI, ATF5, CDKN1A, CDKN1B, NUPR1, BAX, ID4, PTCH1, KLF4	946	538	13588	1.41501	0.297821
GOTERM_BP_FAT	GO:0006886~intracellular protein transport	31	2.49196	0.00966763	ARL6IP1, COPZ2, SRP14, STX8, CLTB, AKAP12, SNX2, SYNGR2, CD74, TGFB1, AP1S2, FOLR1, CHM, BCAP29, AP3D1, STAM, SAR1B, AP2M1, RAB2A, IPO13, STRADB, YWHAG, ERBB2IP, RAB1, PCNA, YWHAQ, TRPC4AP, RAB10, ARAP1, TOB1, SSR3	946	276	13588	1.61331	0.301377
GOTERM_BP_FAT	GO:0050767~regulation of neurogenesis	18	1.44695	0.00999305	RTN4, NRP1, PLXNB2, TIMP2, TGFB1, EPHB2, THY1, NOTCH3, PRPF19, MIB1, ZFP91, YWHAG, SERPINF1, SEMA3F, NPTN, ID4, RHOC, SEMA4D	946	132	13588	1.95868	0.306335
GOTERM_BP_FAT	GO:0009991~response to extracellular stimulus	18	1.44695	0.0107401	BCKDHA, ATG12, ACADS, CLIC1, ASL, USF1, SIRT1, AKT1, AES, ITGA6, MAP1LC3A, RB1CC1, TEK, CTSD, CP, DDAH2, APOM, KLF4	946	133	13588	1.94395	0.321599
GOTERM_BP_FAT	GO:0045664~regulation of neuron differentiation	15	1.20579	0.0108452	RTN4, NRP1, PLXNB2, TIMP2, EPHB2, THY1, PRPF19, NOTCH3, MIB1, ZFP91, YWHAG, SEMA3F, ID4, RHOC, SEMA4D	946	102	13588	2.1123	0.320691
GOTERM_BP_FAT	GO:0043069~negative regulation of programmed cell death	28	2.2508	0.0111684	BMI1, CLU, PRDX2, CD74, TIMP1, CITED2, AKT1, GPX1, AKT1S1, KRAS, RB1CC1, PPP2CB, DAD1, API5, ROCK1, AARS, ADNP, STRADB, RPS6, SNAI2, ATF5, CDKN1A, CDKN1B, AGTR1A, BAX, PSEN2, DPM1, FOXC1	946	244	13588	1.64829	0.325035
GOTERM_BP_FAT	GO:0007010~cytoskeleton organization	35	2.8135	0.0114241	MTSS1, TPPP3, TLN1, PDLIM7, CAPZA2, BCAR1, PDLIM3, ARPC4, CAPZB, PFN1, KRAS, NISCH, GSN, NPM1, CNN1, CAP1, PPP4C, PLS3, FMNL2, ROCK1, ACTN4, PRKCI, TMSB10, STRADB, CSRP1, CENPJ, FLNA, THY1, LSP1, PPP1R9B, TAGLN, ATP2C1, NCK1, FLII, GADD45A	946	326	13588	1.54211	0.327659
GOTERM_BP_FAT	GO:0032268~regulation of cellular protein metabolic process	31	2.49196	0.0117188	SRP14, MKNK2, EIF5A, EIF2A, FEM1A, PDCD4, TGFB1, AKT1, ZFP36L1, ZFP91, EIF4EBP1, RB1CC1, EIF3K, HBB-B1, BMP4, CCDC88C, QK, SARNP, PPP1R9B, PPP1CA, EIF4G3, EIF4E, EIF2S1, BAX, PSEN2, RNF139, PPP2R4, PTMS, VPS28, NCOR1, PPP1R15A	946	280	13588	1.59026	0.331109
GOTERM_BP_FAT	GO:0060548~negative regulation of cell death	28	2.2508	0.0117502	BMI1, CLU, PRDX2, CD74, TIMP1, CITED2, AKT1, GPX1, AKT1S1, KRAS, RB1CC1, PPP2CB, DAD1, API5, ROCK1, AARS, ADNP, STRADB, RPS6, SNAI2, ATF5, CDKN1A, CDKN1B, AGTR1A, BAX, PSEN2, DPM1, FOXC1	946	245	13588	1.64156	0.328458
GOTERM_BP_FAT	GO:0007507~heart development	26	2.09003	0.0122258	NRP1, GNA11, EDN1, PDLIM3, ADRBK1, CTNNB1, CITED2, EDNRA, LY6E, GATA6, RB1CC1, PKD2, PBRM1, SEMA3C, NFATC4, COL11A1, BMP4, HSPG2, MIB1, ID2, FOXC1, PTCH1, ID3, ENG, RBM15, SMARCA4	946	223	13588	1.67468	0.33587
GOTERM_BP_FAT	GO:0006112~energy reserve metabolic process	8	0.643087	0.0126014	PTGES3, AKT1, PPP1CA, PPP1R2, PPP1CC, PPP1CB, AGL, PYGB	946	37	13588	3.10565	0.340838
GOTERM_BP_FAT	GO:0031667~response to nutrient levels	16	1.28617	0.0134028	BCKDHA, ATG12, ACADS, CLIC1, ASL, USF1, SIRT1, AKT1, MAP1LC3A, RB1CC1, TEK, CTSD, CP, DDAH2, APOM, KLF4	946	115	13588	1.99842	0.354758
GOTERM_BP_FAT	GO:0006558~L-phenylalanine metabolic process	4	0.321543	0.0144088	HGD, PAH, HPD, FAH	946	8	13588	7.18182	0.372271
GOTERM_BP_FAT	GO:0060284~regulation of cell development	20	1.60772	0.014456	RTN4, BMP4, NRP1, PLXNB2, TIMP2, TGFB1, EPHB2, THY1, NOTCH3, PRPF19, MIB1, ZFP91, YWHAG, SERPINF1, SEMA3F, BAX, NPTN, ID4, RHOC, SEMA4D	946	159	13588	1.80675	0.36978
GOTERM_BP_FAT	GO:0006915~apoptosis	46	3.69775	0.0146048	DPF2, STEAP3, FKBP8, MEF2A, GULP1, EIF5A, TNFSF12, PDCD4, CTNNB1, AKT1, FIS1, GPX1, RAD21, NISCH, ECE1, SH3GLB1, GATA6, MTCH1, DAD1, BCAP29, RHOB, TRAF7, PHLDA3, BCL7C, API5, SRGN, CIB1, EBAG9, LTBR, ROCK1, PIGT, NDUFA13, BAD, RPS6, SIRT1, STK3, AHR, DDIT4, LSP1, RABEP1, BAX, SULF1, GADD45G, PSEN2, PPP1R15A, C1D	946	465	13588	1.42092	0.369379
GOTERM_BP_FAT	GO:0040007~growth	23	1.84887	0.0150574	BMP4, FKBP8, PSAP, NINJ1, EHMT2, TENC1, TGFB1, RPL29, AKT1, PRPF19, ZFP91, GPX1, LAMB2, LY6E, MTPN, NPM1, PSEN2, FOXC1, EMP3, EMP1, DCLK1, SMARCA4, SLC9A1	946	193	13588	1.71173	0.374986
GOTERM_BP_FAT	GO:0010498~proteasomal protein catabolic process	7	0.562701	0.0156482	PSMB5, CUL3, RAD23B, UBE2D3, PPP2CB, FBXO6, OS9	946	30	13588	3.35152	0.38308
GOTERM_BP_FAT	GO:0043161~proteasomal ubiquitin-dependent protein catabolic process	7	0.562701	0.0156482	PSMB5, CUL3, RAD23B, UBE2D3, PPP2CB, FBXO6, OS9	946	30	13588	3.35152	0.38308
GOTERM_BP_FAT	GO:0001890~placenta development	13	1.04502	0.0169367	HSP90AB1, GRB2, IL11RA1, PRDX3, RPS6, JUNB, CITED2, AKT1, MAPK1, VWF, PKD2, PBRM1, RBM15	946	87	13588	2.14629	0.403842
GOTERM_BP_FAT	GO:0008219~cell death	49	3.93891	0.0173083	STEAP3, MEF2A, EIF5A, TNFSF12, PDCD4, TGFB1, CTNNB1, AKT1, GPX1, RAD21, NISCH, GATA6, RHOB, API5, BCL7C, EBAG9, CIB1, LTBR, ROCK1, NDUFA13, PIGT, STK3, AHR, DDIT4, GADD45G, PSEN2, PPP1R15A, C1D, DPF2, FKBP8, GULP1, CLU, FIS1, ECE1, SH3GLB1, MTCH1, BCAP29, DAD1, FGL2, TRAF7, PHLDA3, SRGN, BAD, RPS6, SIRT1, LSP1, RABEP1, BAX, SULF1	946	507	13588	1.3882	0.407156
GOTERM_BP_FAT	GO:0008361~regulation of cell size	15	1.20579	0.0173827	RTN4, E2F4, NRP1, NDUFA13, TGFB1, AKT1, LAMB2, ARHGAP5, SEMA3F, RB1CC1, NPM1, EMP3, DCLK1, EMP1, SLC9A1	946	108	13588	1.99495	0.405076
GOTERM_BP_FAT	GO:0015918~sterol transport	6	0.482315	0.0189261	NPC2, CD36, APOE, VPS4B, SCARB1, APOM	946	23	13588	3.74704	0.428634
GOTERM_BP_FAT	GO:0007034~vacuolar transport	6	0.482315	0.0189261	VPS29, CHMP5, CHMP7, USE1, RHOB, DSCR3	946	23	13588	3.74704	0.428634
GOTERM_BP_FAT	GO:0030301~cholesterol transport	6	0.482315	0.0189261	NPC2, CD36, APOE, VPS4B, SCARB1, APOM	946	23	13588	3.74704	0.428634
GOTERM_BP_FAT	GO:0012501~programmed cell death	46	3.69775	0.0192763	DPF2, STEAP3, FKBP8, MEF2A, GULP1, EIF5A, TNFSF12, PDCD4, CTNNB1, AKT1, FIS1, GPX1, RAD21, NISCH, ECE1, SH3GLB1, GATA6, MTCH1, DAD1, BCAP29, RHOB, TRAF7, PHLDA3, BCL7C, API5, SRGN, CIB1, EBAG9, LTBR, ROCK1, PIGT, NDUFA13, BAD, RPS6, SIRT1, STK3, AHR, DDIT4, LSP1, RABEP1, BAX, SULF1, GADD45G, PSEN2, PPP1R15A, C1D	946	473	13588	1.39689	0.431101
GOTERM_BP_FAT	GO:0006525~arginine metabolic process	4	0.321543	0.02051	ASS1, ASL, DDAH2, FAH	946	9	13588	6.38384	0.447962
GOTERM_BP_FAT	GO:0007160~cell-matrix adhesion	9	0.723473	0.0210421	LIMS1, ITGA6, TEK, ITGB4, NID1, NID2, CTNNB1, ITGBL1, THY1	946	50	13588	2.58545	0.452997
GOTERM_BP_FAT	GO:0006897~endocytosis	22	1.76849	0.0211858	CAV2, LRSAM1, GULP1, MFGE8, MARCH2, CD47, DAB2, LRP1, CD36, PICALM, AP1S2, LRP10, RABEP1, RAB34, RIN2, SCARB1, LBP, CAP1, TRIP10, CLINT1, SH3GL1, VLDLR	946	188	13588	1.68085	0.451812
GOTERM_BP_FAT	GO:0010324~membrane invagination	22	1.76849	0.0211858	CAV2, LRSAM1, GULP1, MFGE8, MARCH2, CD47, DAB2, LRP1, CD36, PICALM, AP1S2, LRP10, RABEP1, RAB34, RIN2, SCARB1, LBP, CAP1, TRIP10, CLINT1, SH3GL1, VLDLR	946	188	13588	1.68085	0.451812
GOTERM_BP_FAT	GO:0034330~cell junction organization	7	0.562701	0.0212295	TLN1, TNS1, MPZ, ITGA5, PRKCI, HDAC7, THY1	946	32	13588	3.14205	0.449089
GOTERM_BP_FAT	GO:0006595~polyamine metabolic process	5	0.401929	0.0215608	SAT1, OAZ2, OAZ1, AZIN1, AGMAT	946	16	13588	4.48864	0.450863
GOTERM_BP_FAT	GO:0050771~negative regulation of axonogenesis	5	0.401929	0.0215608	RTN4, NRP1, SEMA3F, EPHB2, THY1	946	16	13588	4.48864	0.450863
GOTERM_BP_FAT	GO:0051130~positive regulation of cellular component organization	16	1.28617	0.0220042	ACTN4, PLXNB2, CAPZA2, PRKCI, EIF5A, MFGE8, CD63, AHR, TGFB1, MIB1, CD47, CDKN1B, NPM1, SEMA4D, PTMS, NCOR1	946	122	13588	1.88376	0.454303
GOTERM_BP_FAT	GO:0010627~regulation of protein kinase cascade	19	1.52733	0.0220965	PSAP, GRB2, TLR3, FGF21, TIMP2, PDCD4, CENPJ, FLNA, CTNNB1, GPX1, ZFP91, SORBS3, ATP2C1, TGM2, TRAF7, NENF, PHLDA3, NCOR1, MAP3K11	946	155	13588	1.7607	0.452383
GOTERM_BP_FAT	GO:0000041~transition metal ion transport	11	0.884244	0.0223198	STEAP3, FTL1, ATP2C1, ATOX1, FKBP4, SLC30A4, SLC25A28, SLC39A7, CP, TCN2, TECR	946	70	13588	2.25714	0.452454
GOTERM_BP_FAT	GO:0019725~cellular homeostasis	35	2.8135	0.0225205	GLRX3, GNA15, JPH2, E2F4, FTL1, ATOX1, GNA11, HEXA, CLSTN1, TMX3, EDN1, PRDX5, PRDX2, PRDX3, TENC1, TGFB1, CKB, MBP, DMPK, SERINC5, APOE, NPM1, TGM2, PKD2, RGN, SEPW1, PLP1, TECR, QK, NXN, ATP2C1, TXNDC5, BAX, SH3BGRL3, ASNA1	946	343	13588	1.46568	0.452191
GOTERM_BP_FAT	GO:0016310~phosphorylation	65	5.22508	0.0226746	ATP5D, ATP5E, NRBP1, UQCRC1, CAPZA2, EIF2A, PRDX2, CLK1, TGFB1, DMPK, AKT1, UQCR11, STK39, PRKACA, TLK1, CDK10, CDK16, BRAF, ROCK1, CSNK1G2, NDUFC2, PKN2, PRKCI, PKN1, MINK1, PKDCC, WEE1, STK3, ATP6V1A, MAPK1, MAP4K5, EIF2S1, GADD45G, MAPK3, PDGFRA, CAMK1, CSNK1G3, LRRK2, MAP3K11, UQCRB, GNAI2, MKNK2, ATP5G2, ABI1, ADRBK1, MAPKAPK2, ATP5G1, CD74, ATP6V0B, EPHB2, TEK, C1QTNF2, DCLK1, CSF1R, CSNK1A…	946	718	13588	1.30033	0.45125
GOTERM_BP_FAT	GO:0016044~membrane organization	29	2.33119	0.0237301	CAV2, GULP1, CD47, DAB2, AP1S2, PICALM, DYSF, SH3GLB1, SCARB1, LBP, CAP1, TRIP10, CLINT1, LRSAM1, SUN2, LMNA, PRKCI, ITGA3, MFGE8, MARCH2, LRP1, CD36, LRP10, RABEP1, BAX, RAB34, RIN2, SH3GL1, VLDLR	946	272	13588	1.53142	0.463314
GOTERM_BP_FAT	GO:0051235~maintenance of location	7	0.562701	0.024468	PFN1, TLN1, APOE, TMSB10, SRGN, FLNA, OS9	946	33	13588	3.04683	0.4705
GOTERM_BP_FAT	GO:0016265~death	49	3.93891	0.0251914	STEAP3, MEF2A, EIF5A, TNFSF12, PDCD4, TGFB1, CTNNB1, AKT1, GPX1, RAD21, NISCH, GATA6, RHOB, API5, BCL7C, EBAG9, CIB1, LTBR, ROCK1, NDUFA13, PIGT, STK3, AHR, DDIT4, GADD45G, PSEN2, PPP1R15A, C1D, DPF2, FKBP8, GULP1, CLU, FIS1, ECE1, SH3GLB1, MTCH1, BCAP29, DAD1, FGL2, TRAF7, PHLDA3, SRGN, BAD, RPS6, SIRT1, LSP1, RABEP1, BAX, SULF1	946	519	13588	1.3561	0.477267
GOTERM_BP_FAT	GO:0005976~polysaccharide metabolic process	13	1.04502	0.0252987	PTGES3, HYAL2, HEXA, CERCAM, PPP1CC, PPP1CB, AKT1, PPP1CA, PPP1R2, MAT2B, FOXC1, AGL, PYGB	946	92	13588	2.02964	0.475545
GOTERM_BP_FAT	GO:0043009~chordate embryonic development	41	3.29582	0.0258904	BMI1, FKBP8, LIMS1, GRB2, EDN1, GNA12, PRRX1, ABI1, ZEB1, CITED2, AKT1, EDNRA, PRPF19, CUL3, PFN1, DAB2, ECE1, LY6E, GATA6, DAD1, PKD2, SKIL, COL11A1, ENO1, BMP4, NASP, PTPRR, HSPG2, CAPN2, JUNB, MAPK1, MIB1, TJP1, MEOX2, PSMC3, GRN, PSEN2, PDGFRA, PTCH1, FOXC1, SMARCA4	946	421	13588	1.39883	0.480336
GOTERM_BP_FAT	GO:0030837~negative regulation of actin filament polymerization	6	0.482315	0.0266494	PFN1, GSN, CAPZA2, CAPG, TMSB10, CAPZB	946	25	13588	3.44727	0.487184
GOTERM_BP_FAT	GO:0051129~negative regulation of cellular component organization	13	1.04502	0.0272804	RTN4, LRSAM1, NRP1, CAPZA2, TMSB10, CAPZB, TGFB1, THY1, EPHB2, PFN1, GSN, SEMA3F, CAPG	946	93	13588	2.00782	0.492193
GOTERM_BP_FAT	GO:0000045~autophagic vacuole formation	4	0.321543	0.0278101	MAP1LC3A, ATG12, RB1CC1, CTSD	946	10	13588	5.74545	0.495797
GOTERM_BP_FAT	GO:0006570~tyrosine metabolic process	4	0.321543	0.0278101	HGD, PAH, HPD, FAH	946	10	13588	5.74545	0.495797
GOTERM_BP_FAT	GO:0007033~vacuole organization	7	0.562701	0.0280203	MAP1LC3A, ATG12, CHMP5, RB1CC1, HEXA, CTSD, GBA	946	34	13588	2.95722	0.495337
GOTERM_BP_FAT	GO:0051960~regulation of nervous system development	18	1.44695	0.0281383	RTN4, NRP1, PLXNB2, TIMP2, TGFB1, EPHB2, THY1, NOTCH3, PRPF19, MIB1, ZFP91, YWHAG, SERPINF1, SEMA3F, NPTN, ID4, RHOC, SEMA4D	946	148	13588	1.74693	0.493741
GOTERM_BP_FAT	GO:0009792~embryonic development ending in birth or egg hatching	41	3.29582	0.0301059	BMI1, FKBP8, LIMS1, GRB2, EDN1, GNA12, PRRX1, ABI1, ZEB1, CITED2, AKT1, EDNRA, PRPF19, CUL3, PFN1, DAB2, ECE1, LY6E, GATA6, DAD1, PKD2, SKIL, COL11A1, ENO1, BMP4, NASP, PTPRR, HSPG2, CAPN2, JUNB, MAPK1, MIB1, TJP1, MEOX2, PSMC3, GRN, PSEN2, PDGFRA, PTCH1, FOXC1, SMARCA4	946	425	13588	1.38567	0.514534
GOTERM_BP_FAT	GO:0010941~regulation of cell death	52	4.18006	0.0301569	BMI1, PRDX2, TGFB1, CITED2, AKT1, GPX1, ZFP91, APOE, API5, RARG, ROCK1, ACTN4, ARHGEF7, AARS, ADNP, NDUFA13, STK3, AGTR1A, PSEN2, FOXC1, BCLAF1, CLU, NR3C1, TNFRSF4, CD74, TIMP1, KRAS, AKT1S1, SH3GLB1, RB1CC1, PPP2CB, MTCH1, TGM2, DAD1, SKIL, TRAF7, PHLDA3, COL18A1, BMP4, KLF10, STRADB, BAD, RPS6, SNAI2, SIRT1, ATF5, CDKN1A, CDKN1B, NUPR1, BAX, DPM1, ID3	946	563	13588	1.32666	0.512076
GOTERM_BP_FAT	GO:0042110~T cell activation	15	1.20579	0.0302992	CD3D, MINK1, PRDX2, RPS6, CD74, TGFB1, CTNNB1, CD48, CCND3, RPL22, WWP1, BAX, PSEN2, GADD45G, NCOR1	946	116	13588	1.85737	0.51072
GOTERM_BP_FAT	GO:0001701~in utero embryonic development	28	2.2508	0.031203	BMI1, GRB2, EDN1, GNA12, CITED2, CUL3, PRPF19, EDNRA, AKT1, DAB2, LY6E, GATA6, DAD1, PKD2, SKIL, ENO1, NASP, PTPRR, CAPN2, JUNB, MAPK1, MIB1, TJP1, PSMC3, GRN, PDGFRA, FOXC1, SMARCA4	946	267	13588	1.5063	0.518182
GOTERM_BP_FAT	GO:0051101~regulation of DNA binding	11	0.884244	0.0315657	MAPK1, HMGB2, RELA, MAPK3, CALM3, TLR3, PRDX2, TNFRSF4, TGFB1, FLNA, SIGIRR	946	74	13588	2.13514	0.51932
GOTERM_BP_FAT	GO:0006986~response to unfolded protein	9	0.723473	0.0320082	UPF2, AARS, FBXO6, CREB3L1, CLIC1, DDAH2, APOM, PPP1R15A, HERPUD2	946	54	13588	2.39394	0.521332
GOTERM_BP_FAT	GO:0007059~chromosome segregation	10	0.803859	0.0321193	CHMP1A, RAD21, PDS5B, USP9X, ARL8A, UBE2I, ARL8B, STAG2, STAG1, SMC4	946	64	13588	2.24432	0.519623
GOTERM_BP_FAT	GO:0042773~ATP synthesis coupled electron transport	5	0.401929	0.0324659	UQCR11, UQCRC1, NDUFA7, NDUFC2, UQCRB	946	18	13588	3.9899	0.520543
GOTERM_BP_FAT	GO:0031668~cellular response to extracellular stimulus	8	0.643087	0.0344177	AES, MAP1LC3A, ITGA6, ATG12, RB1CC1, CTSD, USF1, SIRT1	946	45	13588	2.55354	0.53869
GOTERM_BP_FAT	GO:0030833~regulation of actin filament polymerization	8	0.643087	0.0344177	ARPC1B, PFN1, ARPC3, GSN, CAPZA2, CAPG, TMSB10, CAPZB	946	45	13588	2.55354	0.53869
GOTERM_BP_FAT	GO:0043254~regulation of protein complex assembly	10	0.803859	0.0350734	ARPC1B, PFN1, CDKN1B, ARPC3, GSN, CAPZA2, CAPG, TMSB10, CAPZB, AHR	946	65	13588	2.20979	0.542637
GOTERM_BP_FAT	GO:0031333~negative regulation of protein complex assembly	6	0.482315	0.0361299	PFN1, GSN, CAPZA2, CAPG, TMSB10, CAPZB	946	27	13588	3.19192	0.550572
GOTERM_BP_FAT	GO:0032272~negative regulation of protein polymerization	6	0.482315	0.0361299	PFN1, GSN, CAPZA2, CAPG, TMSB10, CAPZB	946	27	13588	3.19192	0.550572
GOTERM_BP_FAT	GO:0016236~macroautophagy	4	0.321543	0.0363022	MAP1LC3A, ATG12, RB1CC1, CTSD	946	11	13588	5.22314	0.549427
GOTERM_BP_FAT	GO:0009074~aromatic amino acid family catabolic process	4	0.321543	0.0363022	HGD, PAH, HPD, FAH	946	11	13588	5.22314	0.549427
GOTERM_BP_FAT	GO:0051338~regulation of transferase activity	22	1.76849	0.0366033	GNAI2, PKIG, EDN1, PRDX2, STRADB, PDCD4, TNFRSF4, CD74, THY1, SERINC5, CDKN1A, CDKN1B, SERINC1, C1QTNF2, NPM1, PSEN2, GADD45G, DGKZ, CDK5RAP3, TRAF7, GADD45A, VLDLR	946	199	13588	1.58794	0.549588
GOTERM_BP_FAT	GO:0042592~homeostatic process	53	4.26045	0.0375906	GNA15, E2F4, JPH2, ATOX1, GNA11, HEXA, EDN1, CLSTN1, PRDX5, PRDX2, PRDX3, TENC1, TGFB1, CTNNB1, MBP, CKB, DMPK, AKT1, GPX1, APOE, RGN, TECR, QK, NPC2, ATP2C1, TXNDC5, GLRX3, FTL1, TMX3, TIMP1, SERINC5, NPM1, TGM2, SLC30A4, PKD2, SCARB1, SKIL, HRC, BMP4, SEPW1, PLP1, BAD, RPS6, USF1, NXN, ID2, BAX, PLSCR3, PTCH1, SH3BGRL3, ASNA1, NCOR1, SLC9A1	946	584	13588	1.30355	0.556505
GOTERM_BP_FAT	GO:0043067~regulation of programmed cell death	51	4.09968	0.03885	BMI1, PRDX2, TGFB1, CITED2, AKT1, GPX1, ZFP91, APOE, API5, RARG, ROCK1, ACTN4, ARHGEF7, AARS, ADNP, NDUFA13, STK3, AGTR1A, PSEN2, FOXC1, BCLAF1, CLU, NR3C1, TNFRSF4, CD74, TIMP1, KRAS, AKT1S1, SH3GLB1, RB1CC1, PPP2CB, MTCH1, TGM2, DAD1, SKIL, TRAF7, PHLDA3, COL18A1, KLF10, STRADB, BAD, RPS6, SNAI2, SIRT1, ATF5, CDKN1A, CDKN1B, NUPR1, BAX, DPM1, ID3	946	560	13588	1.30812	0.565816
GOTERM_BP_FAT	GO:0051224~negative regulation of protein transport	5	0.401929	0.0389271	LRRC32, PKIG, TNFRSF4, SRGN, FLNA	946	19	13588	3.7799	0.563731
GOTERM_BP_FAT	GO:0015985~energy coupled proton transport, down electrochemical gradient	7	0.562701	0.0406548	ATP5D, ATP5E, ATP6V1A, ATP5F1, ATP5G2, ATP5G1, ATP6V0B	946	37	13588	2.71744	0.577014
GOTERM_BP_FAT	GO:0016049~cell growth	7	0.562701	0.0406548	LAMB2, NPM1, EMP3, TGFB1, DCLK1, EMP1, SLC9A1	946	37	13588	2.71744	0.577014
GOTERM_BP_FAT	GO:0015986~ATP synthesis coupled proton transport	7	0.562701	0.0406548	ATP5D, ATP5E, ATP6V1A, ATP5F1, ATP5G2, ATP5G1, ATP6V0B	946	37	13588	2.71744	0.577014
GOTERM_BP_FAT	GO:0010740~positive regulation of protein kinase cascade	12	0.96463	0.0411272	ZFP91, GPX1, SORBS3, ATP2C1, TGM2, TLR3, FGF21, TRAF7, NENF, CENPJ, FLNA, CTNNB1	946	88	13588	1.95868	0.578519
GOTERM_BP_FAT	GO:0045185~maintenance of protein location	6	0.482315	0.0415552	PFN1, TLN1, TMSB10, SRGN, FLNA, OS9	946	28	13588	3.07792	0.579601
GOTERM_BP_FAT	GO:0031669~cellular response to nutrient levels	6	0.482315	0.0415552	MAP1LC3A, ATG12, RB1CC1, CTSD, USF1, SIRT1	946	28	13588	3.07792	0.579601
GOTERM_BP_FAT	GO:0019362~pyridine nucleotide metabolic process	6	0.482315	0.0415552	NAMPT, TALDO1, HAAO, DCXR, HIBADH, NAPRT1	946	28	13588	3.07792	0.579601
GOTERM_BP_FAT	GO:0034368~protein-lipid complex remodeling	3	0.241158	0.0419544	APOE, SCARB1, APOM	946	5	13588	8.61818	0.58041
GOTERM_BP_FAT	GO:0006572~tyrosine catabolic process	3	0.241158	0.0419544	HGD, HPD, FAH	946	5	13588	8.61818	0.58041
GOTERM_BP_FAT	GO:0034369~plasma lipoprotein particle remodeling	3	0.241158	0.0419544	APOE, SCARB1, APOM	946	5	13588	8.61818	0.58041
GOTERM_BP_FAT	GO:0060666~dichotomous subdivision of terminal units involved in salivary gland branching	3	0.241158	0.0419544	NRP1, SEMA3C, PLXND1	946	5	13588	8.61818	0.58041
GOTERM_BP_FAT	GO:0043277~apoptotic cell clearance	3	0.241158	0.0419544	LRP1, CD36, SCARB1	946	5	13588	8.61818	0.58041
GOTERM_BP_FAT	GO:0050710~negative regulation of cytokine secretion	3	0.241158	0.0419544	LRRC32, TNFRSF4, SRGN	946	5	13588	8.61818	0.58041
GOTERM_BP_FAT	GO:0051279~regulation of release of sequestered calcium ion into cytosol	3	0.241158	0.0419544	BAX, TGFB1, THY1	946	5	13588	8.61818	0.58041
GOTERM_BP_FAT	GO:0034367~macromolecular complex remodeling	3	0.241158	0.0419544	APOE, SCARB1, APOM	946	5	13588	8.61818	0.58041
GOTERM_BP_FAT	GO:0032271~regulation of protein polymerization	9	0.723473	0.0424267	ARPC1B, PFN1, CDKN1B, ARPC3, GSN, CAPZA2, CAPG, TMSB10, CAPZB	946	57	13588	2.26794	0.581849
GOTERM_BP_FAT	GO:0006461~protein complex assembly	24	1.92926	0.0442531	CUTA, CAV2, MTSS1, CD3D, TUBB2A, IPO13, CCDC88C, FKBP4, CAPZA2, TMEM70, ARPC4, FLNA, CD74, MTMR2, VWF, PICALM, GSN, GTF2F1, C1QTNF1, BAX, C1QTNF2, NPM1, GTF2A2, TGM2	946	227	13588	1.51862	0.594878
GOTERM_BP_FAT	GO:0070271~protein complex biogenesis	24	1.92926	0.0442531	CUTA, CAV2, MTSS1, CD3D, TUBB2A, IPO13, CCDC88C, FKBP4, CAPZA2, TMEM70, ARPC4, FLNA, CD74, MTMR2, VWF, PICALM, GSN, GTF2F1, C1QTNF1, BAX, C1QTNF2, NPM1, GTF2A2, TGM2	946	227	13588	1.51862	0.594878
GOTERM_BP_FAT	GO:0019220~regulation of phosphate metabolic process	30	2.41158	0.0452754	GNAI2, EDN1, PRDX2, PDCD4, TNFRSF4, CD74, ZFP91, RB1CC1, NPM1, C1QTNF2, CDK5RAP3, HBB-B1, TRAF7, BMP4, CCDC88C, PKIG, STRADB, THY1, PPP1R9B, CDKN1A, CDKN1B, PPP1R2, ATXN7, BAX, PSEN2, GADD45G, DGKZ, PPP2R4, GADD45A, VLDLR	946	301	13588	1.43159	0.600735
GOTERM_BP_FAT	GO:0051174~regulation of phosphorus metabolic process	30	2.41158	0.0452754	GNAI2, EDN1, PRDX2, PDCD4, TNFRSF4, CD74, ZFP91, RB1CC1, NPM1, C1QTNF2, CDK5RAP3, HBB-B1, TRAF7, BMP4, CCDC88C, PKIG, STRADB, THY1, PPP1R9B, CDKN1A, CDKN1B, PPP1R2, ATXN7, BAX, PSEN2, GADD45G, DGKZ, PPP2R4, GADD45A, VLDLR	946	301	13588	1.43159	0.600735
GOTERM_BP_FAT	GO:0042981~regulation of apoptosis	50	4.01929	0.0454241	BMI1, PRDX2, TGFB1, CITED2, AKT1, GPX1, APOE, API5, RARG, ROCK1, ACTN4, ARHGEF7, AARS, ADNP, NDUFA13, STK3, AGTR1A, PSEN2, FOXC1, BCLAF1, CLU, NR3C1, TNFRSF4, CD74, TIMP1, KRAS, AKT1S1, SH3GLB1, RB1CC1, PPP2CB, MTCH1, TGM2, DAD1, SKIL, TRAF7, PHLDA3, COL18A1, KLF10, STRADB, BAD, RPS6, SNAI2, SIRT1, ATF5, CDKN1A, CDKN1B, NUPR1, BAX, DPM1, ID3	946	553	13588	1.2987	0.59928
GOTERM_BP_FAT	GO:0050768~negative regulation of neurogenesis	7	0.562701	0.0455503	RTN4, NRP1, SEMA3F, ID4, TGFB1, EPHB2, THY1	946	38	13588	2.64593	0.597656
GOTERM_BP_FAT	GO:0006413~translational initiation	7	0.562701	0.0455503	EIF3C, EIF3D, EIF4E, EIF3G, EIF3E, EIF5, EIF3K	946	38	13588	2.64593	0.597656
GOTERM_BP_FAT	GO:0018205~peptidyl-lysine modification	4	0.321543	0.0459613	DOHH, TGM2, EIF5A, PTMS	946	12	13588	4.78788	0.59838
GOTERM_BP_FAT	GO:0070301~cellular response to hydrogen peroxide	4	0.321543	0.0459613	GPX1, GPX4, PRDX2, PRDX3	946	12	13588	4.78788	0.59838
GOTERM_BP_FAT	GO:0060325~face morphogenesis	4	0.321543	0.0459613	TIPARP, PDGFRA, ASPH, MMP2	946	12	13588	4.78788	0.59838
GOTERM_BP_FAT	GO:0042744~hydrogen peroxide catabolic process	4	0.321543	0.0459613	GPX1, GPX4, PRDX2, PRDX3	946	12	13588	4.78788	0.59838
GOTERM_BP_FAT	GO:0031345~negative regulation of cell projection organization	5	0.401929	0.0460676	RTN4, NRP1, SEMA3F, EPHB2, THY1	946	20	13588	3.59091	0.596621
GOTERM_BP_FAT	GO:0033692~cellular polysaccharide biosynthetic process	5	0.401929	0.0460676	PTGES3, AKT1, MAT2B, CERCAM, AGL	946	20	13588	3.59091	0.596621
GOTERM_BP_FAT	GO:0006796~phosphate metabolic process	74	5.94855	0.046575	ATP5D, ATP5E, NRBP1, UQCRC1, CAPZA2, PRDX2, EIF2A, CLK1, TGFB1, DMPK, AKT1, UQCR11, STK39, PRKACA, TLK1, CDK10, CDK16, BRAF, ROCK1, CSNK1G2, NDUFC2, PRKCI, PTPRR, PKN2, PKN1, MINK1, PKDCC, PPP1CC, PPP1CB, WEE1, STK3, ATP6V1A, MAPK1, PPP1CA, MAP4K5, EIF2S1, GADD45G, MAPK3, PDGFRA, CAMK1, CSNK1G3, LRRK2, MAP3K11, UQCRB, GNAI2, MKNK2, ATP5G2, ABI1, ADRBK1, MAPKAPK2, PPM1B, ATP5G1, CD74, ATP6V0B, EPH…	946	866	13588	1.22738	0.598122
GOTERM_BP_FAT	GO:0006793~phosphorus metabolic process	74	5.94855	0.046575	ATP5D, ATP5E, NRBP1, UQCRC1, CAPZA2, PRDX2, EIF2A, CLK1, TGFB1, DMPK, AKT1, UQCR11, STK39, PRKACA, TLK1, CDK10, CDK16, BRAF, ROCK1, CSNK1G2, NDUFC2, PRKCI, PTPRR, PKN2, PKN1, MINK1, PKDCC, PPP1CC, PPP1CB, WEE1, STK3, ATP6V1A, MAPK1, PPP1CA, MAP4K5, EIF2S1, GADD45G, MAPK3, PDGFRA, CAMK1, CSNK1G3, LRRK2, MAP3K11, UQCRB, GNAI2, MKNK2, ATP5G2, ABI1, ADRBK1, MAPKAPK2, PPM1B, ATP5G1, CD74, ATP6V0B, EPH…	946	866	13588	1.22738	0.598122
GOTERM_BP_FAT	GO:0048593~camera-type eye morphogenesis	8	0.643087	0.0467403	BMP4, PVRL3, BAX, RING1, ZEB1, EPHB2, CTNNB1, THY1	946	48	13588	2.39394	0.596863
GOTERM_BP_FAT	GO:0030198~extracellular matrix organization	13	1.04502	0.0473482	COL18A1, ELF3, HSPG2, NID1, COL5A2, ABI3BP, ANXA2, CRISPLD2, PDGFRA, FOXC1, LOX, COL11A1, SMARCA4	946	101	13588	1.84878	0.599142
GOTERM_BP_FAT	GO:0042594~response to starvation	6	0.482315	0.047446	MAP1LC3A, ATG12, ACADS, RB1CC1, CTSD, SIRT1	946	29	13588	2.97179	0.597363
GOTERM_BP_FAT	GO:0051090~regulation of transcription factor activity	9	0.723473	0.0504916	MAPK1, RELA, MAPK3, TLR3, PRDX2, TNFRSF4, TGFB1, FLNA, SIGIRR	946	59	13588	2.19106	0.618242
GOTERM_BP_FAT	GO:0007265~Ras protein signal transduction	9	0.723473	0.0504916	NISCH, KRAS, ROCK1, GRB2, PECAM1, GNA12, SDCBP, CDC42EP4, ARHGDIA	946	59	13588	2.19106	0.618242
GOTERM_BP_FAT	GO:0060537~muscle tissue development	16	1.28617	0.0507606	MYL6, CAV2, TIPARP, UTRN, HSPG2, PDLIM3, TGFB1, GPX1, LY6E, MEOX2, GATA6, FOXC1, NR2F2, ENG, COL11A1, SNTA1	946	136	13588	1.68984	0.61772
GOTERM_BP_FAT	GO:0050770~regulation of axonogenesis	7	0.562701	0.0507969	RTN4, NRP1, PLXNB2, SEMA3F, SEMA4D, EPHB2, THY1	946	39	13588	2.57809	0.615481
GOTERM_BP_FAT	GO:0000122~negative regulation of transcription from RNA polymerase II promoter	24	1.92926	0.0520862	BMI1, EID1, RARG, PKIG, TRIM28, PRRX1, ZEB1, EHMT2, RBBP7, TGFB1, NRIP1, CTNNB1, SORBS3, ID2, DRAP1, PER1, SKIL, ID3, NR2F2, RBM15, NCOR1, TCF25, HDAC7, SMARCA4	946	231	13588	1.49233	0.622451
GOTERM_BP_FAT	GO:0030098~lymphocyte differentiation	14	1.1254	0.0529295	CD3D, MINK1, IL11RA1, RPS6, CBFB, CD74, TGFB1, CTNNB1, RPL22, WWP1, BAX, GADD45G, NCOR1, HDAC7	946	114	13588	1.76396	0.626044
GOTERM_BP_FAT	GO:0007049~cell cycle	54	4.34084	0.0530891	STEAP3, E2F4, CGREF1, RAD21, EVI5, VPS4B, TLK1, STAG2, STAG1, KHDRBS1, UBE2I, PPP1CC, PPP1CB, WEE1, AHR, ARL3, MAPK1, PPP1CA, CHMP1A, CCND3, MAPK3, ARL8A, ARL8B, SEPT7, GADD45A, EID1, USP9X, CETN2, CCNG1, CCNG2, PIN1, NUMA1, RB1CC1, NPM1, PKD2, SKIL, LFNG, PDS5B, PDS5A, NASP, RPL24, STRADB, EHMT2, RPS6, CDC27, SMC2, CENPJ, SMC4, CDKN1A, CDKN1B, PLK2, PTP4A1, CALM3, ID4	946	611	13588	1.26945	0.624721
GOTERM_BP_FAT	GO:0009967~positive regulation of signal transduction	19	1.52733	0.0536268	FKBP8, PRRX1, TLR3, EIF2A, FGF21, JAG1, CENPJ, FLNA, CTNNB1, CITED2, GPX1, ZFP91, SORBS3, ECE1, KRAS, ATP2C1, TGM2, TRAF7, NENF	946	172	13588	1.58668	0.626087
GOTERM_BP_FAT	GO:0030199~collagen fibril organization	5	0.401929	0.0538857	FOXC1, LOX, COL11A1, COL5A2, ANXA2	946	21	13588	3.41991	0.625481
GOTERM_BP_FAT	GO:0034329~cell junction assembly	5	0.401929	0.0538857	TLN1, TNS1, ITGA5, HDAC7, THY1	946	21	13588	3.41991	0.625481
GOTERM_BP_FAT	GO:0030334~regulation of cell migration	12	0.96463	0.053933	COL18A1, RTN4, NISCH, ARHGAP5, EGFL7, PTP4A1, BCAR1, PECAM1, TEK, RRAS, VCL, THY1	946	92	13588	1.87352	0.623401
GOTERM_BP_FAT	GO:0043062~extracellular structure organization	17	1.36656	0.054692	COL18A1, ELF3, UTRN, HSPG2, NLGN2, NID1, COL5A2, ABI3BP, CTNNB1, ANXA2, CRISPLD2, PDGFRA, FOXC1, LOX, COL11A1, SNTA1, SMARCA4	946	149	13588	1.6388	0.626291
GOTERM_BP_FAT	GO:0007242~intracellular signaling cascade	77	6.18971	0.0559262	PTGES3, GNA15, GNA11, EDN1, GNA12, RRAD, PRDX2, TENC1, AKT1, NISCH, ARHGAP5, RAB28, RRAS, RHOB, RHOC, TLK1, RAP2C, RARG, ROCK1, BRAF, ARHGEF7, ARHGEF6, PRKCI, MINK1, FLNA, STK3, ARL3, RND3, TNS3, MAPK1, MAP4K5, RAB18, UBR5, PSEN2, GADD45G, SDCBP, ARL8A, ARL8B, RAB10, LRRK2, GNAI2, GRB2, FKBP4, MKNK2, ARF5, NR3C1, CD74, MIF, PLCL2, KRAS, RB1CC1, C1QTNF2, PIKFYVE, PKD2, RAB11B, TGM2, TRAF7, CDC42EP…	946	915	13588	1.20874	0.632357
GOTERM_BP_FAT	GO:0008064~regulation of actin polymerization or depolymerization	8	0.643087	0.056342	ARPC1B, PFN1, ARPC3, GSN, CAPZA2, CAPG, TMSB10, CAPZB	946	50	13588	2.29818	0.632797
GOTERM_BP_FAT	GO:0010721~negative regulation of cell development	7	0.562701	0.056398	RTN4, NRP1, SEMA3F, ID4, TGFB1, EPHB2, THY1	946	40	13588	2.51364	0.630822
GOTERM_BP_FAT	GO:0006754~ATP biosynthetic process	11	0.884244	0.0575062	ATP5D, ATP2B1, ATP5E, ATP6V1A, ATP2C1, ATP5F1, ATP11B, ATP11A, ATP5G2, ATP5G1, ATP6V0B	946	82	13588	1.92683	0.635859
GOTERM_BP_FAT	GO:0045859~regulation of protein kinase activity	20	1.60772	0.0590408	GNAI2, PKIG, EDN1, PRDX2, STRADB, PDCD4, TNFRSF4, CD74, THY1, CDKN1A, CDKN1B, C1QTNF2, NPM1, PSEN2, GADD45G, DGKZ, CDK5RAP3, TRAF7, GADD45A, VLDLR	946	186	13588	1.54448	0.643522
GOTERM_BP_FAT	GO:0050709~negative regulation of protein secretion	3	0.241158	0.0600726	LRRC32, TNFRSF4, SRGN	946	6	13588	7.18182	0.647786
GOTERM_BP_FAT	GO:0046516~hypusine metabolic process	3	0.241158	0.0600726	DOHH, EIF5A, PTMS	946	6	13588	7.18182	0.647786
GOTERM_BP_FAT	GO:0007184~SMAD protein nuclear translocation	3	0.241158	0.0600726	ARAP1, TGFB1, TOB1	946	6	13588	7.18182	0.647786
GOTERM_BP_FAT	GO:0042274~ribosomal small subunit biogenesis	3	0.241158	0.0600726	RPS14, NPM1, RPS6	946	6	13588	7.18182	0.647786
GOTERM_BP_FAT	GO:0008612~peptidyl-lysine modification to hypusine	3	0.241158	0.0600726	DOHH, EIF5A, PTMS	946	6	13588	7.18182	0.647786
GOTERM_BP_FAT	GO:0060600~dichotomous subdivision of an epithelial terminal unit	3	0.241158	0.0600726	NRP1, SEMA3C, PLXND1	946	6	13588	7.18182	0.647786
GOTERM_BP_FAT	GO:0006448~regulation of translational elongation	3	0.241158	0.0600726	SRP14, EIF5A, PTMS	946	6	13588	7.18182	0.647786
GOTERM_BP_FAT	GO:0006122~mitochondrial electron transport, ubiquinol to cytochrome c	3	0.241158	0.0600726	UQCR11, UQCRC1, UQCRB	946	6	13588	7.18182	0.647786
GOTERM_BP_FAT	GO:0051051~negative regulation of transport	10	0.803859	0.0610359	LRSAM1, GNAI2, LRRC32, EDN1, PKIG, PKD2, TNFRSF4, TGFB1, SRGN, FLNA	946	72	13588	1.99495	0.651528
GOTERM_BP_FAT	GO:0051259~protein oligomerization	10	0.803859	0.0610359	MTMR2, CUTA, VWF, CAV2, CCDC88C, C1QTNF1, BAX, C1QTNF2, NPM1, TGM2	946	72	13588	1.99495	0.651528
GOTERM_BP_FAT	GO:0045597~positive regulation of cell differentiation	19	1.52733	0.0614387	BMP4, LPL, PLXNB2, KLF10, CLU, JAG1, BAD, JUNB, CD74, EPHB2, CTNNB1, PRPF19, CD36, ID2, SERPINF1, GATA6, NPTN, AP3D1, SEMA4D	946	175	13588	1.55948	0.651747
GOTERM_BP_FAT	GO:0030832~regulation of actin filament length	8	0.643087	0.0615688	ARPC1B, PFN1, ARPC3, GSN, CAPZA2, CAPG, TMSB10, CAPZB	946	51	13588	2.25312	0.650289
GOTERM_BP_FAT	GO:0001825~blastocyst formation	5	0.401929	0.0623741	CUL3, TJP1, SKIL, JUNB, CITED2	946	22	13588	3.26446	0.652972
GOTERM_BP_FAT	GO:0055065~metal ion homeostasis	13	1.04502	0.0640696	GNA15, JPH2, EDN1, CLSTN1, TGFB1, APOE, ATP2C1, BAX, TGM2, PKD2, RGN, ASNA1, HRC	946	106	13588	1.76158	0.660913
GOTERM_BP_FAT	GO:0045454~cell redox homeostasis	9	0.723473	0.0643369	GLRX3, SEPW1, NXN, TXNDC5, TMX3, PRDX5, PRDX2, SH3BGRL3, PRDX3	946	62	13588	2.08504	0.660276
GOTERM_BP_FAT	GO:0055074~calcium ion homeostasis	12	0.96463	0.0651212	GNA15, JPH2, ATP2C1, APOE, BAX, CLSTN1, EDN1, PKD2, TGM2, RGN, HRC, TGFB1	946	95	13588	1.81435	0.662668
GOTERM_BP_FAT	GO:0006575~cellular amino acid derivative metabolic process	16	1.28617	0.0655307	SAT1, EIF5A, AZIN1, GGT1, CDO1, AGMAT, OAZ2, OAZ1, P4HA2, LY6E, DOHH, MTPN, GPX4, MAT2B, PTMS, FABP5	946	141	13588	1.62992	0.662857
GOTERM_BP_FAT	GO:0048592~eye morphogenesis	10	0.803859	0.0655355	BMP4, RARG, PVRL3, BAX, RING1, PRKCI, ZEB1, EPHB2, CTNNB1, THY1	946	73	13588	1.96762	0.660709
GOTERM_BP_FAT	GO:0008380~RNA splicing	21	1.6881	0.066916	TRA2B, HNRNPA2B1, SYNCRIP, SNRPD2, PRPF39, DDX5, SF3B5, SART1, QK, PRPF19, SF3B1, PPIE, HNRNPK, HNRNPF, U2AF1, DHX15, ZRANB2, SNRNP70, PRPF40B, DDX41, PRPF40A	946	201	13588	1.50068	0.666455
GOTERM_BP_FAT	GO:0030100~regulation of endocytosis	8	0.643087	0.067082	MIB1, CD47, LRSAM1, ACTN4, MFGE8, SCARB1, CD63, TGFB1	946	52	13588	2.20979	0.665246
GOTERM_BP_FAT	GO:0048193~Golgi vesicle transport	8	0.643087	0.067082	VPS29, NRBP1, RAB1, USE1, PRKCI, COPE, ERGIC3, TRAPPC2	946	52	13588	2.20979	0.665246
GOTERM_BP_FAT	GO:0043010~camera-type eye development	15	1.20579	0.0677245	BMP4, FKBP8, CRYAB, RING1, RPL24, ZEB1, TGFB1, EPHB2, THY1, CTNNB1, BAX, PVRL3, FOXC1, SKIL, KLF4	946	130	13588	1.65734	0.666726
GOTERM_BP_FAT	GO:0051271~negative regulation of cell motion	6	0.482315	0.067932	NISCH, CDKN1B, ACTN4, EGFL7, RRAS, THY1	946	32	13588	2.69318	0.665764
GOTERM_BP_FAT	GO:0042176~regulation of protein catabolic process	6	0.482315	0.067932	AKT1, RELA, PSMD2, PSMD3, ITCH, FLNA	946	32	13588	2.69318	0.665764
GOTERM_BP_FAT	GO:0007044~cell-substrate junction assembly	4	0.321543	0.0686112	TLN1, TNS1, ITGA5, THY1	946	14	13588	4.1039	0.667428
GOTERM_BP_FAT	GO:0060323~head morphogenesis	4	0.321543	0.0686112	TIPARP, PDGFRA, ASPH, MMP2	946	14	13588	4.1039	0.667428
GOTERM_BP_FAT	GO:0048844~artery morphogenesis	4	0.321543	0.0686112	APOE, PRRX1, FOXC1, ENG	946	14	13588	4.1039	0.667428
GOTERM_BP_FAT	GO:0042775~mitochondrial ATP synthesis coupled electron transport	4	0.321543	0.0686112	UQCR11, UQCRC1, NDUFC2, UQCRB	946	14	13588	4.1039	0.667428
GOTERM_BP_FAT	GO:0034220~ion transmembrane transport	7	0.562701	0.0686703	ATP5D, ATP5E, ATP6V1A, ATP5F1, ATP5G2, ATP5G1, ATP6V0B	946	42	13588	2.39394	0.665656
GOTERM_BP_FAT	GO:0051094~positive regulation of developmental process	22	1.76849	0.0692518	BMP4, LPL, PLXNB2, KLF10, CLU, JAG1, BAD, JUNB, CD74, EPHB2, CTNNB1, PRPF19, CD36, ID2, SERPINF1, GATA6, BAX, HEY2, NPTN, RHOB, AP3D1, SEMA4D	946	214	13588	1.47664	0.666771
GOTERM_BP_FAT	GO:0051726~regulation of cell cycle	22	1.76849	0.0692518	E2F4, CCNI, RPL24, RPS6, CCNG2, JUNB, TGFB1, CITED2, ATF5, CHMP1A, CDKN1A, KRAS, CDKN1B, CCND3, PPP2CA, BAX, NPM1, GADD45G, RHOB, CDK5RAP3, FOXC1, GADD45A	946	214	13588	1.47664	0.666771
GOTERM_BP_FAT	GO:0048878~chemical homeostasis	34	2.73312	0.0708074	GNA15, JPH2, FTL1, ATOX1, GNA11, HEXA, CLSTN1, EDN1, TGFB1, CKB, MBP, DMPK, SERINC5, APOE, TGM2, PKD2, SLC30A4, RGN, SCARB1, HRC, PLP1, BAD, RPS6, USF1, TECR, QK, NPC2, ATP2C1, BAX, PLSCR3, PTCH1, ASNA1, NCOR1, SLC9A1	946	365	13588	1.33798	0.673127
GOTERM_BP_FAT	GO:0031099~regeneration	5	0.401929	0.0715211	GPX1, LAMB2, MTPN, NINJ1, GAS6	946	23	13588	3.12253	0.674872
GOTERM_BP_FAT	GO:0006099~tricarboxylic acid cycle	5	0.401929	0.0715211	SDHB, ACO2, SUCLG2, IDH2, MDH2	946	23	13588	3.12253	0.674872
GOTERM_BP_FAT	GO:0009267~cellular response to starvation	5	0.401929	0.0715211	MAP1LC3A, ATG12, RB1CC1, CTSD, SIRT1	946	23	13588	3.12253	0.674872
GOTERM_BP_FAT	GO:0042325~regulation of phosphorylation	28	2.2508	0.0721275	GNAI2, EDN1, PRDX2, TNFRSF4, PDCD4, CD74, ZFP91, RB1CC1, NPM1, C1QTNF2, CDK5RAP3, HBB-B1, TRAF7, BMP4, CCDC88C, PKIG, STRADB, THY1, PPP1R9B, CDKN1A, CDKN1B, ATXN7, BAX, PSEN2, GADD45G, DGKZ, GADD45A, VLDLR	946	290	13588	1.38683	0.676028
GOTERM_BP_FAT	GO:0001666~response to hypoxia	9	0.723473	0.0747567	EDNRA, ECE1, ACTN4, EDN1, ASL, CAPN2, MMP2, TGFB1, CITED2	946	64	13588	2.01989	0.687553
GOTERM_BP_FAT	GO:0043549~regulation of kinase activity	20	1.60772	0.075833	GNAI2, PKIG, EDN1, PRDX2, STRADB, PDCD4, TNFRSF4, CD74, THY1, CDKN1A, CDKN1B, C1QTNF2, NPM1, PSEN2, GADD45G, DGKZ, CDK5RAP3, TRAF7, GADD45A, VLDLR	946	192	13588	1.49621	0.690941
GOTERM_BP_FAT	GO:0034622~cellular macromolecular complex assembly	22	1.76849	0.0776247	EIF6, MTSS1, TUBB2A, IPO13, FKBP4, NIP7, CAPZA2, TMEM70, ARPC4, EIF2A, H1FX, RPL24, NAP1L3, NAP1L4, FLNA, TSPYL1, EIF3D, PICALM, GSN, RPS14, H3F3B, SMARCA4	946	217	13588	1.45622	0.697752
GOTERM_BP_FAT	GO:0007219~Notch signaling pathway	8	0.643087	0.0789701	NOTCH3, MIB1, AKT1S1, PSEN2, HEY2, FOXC1, JAG1, RBM15	946	54	13588	2.12795	0.702239
GOTERM_BP_FAT	GO:0001654~eye development	17	1.36656	0.0795477	BMP4, FKBP8, RARG, CRYAB, PRKCI, RING1, RPL24, ZEB1, TGFB1, EPHB2, CTNNB1, THY1, PVRL3, BAX, FOXC1, SKIL, KLF4	946	157	13588	1.5553	0.703014
GOTERM_BP_FAT	GO:0040012~regulation of locomotion	13	1.04502	0.0799458	RTN4, COL18A1, EGFL7, BCAR1, THY1, VCL, NISCH, ARHGAP5, PTP4A1, CHRM1, TEK, PECAM1, RRAS	946	110	13588	1.69752	0.702936
GOTERM_BP_FAT	GO:0048534~hemopoietic or lymphoid organ development	27	2.17042	0.0801708	TIPARP, PRDX2, PRDX3, TGFB1, CBFB, CD74, CTNNB1, TIMP1, PICALM, WWP1, HBB-B1, BMP4, LTBR, CD3D, CRIP2, IL11RA1, MINK1, ROGDI, RPS6, ID2, RPL22, BAX, PSEN2, GADD45G, NCOR1, RBM15, HDAC7	946	281	13588	1.38014	0.702049
GOTERM_BP_FAT	GO:0051301~cell division	27	2.17042	0.0801708	BMI1, USP9X, CETN2, CCNG1, CCNG2, RAD21, EVI5, VPS4B, STAG2, STAG1, PDS5B, ROCK1, PDS5A, UBE2I, PPP1CC, PPP1CB, SMC2, CDC27, WEE1, SMC4, ARL3, PPP1CA, CHMP1A, CCND3, ARL8A, ARL8B, SEPT7	946	281	13588	1.38014	0.702049
GOTERM_BP_FAT	GO:0030217~T cell differentiation	10	0.803859	0.0802613	CD3D, RPL22, WWP1, GADD45G, MINK1, RPS6, NCOR1, CD74, TGFB1, CTNNB1	946	76	13588	1.88995	0.700539
GOTERM_BP_FAT	GO:0046697~decidualization	3	0.241158	0.0803049	IL11RA1, JUNB, CITED2	946	7	13588	6.15584	0.698817
GOTERM_BP_FAT	GO:0070482~response to oxygen levels	9	0.723473	0.0803263	EDNRA, ECE1, ACTN4, EDN1, ASL, CAPN2, MMP2, TGFB1, CITED2	946	65	13588	1.98881	0.696999
GOTERM_BP_FAT	GO:0046164~alcohol catabolic process	9	0.723473	0.0803263	ALDOA, TALDO1, MIOX, ADH7, BAD, GAPDH, HIBADH, MDH2, ENO1	946	65	13588	1.98881	0.696999
GOTERM_BP_FAT	GO:0051605~protein maturation by peptide bond cleavage	9	0.723473	0.0803263	C1QA, C1QB, ECE1, PSEN2, SPCS3, CFI, C2, C1QC, SRGN	946	65	13588	1.98881	0.696999
GOTERM_BP_FAT	GO:0010552~positive regulation of specific transcription from RNA polymerase II promoter	5	0.401929	0.0813104	HMGB2, RARG, GATA6, RBM15, CITED2	946	24	13588	2.99242	0.699684
GOTERM_BP_FAT	GO:0046356~acetyl-CoA catabolic process	5	0.401929	0.0813104	SDHB, ACO2, SUCLG2, IDH2, MDH2	946	24	13588	2.99242	0.699684
GOTERM_BP_FAT	GO:0021532~neural tube patterning	5	0.401929	0.0813104	BMP4, BMI1, FKBP8, PSEN2, PTCH1	946	24	13588	2.99242	0.699684
GOTERM_BP_FAT	GO:0042542~response to hydrogen peroxide	5	0.401929	0.0813104	GPX1, GPX4, PPP2CB, PRDX2, PRDX3	946	24	13588	2.99242	0.699684
GOTERM_BP_FAT	GO:0019439~aromatic compound catabolic process	4	0.321543	0.0814911	HGD, PAH, HPD, FAH	946	15	13588	3.8303	0.698624
GOTERM_BP_FAT	GO:0000087~M phase of mitotic cell cycle	20	1.60772	0.0820756	PDS5B, PDS5A, USP9X, CETN2, UBE2I, RPL24, CCNG1, RPS6, CDC27, CCNG2, SMC2, WEE1, SMC4, CHMP1A, RAD21, ARL8A, ARL8B, SEPT7, STAG2, STAG1	946	194	13588	1.48079	0.699433
GOTERM_BP_FAT	GO:0055066~di-, tri-valent inorganic cation homeostasis	16	1.28617	0.0829397	GNA15, FTL1, JPH2, ATOX1, EDN1, CLSTN1, TECR, TGFB1, ATP2C1, APOE, BAX, SLC30A4, PKD2, TGM2, RGN, HRC	946	146	13588	1.5741	0.701507
GOTERM_BP_FAT	GO:0055088~lipid homeostasis	6	0.482315	0.0839129	NPC2, APOE, PLSCR3, SCARB1, USF1, NCOR1	946	34	13588	2.53476	0.704039
GOTERM_BP_FAT	GO:0045665~negative regulation of neuron differentiation	6	0.482315	0.0839129	NOTCH3, PRPF19, MIB1, ZFP91, RHOC, ID4	946	34	13588	2.53476	0.704039
GOTERM_BP_FAT	GO:0022618~ribonucleoprotein complex assembly	6	0.482315	0.0839129	EIF6, EIF3D, RPS14, NIP7, RPL24, EIF2A	946	34	13588	2.53476	0.704039
GOTERM_BP_FAT	GO:0006916~anti-apoptosis	11	0.884244	0.0841766	AKT1, ATF5, AKT1S1, CLU, DAD1, FOXC1, PRDX2, STRADB, SNAI2, API5, CITED2	946	88	13588	1.79545	0.703368
GOTERM_BP_FAT	GO:0009260~ribonucleotide biosynthetic process	13	1.04502	0.0842707	ATP5D, ADSS, ATP5E, ATP11B, ATP5F1, ATP11A, ATP5G2, ATP5G1, ATP6V0B, ATP2B1, ATP6V1A, ATP2C1, PRPS2	946	111	13588	1.68223	0.701944
GOTERM_BP_FAT	GO:0000278~mitotic cell cycle	24	1.92926	0.0843011	PDS5B, E2F4, PDS5A, USP9X, CETN2, UBE2I, RPL24, CCNG1, RPS6, SMC2, CDC27, CCNG2, WEE1, SMC4, CHMP1A, RAD21, PLK2, ARL8A, ID4, ARL8B, SEPT7, GADD45A, STAG2, STAG1	946	244	13588	1.41282	0.700243
GOTERM_BP_FAT	GO:0006875~cellular metal ion homeostasis	12	0.96463	0.0869069	GNA15, JPH2, ATP2C1, APOE, BAX, CLSTN1, EDN1, PKD2, TGM2, RGN, ASNA1, TGFB1	946	100	13588	1.72364	0.709888
GOTERM_BP_FAT	GO:0048589~developmental growth	12	0.96463	0.0869069	BMP4, PRPF19, AKT1, GPX1, LAMB2, PSAP, MTPN, PSEN2, NINJ1, TGFB1, DCLK1, SMARCA4	946	100	13588	1.72364	0.709888
GOTERM_BP_FAT	GO:0050804~regulation of synaptic transmission	12	0.96463	0.0869069	SNCG, YWHAG, NISCH, KRAS, GNAI2, EDN1, PSEN2, NPTN, NLGN2, PRKACA, BHLHE40, EPHB2	946	100	13588	1.72364	0.709888
GOTERM_BP_FAT	GO:0007389~pattern specification process	27	2.17042	0.0888211	BMI1, FKBP8, NRP1, EDN1, ABI1, ZEB1, CTNNB1, CITED2, EDNRA, SF3B1, PKD2, ASPH, PLXND1, NR2F2, LFNG, BMP4, RARG, MAFB, RING1, MIB1, MEOX2, PSEN2, FOXC1, PTCH1, ENG, RBM15, ARL13B	946	284	13588	1.36556	0.716258
GOTERM_BP_FAT	GO:0008284~positive regulation of cell proliferation	27	2.17042	0.0888211	BMI1, CNBP, GNAI2, EDN1, CLU, PRRX1, TNFSF12, TNFRSF4, TGFB1, CTNNB1, ZFP91, KRAS, ARHGAP5, NPM1, HEY2, TGM2, COL18A1, D17WSU104E, CRIP2, ROGDI, IL11RA1, FGF21, TNS3, CDKN1A, CDKN1B, GRN, ID4	946	284	13588	1.36556	0.716258
GOTERM_BP_FAT	GO:0034637~cellular carbohydrate biosynthetic process	8	0.643087	0.0920026	PTGES3, AKT1, ISYNA1, FBP1, MAT2B, CERCAM, AGL, PMM1	946	56	13588	2.05195	0.727611
GOTERM_BP_FAT	GO:0048285~organelle fission	20	1.60772	0.0920586	PDS5B, PDS5A, USP9X, CETN2, UBE2I, CCNG1, RPS6, CDC27, CCNG2, SMC2, WEE1, SMC4, FIS1, CHMP1A, RAD21, ARL8A, ARL8B, SEPT7, STAG2, STAG1	946	197	13588	1.45824	0.726069
GOTERM_BP_FAT	GO:0032583~regulation of gene-specific transcription	9	0.723473	0.0921838	HMGB2, RARG, GATA6, TRIM28, PER1, TNFRSF4, SIRT1, RBM15, CITED2	946	67	13588	1.92944	0.724814
GOTERM_BP_FAT	GO:0046822~regulation of nucleocytoplasmic transport	6	0.482315	0.0925823	KHDRBS1, PKIG, PRKACA, PPP1CC, TGFB1, FLNA	946	35	13588	2.46234	0.724669
GOTERM_BP_FAT	GO:0009259~ribonucleotide metabolic process	14	1.1254	0.094283	ATP5D, ADSS, ATP5E, ATP11B, ATP5F1, ATP11A, ATP5G2, ATP5G1, ATP6V0B, ATP2B1, ATP6V1A, ATP2C1, ENTPD2, PRPS2	946	125	13588	1.60873	0.729706
GOTERM_BP_FAT	GO:0046034~ATP metabolic process	11	0.884244	0.0945001	ATP5D, ATP2B1, ATP5E, ATP6V1A, ATP2C1, ATP5F1, ATP11B, ATP11A, ATP5G2, ATP5G1, ATP6V0B	946	90	13588	1.75556	0.728831
GOTERM_BP_FAT	GO:0016485~protein processing	11	0.884244	0.0945001	C1QA, C1QB, ECE1, PSEN2, SPCS3, PTCH1, CFI, C2, C1QC, SRGN, CPZ	946	90	13588	1.75556	0.728831
GOTERM_BP_FAT	GO:0051098~regulation of binding	11	0.884244	0.0945001	MAPK1, HMGB2, RELA, MAPK3, CALM3, TLR3, PRDX2, TNFRSF4, TGFB1, FLNA, SIGIRR	946	90	13588	1.75556	0.728831
GOTERM_BP_FAT	GO:0021904~dorsal/ventral neural tube patterning	4	0.321543	0.0953212	BMP4, FKBP8, PSEN2, PTCH1	946	16	13588	3.59091	0.730327
GOTERM_BP_FAT	GO:0033554~cellular response to stress	36	2.89389	0.0986404	RAD23B, HMGB2, ATG12, PRDX2, PRDX3, MIF, OS9, PRPF19, GPX1, EPC2, LAMB2, RAD21, MAP1LC3A, GPX4, RB1CC1, FBXO6, TLK1, PHLDA3, CIB1, DDB1, AARS, SMC5, STRADB, SIRT1, MAPK1, CDKN1A, NUPR1, EIF2S1, BAX, UBR5, MAPK3, PCNA, CTSD, ALKBH3, GADD45A, PPP1R15A	946	404	13588	1.27993	0.741296
GOTERM_BP_FAT	GO:0008285~negative regulation of cell proliferation	22	1.76849	0.0997233	BMP4, CAV2, PDS5B, RARG, LRRC32, IFITM3, CAPZA2, BAP1, IFI30, ZEB1, TIMP2, TGFB1, CDKN1A, CDKN1B, SERPINF1, NUPR1, BAX, NPM1, PTCH1, ITCH, ASPH, KLF4	946	224	13588	1.41071	0.743633
GOTERM_BP_FAT	GO:0006874~cellular calcium ion homeostasis	11	0.884244	0.0999311	GNA15, JPH2, ATP2C1, APOE, BAX, CLSTN1, EDN1, PKD2, TGM2, RGN, TGFB1	946	91	13588	1.73626	0.742725

## Sheet: GO CC
Category	Term	Count	%	PValue	Genes	List Total	Pop Hits	Pop Total	Fold Enrichment	Benjamini
GOTERM_CC_FAT	GO:0005840~ribosome	50	4.01929	6.63523e-16	RPL18, MRPS36, RPL19, RPL13, RPLP2, RPL22L1, RPS3, RPLP0, RPLP1, FAU, RPL11, RPL12, RPL35A, RPS18, RPL41, MRPS18A, RPS14, RPS15, RPS10, UBB, UBA52, MRPS11, RPL35, RPL36, RPL37, RPL10L, RPS26, MRPL12, RPS28, RPL32, RPL6, RPL34, NPM1, MRPL54, RPS20, RPL10A, RPSA, MRPS24, RPL27, RPS9, RPL24, RPS6, RPS5, RPS8, RPL29, MRPL23, RPL18A, MRPL27, RPL22, RPL21, RPL37A	876	192	12504	3.71718	3.09752e-13
GOTERM_CC_FAT	GO:0030529~ribonucleoprotein complex	74	5.94855	2.74746e-11	MRPS36, RPL18, SRP14, RPL19, RPL13, SYNCRIP, RPLP2, SNRPD2, RPL22L1, SART1, RPS3, DDX23, GPX4, RPLP0, RPLP1, U2AF1, FAU, RPL11, RPL12, API5, RPL35A, HNRNPA2B1, EEF2, HNRNPU, RPS18, RPL41, MRPS18A, RPS14, RPS15, RPS10, UBB, UBA52, MVP, MRPS11, RPL35, RPL36, RPL37, SF3B5, RPL10L, PRPF19, RPS26, SF3B1, RPS28, MRPL12, HNRNPK, RPL32, RPL6, HNRNPF, RPL34, NPM1, DHX15, MRPL54, RPL10A, SNRNP70, RPS20, DD…	876	462	12504	2.28631	6.38784e-09
GOTERM_CC_FAT	GO:0005829~cytosol	73	5.86817	1.36213e-07	RPL19, CHMP5, CNDP2, CAPZA2, RASSF9, PDCD4, CBX6, AKT1, NISCH, GSN, GPX4, VPS4B, PSMD3, RRAS, PRKACA, PDRG1, HBB-B1, CAP1, DDAH2, APOM, PSMD8, NAPRT1, PPP2R1A, RELA, PRKCI, CLIC1, CDO1, THY1, RDH5, ATP6V1A, MAPK1, PSEN2, PSMA3, PSME4, PSMB10, ARL6IP1, ME1, CNBP, GNAI2, EEA1, NR3C1, CDC37, ALDH3A1, ZFP36L1, RPL10L, PSMF1, PFN1, AKT1S1, RPL32, SH3GLB1, PPP2CA, PSMB3, BLOC1S1, PIKFYVE, NPM1, TGM2, G…	876	549	12504	1.898	2.11128e-05
GOTERM_CC_FAT	GO:0031090~organelle membrane	94	7.55627	9.94464e-07	EIF6, ATP5D, RTN4, ATP5E, CLTB, UQCRC1, CAPZA2, CHMP7, CLSTN1, CYC1, TLR3, RASSF9, STOML2, COX5A, NDUFS7, EFHD1, DAB2, UQCR11, AP1S2, PLEKHB1, MAP1LC3A, GPX4, SLC25A28, RHOB, ASPH, NDUFS2, DDOST, FUT11, NDUFC2, COX4I1, TMEM70, NDUFA13, PIGT, SIGMAR1, PPP1CC, NDUFA11, MGAT1, PNPLA8, CHPF, ATP2C1, NCK1, ARL8A, SLC25A39, ARL8B, MDH2, COPE, UQCRB, COPZ2, ARL6IP1, APOOL, HSD17B10, FKBP8, NDUFB6, NDUFB…	876	809	12504	1.65853	0.0001156
GOTERM_CC_FAT	GO:0005768~endosome	39	3.13505	5.46589e-06	VPS29, STEAP3, CYTIP, CHMP5, CHMP7, TLR3, RASSF9, EEA1, CD74, ATP6V0B, SLC48A1, NISCH, PIKFYVE, RNF128, VPS4B, SLC30A4, RHOB, STAM, SUN2, PRKCI, NDFIP2, NIPA2, CD63, CD164, FURIN, ANXA2, EPS15, MARCH2, CHMP1A, RABEP1, AGTR1A, PTP4A1, BACE2, RAB34, ARL8A, ARL8B, VPS28, RIN3, SH3GL1	876	252	12504	2.20907	0.0005082
GOTERM_CC_FAT	GO:0070469~respiratory chain	17	1.36656	7.20775e-06	NDUFA3, NDUFB6, UQCRC1, NDUFA8, NDUFB7, NDUFA7, CYC1, NDUFC2, NDUFA13, NDUFA11, NDUFS7, UQCR11, NDUFV1, NDUFS8, COX6A1, NDUFS2, UQCRB	876	65	12504	3.73319	0.000558446
GOTERM_CC_FAT	GO:0019866~organelle inner membrane	44	3.53698	1.39868e-05	ATP5D, EIF6, HSD17B10, ATP5E, APOOL, NDUFB6, UQCRC1, NDUFB7, SAMM50, CYC1, STOML2, ATP5G1, COX5A, HADHA, NDUFS7, EFHD1, UQCR11, GPX4, MTCH1, IDH2, COX6B1, SLC25A28, NDUFS2, NDUFA3, NDUFA8, PHB, NDUFA7, NDUFC2, ATP5F1, LMNA, COX4I1, NDUFA13, CRAT, SIGMAR1, NDUFA11, SDHB, USMG5, UCP2, NDUFV1, PCNA, COX6A1, SLC25A39, MDH2, UQCRB	876	312	12504	2.013	0.000928695
GOTERM_CC_FAT	GO:0005743~mitochondrial inner membrane	40	3.21543	9.47316e-05	ATP5D, HSD17B10, ATP5E, APOOL, NDUFB6, UQCRC1, SAMM50, NDUFB7, CYC1, STOML2, ATP5G1, COX5A, HADHA, NDUFS7, EFHD1, UQCR11, GPX4, MTCH1, IDH2, COX6B1, SLC25A28, NDUFS2, NDUFA3, NDUFA8, PHB, NDUFA7, NDUFC2, ATP5F1, COX4I1, NDUFA13, CRAT, NDUFA11, SDHB, USMG5, UCP2, NDUFV1, COX6A1, SLC25A39, MDH2, UQCRB	876	296	12504	1.92892	0.0054914
GOTERM_CC_FAT	GO:0000502~proteasome complex	14	1.1254	0.000145413	PSMB10, RAD23B, PSMB9, PSMB5, PSMF1, PSMC3, PSMB3, PSMA3, PSMD2, UCHL5, PSMD3, PSMD4, PSME4, PSMD8	876	58	12504	3.44544	0.0074854
GOTERM_CC_FAT	GO:0030055~cell-substrate junction	15	1.20579	0.000153166	LIMS1, TLN1, LIMS2, BCAR1, CAPZA2, PIP5K1C, TENC1, VCL, TNS3, SORBS3, PGM5, TNS1, ERBB2IP, ZYX, TGFB1I1	876	66	12504	3.24408	0.00709746
GOTERM_CC_FAT	GO:0033279~ribosomal subunit	15	1.20579	0.000153166	MRPS36, RPSA, RPL19, MRPS24, RPS9, RPL24, RPS5, RPS3, RPL10L, MRPL23, RPL32, MRPL27, NPM1, RPS15, RPS20	876	66	12504	3.24408	0.00709746
GOTERM_CC_FAT	GO:0031966~mitochondrial membrane	46	3.69775	0.000168505	ATP5D, HSD17B10, ATP5E, APOOL, NDUFB6, UQCRC1, NDUFB7, SAMM50, CYC1, STOML2, ATP5G1, COX5A, HADHA, NDUFS7, FIS1, EFHD1, UQCR11, SH3GLB1, GPX4, MTCH1, IDH2, COX6B1, SLC25A28, NDUFS2, NDUFA3, NDUFA8, PHB, NDUFA7, NDUFC2, ATP5F1, COX4I1, NDUFA13, TMEM70, BAD, CRAT, PPP1CC, NDUFA11, SDHB, USMG5, UCP2, NDUFV1, BAX, COX6A1, SLC25A39, MDH2, UQCRB	876	368	12504	1.78425	0.00709847
GOTERM_CC_FAT	GO:0005773~vacuole	30	2.41158	0.000199262	HEXA, USE1, IFI30, CTSA, ATP6V0B, CD74, PLBD2, MTMR2, LAPTM5, SLC48A1, MAP1LC3A, SCARB2, TRIP10, DPP7, SRGN, GBA, CTSZ, PSAP, TRIM23, CD164, CD63, LMBRD1, FUCA1, MARCH2, NPC2, SMPD1, CTSD, ARL8A, ARL8B, CTSF	876	204	12504	2.09911	0.00769244
GOTERM_CC_FAT	GO:0005764~lysosome	27	2.17042	0.000271268	HEXA, USE1, IFI30, CTSA, CD74, PLBD2, LAPTM5, SLC48A1, SCARB2, TRIP10, DPP7, SRGN, GBA, CTSZ, PSAP, TRIM23, CD164, CD63, LMBRD1, FUCA1, MARCH2, NPC2, SMPD1, CTSD, ARL8A, ARL8B, CTSF	876	178	12504	2.16515	0.00965744
GOTERM_CC_FAT	GO:0000323~lytic vacuole	27	2.17042	0.000296803	HEXA, USE1, IFI30, CTSA, CD74, PLBD2, LAPTM5, SLC48A1, SCARB2, TRIP10, DPP7, SRGN, GBA, CTSZ, PSAP, TRIM23, CD164, CD63, LMBRD1, FUCA1, MARCH2, NPC2, SMPD1, CTSD, ARL8A, ARL8B, CTSF	876	179	12504	2.15306	0.00981111
GOTERM_CC_FAT	GO:0016323~basolateral plasma membrane	23	1.84887	0.000308383	TLN1, LIMS1, LIMS2, BCAR1, CAPZA2, ITGB4, PIP5K1C, ITGA3, SLCO2B1, TENC1, VCL, CTNNB1, TNS3, SORBS3, TJP1, PGM5, TNS1, ITGA6, ERBB2IP, STK39, TGFB1I1, ZYX, SLC9A1	876	141	12504	2.32838	0.00951577
GOTERM_CC_FAT	GO:0044429~mitochondrial part	59	4.74277	0.000324708	MRPS36, ATP5D, ATP5E, UQCRC1, CYC1, STOML2, COX5A, NDUFS7, EFHD1, UQCR11, GPX4, SLC25A28, NDUFS2, ACADS, NDUFC2, COX4I1, TMEM70, NDUFA13, PPP1CC, NDUFA11, SLC25A39, PCCB, MDH2, UQCRB, APOOL, HSD17B10, FKBP8, NDUFB6, SAMM50, NDUFB7, ATP5G1, HADHA, FIS1, MRPL12, SH3GLB1, MTCH1, COX6B1, IDH2, ETFB, ETFA, BCKDHA, PDK2, NDUFA3, NDUFA8, PHB, NDUFA7, MRPS24, ATP5F1, CRAT, BAD, SDHB, MRPL23, USMG5, UCP2,…	876	524	12504	1.60718	0.00939396
GOTERM_CC_FAT	GO:0005740~mitochondrial envelope	47	3.77814	0.000347782	ATP5D, HSD17B10, ATP5E, APOOL, FKBP8, NDUFB6, UQCRC1, NDUFB7, SAMM50, CYC1, STOML2, ATP5G1, COX5A, HADHA, NDUFS7, FIS1, EFHD1, UQCR11, SH3GLB1, GPX4, MTCH1, IDH2, COX6B1, SLC25A28, NDUFS2, NDUFA3, NDUFA8, PHB, NDUFA7, NDUFC2, ATP5F1, COX4I1, NDUFA13, TMEM70, BAD, CRAT, PPP1CC, NDUFA11, SDHB, USMG5, UCP2, NDUFV1, BAX, COX6A1, SLC25A39, MDH2, UQCRB	876	391	12504	1.7158	0.00946939
GOTERM_CC_FAT	GO:0005912~adherens junction	19	1.52733	0.000373194	TLN1, LIMS1, LIMS2, BCAR1, CAPZA2, PIP5K1C, LMO7, TENC1, VCL, CTNNB1, TNS3, TJP1, SORBS3, PGM5, TNS1, ITGA6, PVRL3, ZYX, TGFB1I1	876	106	12504	2.55854	0.0095963
GOTERM_CC_FAT	GO:0031967~organelle envelope	60	4.82315	0.000406076	RTN4, ATP5D, EIF6, ATP5E, UQCRC1, CYC1, EIF5A, STOML2, COX5A, NDUFS7, EFHD1, UQCR11, GPX4, SLC25A28, NDUFS2, NDUFC2, COX4I1, TMEM70, NDUFA13, CLIC1, SIGMAR1, PPP1CC, NDUFA11, SLC25A39, MDH2, UQCRB, APOOL, HSD17B10, FKBP8, NDUFB6, SAMM50, NDUFB7, ATP5G1, HADHA, FIS1, SUMO1, SH3GLB1, MTCH1, COX6B1, IDH2, GCHFR, NDUFA3, NDUFA8, IPO13, PHB, NDUFA7, LMNA, SUN2, ATP5F1, CRAT, BAD, SDHB, USMG5, UCP2, ND…	876	540	12504	1.586	0.00989095
GOTERM_CC_FAT	GO:0031975~envelope	60	4.82315	0.000446361	RTN4, ATP5D, EIF6, ATP5E, UQCRC1, CYC1, EIF5A, STOML2, COX5A, NDUFS7, EFHD1, UQCR11, GPX4, SLC25A28, NDUFS2, NDUFC2, COX4I1, TMEM70, NDUFA13, CLIC1, SIGMAR1, PPP1CC, NDUFA11, SLC25A39, MDH2, UQCRB, APOOL, HSD17B10, FKBP8, NDUFB6, SAMM50, NDUFB7, ATP5G1, HADHA, FIS1, SUMO1, SH3GLB1, MTCH1, COX6B1, IDH2, GCHFR, NDUFA3, NDUFA8, IPO13, PHB, NDUFA7, LMNA, SUN2, ATP5F1, CRAT, BAD, SDHB, USMG5, UCP2, ND…	876	542	12504	1.58014	0.0103265
GOTERM_CC_FAT	GO:0005925~focal adhesion	13	1.04502	0.000480915	LIMS1, TLN1, LIMS2, BCAR1, CAPZA2, PIP5K1C, TENC1, VCL, TNS3, SORBS3, TNS1, ZYX, TGFB1I1	876	57	12504	3.25547	0.0105949
GOTERM_CC_FAT	GO:0015935~small ribosomal subunit	9	0.723473	0.00063631	MRPS36, RPSA, NPM1, MRPS24, RPS15, RPS9, RPS20, RPS5, RPS3	876	29	12504	4.42985	0.0133635
GOTERM_CC_FAT	GO:0005783~endoplasmic reticulum	84	6.75241	0.000722224	RTN4, JPH2, CLSTN1, USE1, EIF5A, TLR3, PRKCSH, CANX, OS9, ELOVL1, P4HA2, XYLT2, CREB3L1, ASPH, SAR1B, DDOST, IFNGR1, CIB1, AUP1, HPD, PLD3, SLC33A1, LEPREL2, ERP29, KTN1, PIGT, SIGMAR1, CERCAM, TECR, YIF1A, POR, RDH5, ERGIC3, LRPAP1, PNPLA8, TXNDC5, BACE2, PSEN2, RNF139, SLC27A6, ORMDL3, FKBP10, PPP1R15A, FKBP2, TRAPPC2, FAM172A, ARL6IP1, HSD17B10, FKBP8, CNBP, LMF2, TMX3, UBE2V1, CD74, EPM2AIP1,…	876	838	12504	1.4308	0.0145006
GOTERM_CC_FAT	GO:0044449~contractile fiber part	16	1.28617	0.000840831	JPH2, CRYAB, PDLIM3, FLNC, TPM2, CAPZB, MMP2, VCL, CTNNB1, ABCC9, PGM5, DES, ANKRD23, PSEN2, PECAM1, HSPB1	876	86	12504	2.65562	0.0161659
GOTERM_CC_FAT	GO:0043292~contractile fiber	17	1.36656	0.000849857	JPH2, CRYAB, PDLIM3, FLNC, TPM2, CAPZB, MMP2, VCL, CTNNB1, ABCC9, PGM5, DES, ANKRD23, PSEN2, PECAM1, HSPB1, PLEC	876	95	12504	2.55429	0.0156897
GOTERM_CC_FAT	GO:0005852~eukaryotic translation initiation factor 3 complex	6	0.482315	0.000867377	EIF3C, EIF3D, EIF3G, EIF3E, EIF3K, EIF3J	876	12	12504	7.13699	0.0153996
GOTERM_CC_FAT	GO:0070161~anchoring junction	20	1.60772	0.000876708	TLN1, LIMS1, LIMS2, BCAR1, CAPZA2, PIP5K1C, LMO7, TENC1, VCL, CTNNB1, TNS3, SORBS3, TJP1, PGM5, TNS1, ITGA6, PKP1, PVRL3, ZYX, TGFB1I1	876	123	12504	2.32097	0.014992
GOTERM_CC_FAT	GO:0005924~cell-substrate adherens junction	13	1.04502	0.000914972	LIMS1, TLN1, LIMS2, BCAR1, CAPZA2, PIP5K1C, TENC1, VCL, TNS3, SORBS3, TNS1, ZYX, TGFB1I1	876	61	12504	3.04199	0.0150871
GOTERM_CC_FAT	GO:0043228~non-membrane-bounded organelle	167	13.4244	0.00154396	EIF6, RPL18, MRPS36, SNCG, MTSS1, HMGN3, RPL19, HMGN2, PDLIM7, TUBB2A, RPL13, CAPZA2, UTRN, PDLIM3, STOML2, RPLP2, RANGAP1, H1FX, RPL22L1, CBX6, VCL, CITED2, CTNNB1, KIF13A, ACTG2, RAD21, RPLP0, RPLP1, FAU, RPL11, RPL12, PPP4C, OXR1, RPL35A, ACTN4, ROCK1, ENC1, FMR1, TMSB10, DCTN4, DCTN2, ARPC1B, RPS18, MRPS18A, RPS14, RPS15, FLII, RPS10, ARL8B, TGFB1I1, ADD3, SEPT7, UBA52, SMARCA4, MYL6, HMGB2, …	876	1919	12504	1.24219	0.0244714
GOTERM_CC_FAT	GO:0043232~intracellular non-membrane-bounded organelle	167	13.4244	0.00154396	EIF6, RPL18, MRPS36, SNCG, MTSS1, HMGN3, RPL19, HMGN2, PDLIM7, TUBB2A, RPL13, CAPZA2, UTRN, PDLIM3, STOML2, RPLP2, RANGAP1, H1FX, RPL22L1, CBX6, VCL, CITED2, CTNNB1, KIF13A, ACTG2, RAD21, RPLP0, RPLP1, FAU, RPL11, RPL12, PPP4C, OXR1, RPL35A, ACTN4, ROCK1, ENC1, FMR1, TMSB10, DCTN4, DCTN2, ARPC1B, RPS18, MRPS18A, RPS14, RPS15, FLII, RPS10, ARL8B, TGFB1I1, ADD3, SEPT7, UBA52, SMARCA4, MYL6, HMGB2, …	876	1919	12504	1.24219	0.0244714
GOTERM_CC_FAT	GO:0005578~proteinaceous extracellular matrix	35	2.8135	0.00311409	PODN, LTBP4, TIMP2, MMP23, MMP2, TGFB1, ABI3BP, CPZ, TIMP1, OGN, LGALS3BP, LAMB2, TGM2, COL6A2, TFF3, LOX, ADAMTS12, SPON2, ENTPD2, COL11A1, COL18A1, MATN2, BMP4, LGALS1, EFEMP2, HSPG2, MMP17, NID1, NID2, COL5A2, ECM1, COL4A5, ANXA2, PRELP, VWF	876	297	12504	1.68212	0.0471937
GOTERM_CC_FAT	GO:0031012~extracellular matrix	36	2.89389	0.00321662	PODN, LTBP4, TIMP2, MMP23, MMP2, TGFB1, ABI3BP, CPZ, TIMP1, OGN, LGALS3BP, LAMB2, CRISPLD2, TGM2, COL6A2, TFF3, LOX, ADAMTS12, SPON2, ENTPD2, COL11A1, COL18A1, BMP4, MATN2, LGALS1, EFEMP2, HSPG2, MMP17, NID1, NID2, COL5A2, ECM1, COL4A5, ANXA2, PRELP, VWF	876	309	12504	1.66299	0.0471779
GOTERM_CC_FAT	GO:0031674~I band	11	0.884244	0.00330946	DES, JPH2, PGM5, ANKRD23, CRYAB, PSEN2, PDLIM3, HSPB1, FLNC, CAPZB, CTNNB1	876	53	12504	2.96252	0.0470285
GOTERM_CC_FAT	GO:0030017~sarcomere	14	1.1254	0.0034902	JPH2, CRYAB, PDLIM3, FLNC, TPM2, CAPZB, MMP2, CTNNB1, ABCC9, PGM5, DES, ANKRD23, PSEN2, HSPB1	876	80	12504	2.49795	0.0480722
GOTERM_CC_FAT	GO:0030018~Z disc	10	0.803859	0.00405788	DES, JPH2, PGM5, CRYAB, PSEN2, PDLIM3, HSPB1, FLNC, CAPZB, CTNNB1	876	46	12504	3.10304	0.0540924
GOTERM_CC_FAT	GO:0030016~myofibril	15	1.20579	0.00415575	JPH2, CRYAB, PDLIM3, FLNC, TPM2, CAPZB, MMP2, VCL, CTNNB1, ABCC9, PGM5, DES, ANKRD23, PSEN2, HSPB1	876	91	12504	2.35285	0.0538244
GOTERM_CC_FAT	GO:0005769~early endosome	11	0.884244	0.0043748	CHMP1A, NISCH, CYTIP, RABEP1, PTP4A1, RAB34, NIPA2, EEA1, FURIN, RIN3, ANXA2	876	55	12504	2.85479	0.0550581
GOTERM_CC_FAT	GO:0031988~membrane-bounded vesicle	45	3.61736	0.00460191	ALDOA, COPZ2, HSP90AB1, CLTB, GRB2, IFITM3, CAPZA2, RASSF9, SYNGR2, CANX, TGFB1, ANXA6, RABAC1, DAB2, ECE1, AP1S2, PICALM, PIKFYVE, RAB11B, TFF3, TRAF7, CLINT1, SCAMP4, AP2M1, RAB2A, ANP32E, ERP29, FLOT1, SLC3A2, PIGT, PKN1, FURIN, ANXA2, VWF, SERPINF1, PPIB, NCK1, CAPG, CTSD, SDCBP, YIPF5, LRRK2, GGNBP2, COPE, RIN3	876	420	12504	1.52935	0.0563202
GOTERM_CC_FAT	GO:0005913~cell-cell adherens junction	8	0.643087	0.00478053	TJP1, PGM5, ITGA6, PVRL3, LMO7, ZYX, VCL, CTNNB1	876	31	12504	3.68361	0.0569527
GOTERM_CC_FAT	GO:0005739~mitochondrion	117	9.40514	0.00545871	MRPS36, TSPO, CLPB, CAPZA2, STOML2, COX5A, HIBADH, TBC1D15, UQCR11, STARD7, CISD3, SLC25A28, PRKACA, GNG5, OXR1, MTERFD1, AADAT, RPL35A, SUCLG2, TMEM126A, PPP1CC, MRPS18A, RPS14, SLC25A39, PCCB, CROT, MDH2, ME1, HSD17B10, ABCA9, ASS1, ISOC2B, MRPS11, CTSA, AGMAT, HADHA, FIS1, BLOC1S1, MTCH1, IDH2, MRPL54, COX6B1, RPL10A, AP2M1, PHB, MRPS24, CRAT, CCT7, USMG5, UCP2, NDUFV1, ALDH2, COX6A1, COQ10B, …	876	1322	12504	1.26328	0.0631788
GOTERM_CC_FAT	GO:0005905~coated pit	8	0.643087	0.00575703	DAB2, LRP1, PICALM, CLTB, AP1S2, LRP10, VLDLR, AP2M1	876	32	12504	3.56849	0.0649159
GOTERM_CC_FAT	GO:0009898~internal side of plasma membrane	33	2.65273	0.00604008	COPZ2, FKBP8, TLN1, LIMS1, CLTB, LIMS2, EIF5A, RANGAP1, TENC1, CBX6, VCL, MBP, KRAS, AP1S2, RAB28, RAB11B, RRAS, AP3D1, RHOC, STAM, GNG5, AUP1, AP2M1, RAP2C, ARL3, EPS15, LSP1, TJP1, FAM120A, RAB10, ADD3, COPE, SNTA1	876	287	12504	1.64126	0.0664036
GOTERM_CC_FAT	GO:0034399~nuclear periphery	10	0.803859	0.00627283	EIF6, NUMA1, CHMP1A, PPIG, TCERG1, CFL2, PCNA, LMNA, TGFB1I1, MATR3	876	49	12504	2.91306	0.0672965
GOTERM_CC_FAT	GO:0022626~cytosolic ribosome	6	0.482315	0.00659755	RPL10L, RPL19, RPL32, RPL24, RPS5, RPL29	876	18	12504	4.75799	0.0690801
GOTERM_CC_FAT	GO:0031982~vesicle	52	4.18006	0.00857985	HSP90AB1, CLTB, CAPZA2, RASSF9, SYNGR2, CANX, TGFB1, RABAC1, DAB2, DYSF, PICALM, AP1S2, MAP1LC3A, ITCH, CLINT1, IFNGR1, SCAMP4, ANP32E, ERP29, FLOT1, SLC3A2, PIGT, PKN1, MIB1, SERPINF1, AGTR1A, NCK1, CTSD, SDCBP, LRRK2, COPE, RIN3, COPZ2, ALDOA, GRB2, IFITM3, ANXA6, ECE1, PIKFYVE, RAB11B, TFF3, TRAF7, ENTPD4, AP2M1, RAB2A, FURIN, ANXA2, VWF, PPIB, CAPG, YIPF5, GGNBP2	876	519	12504	1.43015	0.0870413
GOTERM_CC_FAT	GO:0016023~cytoplasmic membrane-bounded vesicle	43	3.45659	0.00954525	ALDOA, COPZ2, HSP90AB1, CLTB, IFITM3, CAPZA2, RASSF9, SYNGR2, CANX, TGFB1, ANXA6, RABAC1, DAB2, ECE1, AP1S2, PICALM, PIKFYVE, RAB11B, TFF3, TRAF7, CLINT1, SCAMP4, AP2M1, RAB2A, ANP32E, ERP29, FLOT1, SLC3A2, PIGT, PKN1, FURIN, ANXA2, VWF, SERPINF1, PPIB, CAPG, CTSD, SDCBP, YIPF5, LRRK2, GGNBP2, COPE, RIN3	876	414	12504	1.48256	0.0943551
GOTERM_CC_FAT	GO:0022625~cytosolic large ribosomal subunit	4	0.321543	0.00965469	RPL10L, RPL19, RPL32, RPL24	876	7	12504	8.15656	0.093415
GOTERM_CC_FAT	GO:0012505~endomembrane system	53	4.26045	0.0099304	RTN4, EIF6, CLTB, NRBP1, CAPZA2, CLSTN1, EIF5A, PIP5K1C, RASSF9, DAB2, PLEKHB1, PICALM, AP1S2, GPX4, ASPH, DDOST, FUT11, PIGT, CLIC1, SIGMAR1, MGAT1, CHMP1A, LRP10, CHPF, ATP2C1, NCK1, COPE, COPZ2, ARL6IP1, FKBP8, GRB2, DSCR3, SUMO1, SERINC1, PIKFYVE, LFNG, GCHFR, HRC, AP2M1, IPO13, LMNA, SUN2, TRIM23, FURIN, LRP1, SPCS3, PCNA, DPM1, YIPF5, TMPO, RETSAT, VLDLR, SSR3	876	535	12504	1.41406	0.0940205
GOTERM_CC_FAT	GO:0044420~extracellular matrix part	14	1.1254	0.0114468	COL18A1, HSPG2, NID1, NID2, TIMP2, COL5A2, ANXA2, COL4A5, TIMP1, LAMB2, TFF3, LOX, COL11A1, ENTPD2	876	92	12504	2.17213	0.105536
GOTERM_CC_FAT	GO:0043233~organelle lumen	100	8.03859	0.0114953	MRPS36, EIF6, CTNNB1, GATA6, PRKACA, RPL12, AKIRIN2, OXR1, CIB1, RARG, HNRNPA2B1, FMR1, ERP29, MED14, MED13, CERCAM, AHR, ELL2, PPP1CA, MED15, TXNDC5, MAPK3, TGFB1I1, PCCB, MDH2, SMARCA4, ALDOA, TADA3, HADHA, TCERG1, HNRNPK, DDX3X, RPL6, HNRNPF, NPM1, PRPF40B, PRPF40A, S100A16, MAFB, MRPS24, DDX5, USF1, ATF5, DNAJB9, PPIG, HNRNPH2, PPIB, CDKN2AIP, ALDH2, PCNA, TCF12, HDAC7, BMI1, ENY2, E2F4, ZEB1…	876	1136	12504	1.25651	0.103915
GOTERM_CC_FAT	GO:0044445~cytosolic part	11	0.884244	0.0115554	RPL10L, CCT7, RPL19, AKT1S1, RPL32, BAX, RPL24, PDRG1, HBB-B1, RPS5, ENO1	876	63	12504	2.49228	0.102454
GOTERM_CC_FAT	GO:0030660~Golgi-associated vesicle membrane	6	0.482315	0.0131601	COPZ2, CLTB, AP1S2, RASSF9, FURIN, COPE	876	21	12504	4.07828	0.113776
GOTERM_CC_FAT	GO:0005794~Golgi apparatus	64	5.14469	0.0137245	CLTB, CLSTN1, RASSF9, CUL3, RABAC1, PICALM, AP1S2, PLEKHB1, XYLT2, APOE, SAR1B, HPD, EBAG9, BST2, ROCK1, FUT11, YIF1A, FLNA, ARL3, ERGIC3, MGAT1, NUCB1, PNPLA8, RND3, CD36, ATP2C1, CHPF, AGTR1A, BACE2, PSEN2, RAB10, LRRK2, COPE, TRAPPC2, COPZ2, CAV2, GALNT2, GCNT2, GRB2, ARF5, LMAN2, CD74, SERINC5, ECE1, SH3GLB1, TMED3, RNF128, AP3D1, ENTPD4, TRIP10, LFNG, SRGN, RAB2A, GDI2, NDFIP2, TRIM23, FURIN…	876	682	12504	1.33949	0.116248
GOTERM_CC_FAT	GO:0019898~extrinsic to membrane	47	3.77814	0.0137515	VPS29, GNA15, JPH2, CHMP5, GNA11, GNA12, STOML2, EEA1, MTMR2, PEF1, ARHGAP5, APOE, SH3GLB1, PIKFYVE, VPS4B, COL6A2, CAP1, SAR1B, CDC42EP4, GNG5, CLINT1, PHLDA3, HPD, GBA, GDI2, DNM1L, FIBP, ROCK1, STRN3, DLGAP4, FLOT1, MFGE8, FLNC, POR, DCTN2, RND3, CHMP1A, GNB2, KRIT1, SDCBP, VPS28, PHLDB2, DCXR, ARAP1, RETSAT, SH3GL1, FKBP2	876	472	12504	1.42135	0.114398
GOTERM_CC_FAT	GO:0070013~intracellular organelle lumen	99	7.9582	0.0142952	MRPS36, EIF6, CTNNB1, GATA6, PRKACA, RPL12, AKIRIN2, OXR1, CIB1, RARG, HNRNPA2B1, FMR1, ERP29, MED14, MED13, CERCAM, AHR, ELL2, PPP1CA, MED15, TXNDC5, MAPK3, TGFB1I1, PCCB, MDH2, SMARCA4, TADA3, HADHA, TCERG1, HNRNPK, DDX3X, RPL6, HNRNPF, NPM1, PRPF40B, PRPF40A, S100A16, MAFB, MRPS24, DDX5, USF1, ATF5, DNAJB9, PPIG, HNRNPH2, PPIB, CDKN2AIP, ALDH2, PCNA, TCF12, HDAC7, BMI1, ENY2, E2F4, ZEB1, DMAP1…	876	1133	12504	1.24724	0.116608
GOTERM_CC_FAT	GO:0042470~melanosome	13	1.04502	0.0148794	RAB2A, HSP90AB1, ERP29, FLOT1, SLC3A2, CANX, ANXA2, ANXA6, SERPINF1, PPIB, CAPG, CTSD, SDCBP	876	85	12504	2.18308	0.11904
GOTERM_CC_FAT	GO:0048770~pigment granule	13	1.04502	0.0148794	RAB2A, HSP90AB1, ERP29, FLOT1, SLC3A2, CANX, ANXA2, ANXA6, SERPINF1, PPIB, CAPG, CTSD, SDCBP	876	85	12504	2.18308	0.11904
GOTERM_CC_FAT	GO:0015934~large ribosomal subunit	8	0.643087	0.0172068	RPL10L, MRPL23, RPL19, RPL32, MRPL27, NPM1, MRPS24, RPL24	876	39	12504	2.92799	0.134217
GOTERM_CC_FAT	GO:0044432~endoplasmic reticulum part	26	2.09003	0.0195608	ARL6IP1, RTN4, FKBP8, PRKCSH, OS9, P4HA2, SERINC1, ASPH, DDOST, HRC, ERP29, PIGT, CERCAM, SIGMAR1, RDH5, PSMB9, PPIB, TXNDC5, DPM1, SPCS3, TRPC4AP, RCN3, FKBP10, RCN1, RETSAT, SSR3	876	231	12504	1.60659	0.148841
GOTERM_CC_FAT	GO:0031974~membrane-enclosed lumen	101	8.11897	0.0201797	MRPS36, EIF6, CTNNB1, GATA6, PRKACA, RPL12, AKIRIN2, OXR1, CIB1, RARG, HNRNPA2B1, FMR1, ERP29, MED14, MED13, CERCAM, AHR, ELL2, PPP1CA, MED15, TXNDC5, MAPK3, TGFB1I1, PCCB, MDH2, SMARCA4, ALDOA, TADA3, HADHA, TCERG1, HNRNPK, DDX3X, RPL6, HNRNPF, NPM1, COX6B1, PRPF40B, PRPF40A, S100A16, MAFB, MRPS24, DDX5, USF1, ATF5, DNAJB9, PPIG, HNRNPH2, PPIB, CDKN2AIP, ALDH2, PCNA, TCF12, HDAC7, BMI1, ENY2, E2…	876	1174	12504	1.228	0.150783
GOTERM_CC_FAT	GO:0005625~soluble fraction	14	1.1254	0.0202923	ME1, SAT1, ACY1, CRYAB, CAPZA2, PKIG, ACMSD, CLIC1, POR, BAX, GPX4, PECAM1, RHOB, HSPB1	876	99	12504	2.01854	0.149198
GOTERM_CC_FAT	GO:0031410~cytoplasmic vesicle	49	3.93891	0.020724	HSP90AB1, CLTB, CAPZA2, RASSF9, SYNGR2, CANX, TGFB1, RABAC1, DAB2, DYSF, PICALM, AP1S2, MAP1LC3A, ITCH, CLINT1, SCAMP4, FLOT1, ERP29, ANP32E, SLC3A2, PIGT, PKN1, MIB1, SERPINF1, AGTR1A, CTSD, SDCBP, LRRK2, COPE, RIN3, COPZ2, ALDOA, IFITM3, ANXA6, ECE1, PIKFYVE, RAB11B, TFF3, TRAF7, ENTPD4, AP2M1, RAB2A, FURIN, ANXA2, VWF, PPIB, CAPG, YIPF5, GGNBP2	876	508	12504	1.37682	0.149813
GOTERM_CC_FAT	GO:0012510~trans-Golgi network transport vesicle membrane	4	0.321543	0.0208485	CLTB, AP1S2, RASSF9, FURIN	876	9	12504	6.34399	0.148373
GOTERM_CC_FAT	GO:0016363~nuclear matrix	8	0.643087	0.0251932	NUMA1, CHMP1A, PPIG, TCERG1, CFL2, LMNA, TGFB1I1, MATR3	876	42	12504	2.71885	0.174173
GOTERM_CC_FAT	GO:0005681~spliceosome	16	1.28617	0.0262866	HNRNPA2B1, SYNCRIP, SNRPD2, SF3B5, DDX5, SART1, PRPF19, SF3B1, PPIE, HNRNPK, HNRNPF, DHX15, U2AF1, SNRNP70, DDX41, API5	876	124	12504	1.8418	0.178494
GOTERM_CC_FAT	GO:0005788~endoplasmic reticulum lumen	11	0.884244	0.0276409	P4HA2, PPIB, TXNDC5, ERP29, TRPC4AP, RCN3, CERCAM, FKBP10, RCN1, RDH5, OS9	876	72	12504	2.18075	0.184257
GOTERM_CC_FAT	GO:0044437~vacuolar part	7	0.562701	0.0327293	MTMR2, LAPTM5, ARL8A, ARL8B, TRIM23, ATP6V0B, PLBD2	876	35	12504	2.85479	0.211843
GOTERM_CC_FAT	GO:0010008~endosome membrane	7	0.562701	0.0327293	CHMP7, PIKFYVE, TLR3, RHOB, ARL8A, ARL8B, CD63	876	35	12504	2.85479	0.211843
GOTERM_CC_FAT	GO:0044440~endosomal part	7	0.562701	0.0327293	CHMP7, PIKFYVE, TLR3, RHOB, ARL8A, ARL8B, CD63	876	35	12504	2.85479	0.211843
GOTERM_CC_FAT	GO:0045259~proton-transporting ATP synthase complex	5	0.401929	0.039683	ATP5D, ATP5E, ATP5F1, ATP5G2, ATP5G1	876	19	12504	3.75631	0.248199
GOTERM_CC_FAT	GO:0048471~perinuclear region of cytoplasm	21	1.6881	0.0417421	CAV2, SNCG, PTOV1, HMGB2, UPF2, NRBP1, CLU, NAA15, RANGAP1, PLVAP, RPS6, MMP23, ANXA2, ANXA6, PNPLA8, GNB2, SORBS2, RNF128, CLINT1, UNC45A, TRAPPC2	876	189	12504	1.586	0.256155
GOTERM_CC_FAT	GO:0005774~vacuolar membrane	6	0.482315	0.0424894	MTMR2, LAPTM5, ARL8A, ARL8B, TRIM23, ATP6V0B	876	28	12504	3.05871	0.256886
GOTERM_CC_FAT	GO:0031965~nuclear membrane	7	0.562701	0.046693	EIF6, SUMO1, PCNA, LMNA, SIGMAR1, GCHFR, RETSAT	876	38	12504	2.62942	0.275486
GOTERM_CC_FAT	GO:0005839~proteasome core complex	5	0.401929	0.0469473	PSMB5, PSMB10, PSMB3, PSMA3, PSMB9	876	20	12504	3.56849	0.273431
GOTERM_CC_FAT	GO:0030133~transport vesicle	6	0.482315	0.0484968	CLTB, AP1S2, RASSF9, YIPF5, FURIN, SCAMP4	876	29	12504	2.95324	0.277892
GOTERM_CC_FAT	GO:0015629~actin cytoskeleton	22	1.76849	0.0504368	MYL6, MTSS1, TLN1, ACTN4, PDLIM7, CAPZA2, UTRN, PDLIM3, ARPC4, CSRP1, TPM2, FLNC, CAPZB, MYL9, VCL, DCTN2, ANXA2, ARPC1B, PPP1R9B, PFN1, ARPC3, CAP1	876	205	12504	1.53184	0.284118
GOTERM_CC_FAT	GO:0044421~extracellular region part	67	5.38585	0.0544791	LTBP4, EDN1, TNFSF12, MMP23, MMP2, TGFB1, OGN, ZFP91, SERPINE2, APOE, SEMA3C, CFI, LOX, LBP, SPON2, APOM, COL11A1, MATN2, EGFL7, ADNP, CPXM2, MMP17, MFGE8, PRELP, SERPINF1, GRN, CXCL1, PODN, OSTN, TIMP2, ABI3BP, TIMP1, CPZ, MIF, LGALS3BP, LAMB2, CRISPLD2, C1QTNF1, C1QTNF2, TGM2, COL6A2, TFF3, ADAMTS12, NENF, CLEC2G, ENTPD2, SRGN, MYOC, BMP4, COL18A1, LPL, BMP1, PSAP, EFEMP2, LGALS1, HSPG2, NID1, …	876	774	12504	1.2356	0.300112
GOTERM_CC_FAT	GO:0005938~cell cortex	15	1.20579	0.0571285	GLRX3, CYTIP, NRBP1, ACTN4, CAPZA2, UTRN, CAPZB, FLNA, PPP1R9B, MARCKS, ITCH, CAP1, TRIP10, ADD3, SEPT7	876	126	12504	1.69928	0.309021
GOTERM_CC_FAT	GO:0005885~Arp2/3 protein complex	3	0.241158	0.0607447	ARPC1B, ARPC3, ARPC4	876	6	12504	7.13699	0.321955
GOTERM_CC_FAT	GO:0005604~basement membrane	10	0.803859	0.067549	COL18A1, LAMB2, HSPG2, NID1, NID2, TIMP2, ENTPD2, TIMP1, COL4A5, ANXA2	876	73	12504	1.95534	0.348133
GOTERM_CC_FAT	GO:0016469~proton-transporting two-sector ATPase complex	7	0.562701	0.0703012	ATP5D, ATP5E, ATP6V1A, ATP5F1, ATP5G2, ATP5G1, ATP6V0B	876	42	12504	2.379	0.356097
GOTERM_CC_FAT	GO:0045121~membrane raft	11	0.884244	0.0723068	EFHD2, CAV2, CD36, GNAI2, CAPZA2, PECAM1, FLOT1, SCARB1, LRRK2, SLC9A1, THY1	876	85	12504	1.84722	0.360737
GOTERM_CC_FAT	GO:0005637~nuclear inner membrane	4	0.321543	0.082684	EIF6, PCNA, LMNA, SIGMAR1	876	15	12504	3.80639	0.398295
GOTERM_CC_FAT	GO:0019897~extrinsic to plasma membrane	8	0.643087	0.087499	GNA15, GNB2, APOE, GNA11, GNA12, MFGE8, EEA1, GNG5	876	55	12504	2.07621	0.412705
GOTERM_CC_FAT	GO:0030135~coated vesicle	14	1.1254	0.0931222	COPZ2, CLTB, RASSF9, FURIN, SYNGR2, RABAC1, VWF, DAB2, PICALM, AP1S2, YIPF5, LRRK2, CLINT1, COPE	876	124	12504	1.61158	0.429444
GOTERM_CC_FAT	GO:0005720~nuclear heterochromatin	6	0.482315	0.0944517	SMCHD1, TRIM28, RING1, FOXC1, H3F3B, SMARCA4	876	35	12504	2.44697	0.430285
GOTERM_CC_FAT	GO:0030658~transport vesicle membrane	4	0.321543	0.0966878	CLTB, AP1S2, RASSF9, FURIN	876	16	12504	3.56849	0.434301

## Sheet: GO MF
Category	Term	Count	%	PValue	Genes	List Total	Pop Hits	Pop Total	Fold Enrichment	Benjamini
GOTERM_MF_FAT	GO:0003735~structural constituent of ribosome	46	3.69775	5.24106e-18	RPL18, RPL19, RPL13, MRPS11, RPL35, RPL36, RPLP2, RPL37, RPL22L1, RPS3, RPL10L, RPS26, RPS28, MRPL12, RPL32, RPL6, RPLP0, RPL34, RPLP1, FAU, RPL11, RPL10A, RPS20, RPL12, RPL35A, RPSA, MRPS24, RPS9, RPL27, RPL24, RPS6, RPS5, RPS8, RPL29, MRPL23, RPS18, RPL18A, RPL41, MRPS18A, MRPL27, RPL22, RPS14, RPL21, RPS15, RPL37A, UBB, UBA52	905	151	13288	4.47293	4.544e-15
GOTERM_MF_FAT	GO:0005198~structural molecule activity	67	5.38585	2.00373e-09	RPL18, TLN1, RPL19, CLTB, RPL13, TUBB2A, CLDN5, PDLIM3, RPLP2, RPL22L1, MBP, VCL, RPS3, DES, RPLP0, RPLP1, FAU, RPL11, RPL12, COL11A1, RPL35A, CRYAB, RPS18, RPL41, MRPS18A, RPS14, RPS15, CLDN1, UBB, ADD3, COPE, UBA52, MYL6, MRPS11, AKAP12, RPL35, RPL36, RPL37, TPM2, RPL10L, RPS26, RPS28, MRPL12, RPL32, RPL6, RPL34, RPL10A, RPS20, COL18A1, RPSA, PLP1, MRPS24, LMNA, RPS9, RPL27, RPL24, RPS6, COL5A2…	905	450	13288	2.18612	8.68615e-07
GOTERM_MF_FAT	GO:0008134~transcription factor binding	45	3.61736	3.29218e-07	ENY2, EID1, COPS2, AEBP1, ELF3, TADA3, FHL5, DMAP1, ZEB1, CBFB, CTNNB1, CITED2, NR1H2, SORBS3, SUMO1, AES, DRAP1, NPM1, DDAH2, APOM, CUTA, RARG, SUB1, TRIM28, RING1, MED14, MED13, CLIC1, DDX5, HMGA1, SIRT1, CENPJ, FLNA, NRIP1, RAB18, FOXC1, ID3, NCOR1, ARAP1, HDAC7, TOB1, SLC9A1, C1D, TRAPPC2, SMARCA4	905	288	13288	2.2942	9.51396e-05
GOTERM_MF_FAT	GO:0003755~peptidyl-prolyl cis-trans isomerase activity	13	1.04502	1.76685e-06	FKBP8, FKBP4, PPIL2, FKBP3, NKTR, PIN1, PPIE, PPIG, PPIB, PPIC, FKBP10, FKBP11, FKBP2	905	35	13288	5.45364	0.000382892
GOTERM_MF_FAT	GO:0008135~translation factor activity, nucleic acid binding	22	1.76849	2.03763e-06	EIF6, EEF1A1, EIF5, EIF5A, TCEAL8, EIF2A, EEF2, EIF3C, EIF3D, EIF4G3, EIF4E, EIF3G, ELOF1, EIF4A2, EIF2S1, EIF3E, EIF3K, EEF1G, EIF3J, EEF1D, PTMS, EIF3M	905	98	13288	3.29616	0.000353263
GOTERM_MF_FAT	GO:0019787~small conjugating protein ligase activity	25	2.00965	3.09144e-06	BMI1, PPIL2, UBE2V1, UBE2V2, FEM1A, PRPF19, SUMO1, UBE2D3, UBE2D2, WWP1, RNF128, FBXO6, ITCH, TRAF7, RNF14, LRSAM1, RING1, UBE2I, UBE2Q2, TRIM23, MIB1, UBE2E3, UBR5, UBE2M, UBE2S	905	125	13288	2.93657	0.000446614
GOTERM_MF_FAT	GO:0016859~cis-trans isomerase activity	13	1.04502	3.45486e-06	FKBP8, FKBP4, PPIL2, FKBP3, NKTR, PIN1, PPIE, PPIG, PPIB, PPIC, FKBP10, FKBP11, FKBP2	905	37	13288	5.15885	0.000427819
GOTERM_MF_FAT	GO:0004842~ubiquitin-protein ligase activity	20	1.60772	6.6031e-05	BMI1, LRSAM1, PPIL2, RING1, TRIM23, UBE2Q2, FEM1A, PRPF19, UBE2E3, MIB1, UBE2D3, UBE2D2, WWP1, UBR5, RNF128, UBE2M, FBXO6, ITCH, TRAF7, UBE2S	905	104	13288	2.82363	0.0071308
GOTERM_MF_FAT	GO:0003712~transcription cofactor activity	28	2.2508	8.3849e-05	ENY2, EID1, COPS2, AEBP1, ELF3, TADA3, FHL5, DMAP1, CBFB, CITED2, CTNNB1, AES, DRAP1, CUTA, SUB1, TRIM28, RING1, MED14, MED13, DDX5, CENPJ, SIRT1, HMGA1, NRIP1, NCOR1, HDAC7, C1D, TOB1	905	180	13288	2.284	0.00804525
GOTERM_MF_FAT	GO:0016881~acid-amino acid ligase activity	26	2.09003	0.000142071	BMI1, PPIL2, UBE2V1, UBE2V2, FEM1A, PRPF19, SUMO1, UBE2D3, UBE2D2, WWP1, RNF128, FBXO6, ITCH, TRAF7, TRIP12, RNF14, LRSAM1, RING1, UBE2I, UBE2Q2, TRIM23, MIB1, UBE2E3, UBR5, UBE2M, UBE2S	905	166	13288	2.29973	0.0122429
GOTERM_MF_FAT	GO:0003743~translation initiation factor activity	14	1.1254	0.000224405	EIF6, EIF5, EIF2A, EIF3C, EIF3D, EIF4G3, EIF4E, EIF3G, EIF3E, EIF2S1, EIF4A2, EIF3K, EIF3J, EIF3M	905	62	13288	3.31549	0.0175337
GOTERM_MF_FAT	GO:0019904~protein domain specific binding	28	2.2508	0.000250549	HSP90AB1, MTSS1, HMGB2, GRB2, BCAR1, CBX6, WBP1, PICALM, U2AF1, TGM2, MICAL1, KHDRBS1, CCDC88C, UBE2I, SIRT1, QK, SARNP, EPS15, SH3BGRL, TJP1, YWHAG, BAX, NCK1, PLSCR3, YWHAQ, ID3, NCOR1, SNTA1	905	192	13288	2.14125	0.0179415
GOTERM_MF_FAT	GO:0016879~ligase activity, forming carbon-nitrogen bonds	28	2.2508	0.000272922	BMI1, ADSS, ASS1, PPIL2, UBE2V1, UBE2V2, FEM1A, PRPF19, SUMO1, UBE2D3, UBE2D2, WWP1, RNF128, FBXO6, ITCH, TRAF7, TRIP12, RNF14, LRSAM1, RING1, UBE2I, TRIM23, UBE2Q2, MIB1, UBE2E3, UBR5, UBE2M, UBE2S	905	193	13288	2.13016	0.0180396
GOTERM_MF_FAT	GO:0005525~GTP binding	43	3.45659	0.000294513	ADSS, GNA15, GNAI2, TUBB2A, GNAI1, FKBP4, GNA11, GNA12, EIF5, RRAD, ARF5, ARHGAP5, KRAS, RAB28, GMPPA, TGM2, RAB11B, RHOB, RRAS, RHOC, TRAF7, SAR1B, GNL1, MOCS1, RAB2A, EEF1A1, DNM1L, RAP2C, SUCLG2, EEF2, TRIM23, ARL3, RND3, RAB18, RAB1, RAB34, ARF4, ARL8A, ARL8B, RAB10, LRRK2, SEPT7, ARL13B	905	354	13288	1.78351	0.0180761
GOTERM_MF_FAT	GO:0043021~ribonucleoprotein binding	10	0.803859	0.000334112	EIF6, EIF3C, PPP1CA, RBM3, NPM1, EIF3K, EIF5A, ERI1, EIF2A, PTMS	905	34	13288	4.31849	0.0191296
GOTERM_MF_FAT	GO:0032561~guanyl ribonucleotide binding	43	3.45659	0.000499595	ADSS, GNA15, GNAI2, TUBB2A, GNAI1, FKBP4, GNA11, GNA12, EIF5, RRAD, ARF5, ARHGAP5, KRAS, RAB28, GMPPA, TGM2, RAB11B, RHOB, RRAS, RHOC, TRAF7, SAR1B, GNL1, MOCS1, RAB2A, EEF1A1, DNM1L, RAP2C, SUCLG2, EEF2, TRIM23, ARL3, RND3, RAB18, RAB1, RAB34, ARF4, ARL8A, ARL8B, RAB10, LRRK2, SEPT7, ARL13B	905	363	13288	1.73929	0.0267153
GOTERM_MF_FAT	GO:0019001~guanyl nucleotide binding	43	3.45659	0.000499595	ADSS, GNA15, GNAI2, TUBB2A, GNAI1, FKBP4, GNA11, GNA12, EIF5, RRAD, ARF5, ARHGAP5, KRAS, RAB28, GMPPA, TGM2, RAB11B, RHOB, RRAS, RHOC, TRAF7, SAR1B, GNL1, MOCS1, RAB2A, EEF1A1, DNM1L, RAP2C, SUCLG2, EEF2, TRIM23, ARL3, RND3, RAB18, RAB1, RAB34, ARF4, ARL8A, ARL8B, RAB10, LRRK2, SEPT7, ARL13B	905	363	13288	1.73929	0.0267153
GOTERM_MF_FAT	GO:0003779~actin binding	36	2.89389	0.000591381	MTSS1, TRIOBP, TLN1, CAPZA2, UTRN, ARPC4, TPM2, CAPZB, VCL, PFN1, ARPC3, GSN, CAP1, CNN1, PLS3, PLEC, FMNL2, IPP, ACTN4, ENC1, TMSB10, FLNC, FLNA, GMFB, LSP1, ARPC1B, PPP1R9B, CORO1B, YWHAG, TNS1, CFL2, CAPG, FLII, MARCKS, ADD3, SNTA1	905	288	13288	1.83536	0.0297188
GOTERM_MF_FAT	GO:0043022~ribosome binding	7	0.562701	0.00062916	EIF6, EIF3C, EIF3K, EIF5A, ERI1, EIF2A, PTMS	905	17	13288	6.04589	0.0298592
GOTERM_MF_FAT	GO:0008137~NADH dehydrogenase (ubiquinone) activity	8	0.643087	0.000817829	NDUFS7, NDUFB7, NDUFV1, NDUFA7, NDUFS8, NDUFC2, NDUFA13, NDUFS2	905	24	13288	4.89429	0.0366458
GOTERM_MF_FAT	GO:0003954~NADH dehydrogenase activity	8	0.643087	0.000817829	NDUFS7, NDUFB7, NDUFV1, NDUFA7, NDUFS8, NDUFC2, NDUFA13, NDUFS2	905	24	13288	4.89429	0.0366458
GOTERM_MF_FAT	GO:0050136~NADH dehydrogenase (quinone) activity	8	0.643087	0.000817829	NDUFS7, NDUFB7, NDUFV1, NDUFA7, NDUFS8, NDUFC2, NDUFA13, NDUFS2	905	24	13288	4.89429	0.0366458
GOTERM_MF_FAT	GO:0042974~retinoic acid receptor binding	7	0.562701	0.000889827	NR1H2, CUTA, RARG, RING1, NCOR1, HMGA1, NRIP1	905	18	13288	5.71001	0.037856
GOTERM_MF_FAT	GO:0008289~lipid binding	40	3.21543	0.00121886	RBP1, SNX5, SNX7, RBP2, SNX2, ATP5G2, EEA1, NR3C1, ATP5G1, TENC1, HADHA, ANXA6, NISCH, PICALM, APOD, APOE, SH3GLB1, SCARB1, LBP, TRIP10, CLINT1, PHLDA3, AP2M1, LPL, ROCK1, ACADS, PRKCI, MFGE8, GLTP, THY1, ANXA2, NPC2, CD36, PEBP1, DGKZ, PTCH1, APOL9A, SNX13, FABP5, SH3GL1	905	345	13288	1.70236	0.0491057
GOTERM_MF_FAT	GO:0016655~oxidoreductase activity, acting on NADH or NADPH, quinone or similar compound as acceptor	8	0.643087	0.00175402	NDUFS7, NDUFB7, NDUFV1, NDUFA7, NDUFS8, NDUFC2, NDUFA13, NDUFS2	905	27	13288	4.35048	0.0668459
GOTERM_MF_FAT	GO:0016651~oxidoreductase activity, acting on NADH or NADPH	11	0.884244	0.00200157	NDUFS7, NXN, NDUFB7, NDUFV1, MIOX, NDUFA7, NDUFS8, NDUFC2, NDUFA13, NDUFS2, POR	905	51	13288	3.16689	0.0727444
GOTERM_MF_FAT	GO:0008092~cytoskeletal protein binding	45	3.61736	0.00210594	MTSS1, TRIOBP, TPPP3, TLN1, CAPZA2, UTRN, PDLIM3, LMO7, ARPC4, TPM2, CAPZB, VCL, PFN1, NUMA1, MAP1LC3A, ARPC3, GSN, CAP1, CNN1, PLS3, PLEC, FMNL2, IPP, ACTN4, ENC1, KTN1, TMSB10, FLNC, CENPJ, FLNA, ANXA2, GMFB, LSP1, ARPC1B, CORO1B, PPP1R9B, YWHAG, SDC1, TNS1, CFL2, CAPG, FLII, MARCKS, ADD3, SNTA1	905	414	13288	1.59596	0.0733297
GOTERM_MF_FAT	GO:0051287~NAD or NADH binding	10	0.803859	0.0024471	ME1, NDUFV1, IDH2, UGDH, GRHPR, GAPDH, NDUFS2, SIRT1, HIBADH, HADHA	905	44	13288	3.33702	0.0814596
GOTERM_MF_FAT	GO:0046965~retinoid X receptor binding	5	0.401929	0.00320658	NR1H2, RARG, NCOR1, HMGA1, NRIP1	905	10	13288	7.34144	0.101563
GOTERM_MF_FAT	GO:0015078~hydrogen ion transmembrane transporter activity	14	1.1254	0.00342314	ATP5D, ATP5E, ATP5F1, COX4I1, ATP5G2, ATP5G1, COX5A, ATP6V0B, ATP6V1A, UQCR11, COX6B1, COX6A1, SLC9A1, UQCRB	905	82	13288	2.50683	0.104264
GOTERM_MF_FAT	GO:0051539~4 iron, 4 sulfur cluster binding	7	0.562701	0.00361042	NDUFS7, SDHB, ACO2, NDUFV1, NDUFS8, NDUFS2, MOCS1	905	23	13288	4.4687	0.105952
GOTERM_MF_FAT	GO:0003746~translation elongation factor activity	8	0.643087	0.00409389	EEF1A1, ELOF1, EEF1G, EIF5A, TCEAL8, EEF2, EEF1D, PTMS	905	31	13288	3.78913	0.115422
GOTERM_MF_FAT	GO:0015077~monovalent inorganic cation transmembrane transporter activity	14	1.1254	0.00574457	ATP5D, ATP5E, ATP5F1, COX4I1, ATP5G2, ATP5G1, COX5A, ATP6V0B, ATP6V1A, UQCR11, COX6B1, COX6A1, SLC9A1, UQCRB	905	87	13288	2.36276	0.153374
GOTERM_MF_FAT	GO:0005506~iron ion binding	37	2.97428	0.0062678	STEAP3, PHYHD1, FTL1, CYC1, PAH, COX5A, NDUFS7, P4HA2, CISD3, PPP2CA, MIOX, PPP2CB, NDUFS8, HAAO, SLC25A28, HBB-B1, CYGB, ASPH, NENF, PPP4C, NDUFS2, HPD, MOCS1, ACO2, LEPREL2, HGD, PPP1CC, CDO1, TECR, PPP1CB, POR, CYBA, SDHB, PPP1CA, DOHH, NDUFV1, ALKBH3	905	343	13288	1.58387	0.161254
GOTERM_MF_FAT	GO:0035257~nuclear hormone receptor binding	8	0.643087	0.00701183	NR1H2, CUTA, RARG, FKBP4, RING1, NCOR1, HMGA1, NRIP1	905	34	13288	3.45479	0.173575
GOTERM_MF_FAT	GO:0003713~transcription coactivator activity	15	1.20579	0.0076054	ENY2, CUTA, TADA3, ELF3, SUB1, TRIM28, RING1, MED14, FHL5, MED13, HMGA1, CENPJ, CBFB, CTNNB1, CITED2	905	100	13288	2.20243	0.181743
GOTERM_MF_FAT	GO:0003714~transcription corepressor activity	12	0.96463	0.00901179	EID1, COPS2, AEBP1, AES, DRAP1, DMAP1, NCOR1, SIRT1, HDAC7, NRIP1, C1D, TOB1	905	72	13288	2.44715	0.206135
GOTERM_MF_FAT	GO:0016564~transcription repressor activity	25	2.00965	0.00912084	BMI1, COPS2, EID1, BCLAF1, AEBP1, ELF3, PRRX1, DMAP1, TRIM66, AES, DRAP1, BHLHE40, SKIL, KHDRBS1, TRIM28, RING1, RBBP7, SIRT1, NRIP1, ZFP281, NCOR1, HDAC7, KLF4, C1D, TOB1	905	211	13288	1.73968	0.203058
GOTERM_MF_FAT	GO:0030228~lipoprotein receptor activity	5	0.401929	0.00926378	CD36, LRP10, STAB1, SCARB1, VLDLR	905	13	13288	5.64726	0.200799
GOTERM_MF_FAT	GO:0016684~oxidoreductase activity, acting on peroxide as acceptor	7	0.562701	0.0100767	GPX1, GPX4, PRDX5, PRDX2, CYGB, GPX7, PRDX3	905	28	13288	3.67072	0.211261
GOTERM_MF_FAT	GO:0004601~peroxidase activity	7	0.562701	0.0100767	GPX1, GPX4, PRDX5, PRDX2, CYGB, GPX7, PRDX3	905	28	13288	3.67072	0.211261
GOTERM_MF_FAT	GO:0008034~lipoprotein binding	6	0.482315	0.0117391	CD36, LRP10, STAB1, APOE, SCARB1, VLDLR	905	21	13288	4.19511	0.236178
GOTERM_MF_FAT	GO:0000166~nucleotide binding	174	13.9871	0.0139769	RBPMS2, GNA15, NRBP1, TUBB2A, GNA11, RBM3, CLPB, GNA12, EIF5, RRAD, SYNCRIP, CLK1, HIBADH, DMPK, KIF13A, ATP2B1, ACTG2, RAB28, SULT1A1, U2AF1, VPS4B, RRAS, PRKACA, TLK1, STK39, SAR1B, GNL1, ROCK1, BRAF, CSNK1G2, SUCLG2, AARS, HNRNPA2B1, EEF2, POR, WEE1, STK3, RND3, MAPK1, MAP4K5, RAB18, ATP2C1, MAPK3, PDGFRA, CAMK1, ARL8A, ARL8B, CSNK1G3, LRRK2, RAB10, PCCB, SEPT7, PRPS2, SMARCA4, ME1, ADSS, ABCA…	905	2183	13288	1.17033	0.268683
GOTERM_MF_FAT	GO:0051427~hormone receptor binding	8	0.643087	0.0149326	NR1H2, CUTA, RARG, FKBP4, RING1, NCOR1, HMGA1, NRIP1	905	39	13288	3.01187	0.278271
GOTERM_MF_FAT	GO:0046983~protein dimerization activity	35	2.8135	0.0154854	CAV2, CADM3, NRBP1, CNDP2, HEXA, POLR2J, PAH, NR3C1, MTMR2, TRIM66, PLEKHB1, PVRL3, PPP2CA, EFR3A, CREB3L1, CSF1R, CUTA, ACY1, S100A16, ACTN4, RING1, SGTA, JUNB, AHR, STK3, SMC4, ATF5, C1QB, VWF, BAX, ATF7, TRPC4AP, PPP2R4, NFE2L1, ENG	905	340	13288	1.51147	0.281092
GOTERM_MF_FAT	GO:0016209~antioxidant activity	8	0.643087	0.0170688	GPX1, NXN, GPX4, PRDX5, PRDX2, CYGB, GPX7, PRDX3	905	40	13288	2.93657	0.299101
GOTERM_MF_FAT	GO:0008238~exopeptidase activity	11	0.884244	0.0194544	DPP3, AEBP1, CNDP2, RNPEPL1, CPA3, CPXM2, CTSA, DPP7, DPEP1, TMEM27, CPZ	905	70	13288	2.30731	0.327075
GOTERM_MF_FAT	GO:0019843~rRNA binding	6	0.482315	0.0207151	RPS18, NPM1, ERI1, RPS9, RPL11, RPL37	905	24	13288	3.67072	0.337986
GOTERM_MF_FAT	GO:0005178~integrin binding	6	0.482315	0.0244845	VWF, NISCH, ITGA6, ITGA5, MFGE8, TIMP2	905	25	13288	3.52389	0.379734
GOTERM_MF_FAT	GO:0019829~cation-transporting ATPase activity	6	0.482315	0.0244845	ATP5D, ATP2B1, ATP5E, ATP6V1A, ATP2C1, ASNA1	905	25	13288	3.52389	0.379734
GOTERM_MF_FAT	GO:0008073~ornithine decarboxylase inhibitor activity	3	0.241158	0.0252936	OAZ2, OAZ1, AZIN1	905	4	13288	11.0122	0.382986
GOTERM_MF_FAT	GO:0022890~inorganic cation transmembrane transporter activity	16	1.28617	0.0255528	ATP5D, ATP5E, ATP5F1, COX4I1, ATP5G2, ATP5G1, COX5A, ATP6V0B, ATP2B1, ATP6V1A, UQCR11, ATP2C1, COX6B1, COX6A1, SLC9A1, UQCRB	905	127	13288	1.84981	0.379664
GOTERM_MF_FAT	GO:0005509~calcium ion binding	72	5.78778	0.0323433	CADM3, CLTB, LTBP4, FAM20C, UTRN, ARSI, CLSTN1, JAG1, PRKCSH, CANX, MMP2, CBX6, FAH, EFHD2, EFHD1, CGREF1, RAD21, GSN, RGN, SPON2, PLS3, CIB1, ANO10, ACTN4, EGFL7, MMP17, NUCB1, ATP2C1, FKBP10, MYL6, GALNT2, FKBP8, CD248, CETN2, HIATL1, LMAN2, MYL9, PLCL2, ANXA6, TMEM37, PEF1, PKD2, TGM2, ENTPD4, ENTPD2, HPCAL1, BMP1, S100A16, EFEMP2, S100A11, NID1, TKT, NID2, CAPN2, FURIN, GAS6, ANXA2, CAPN1, EP…	905	840	13288	1.25853	0.447807
GOTERM_MF_FAT	GO:0005080~protein kinase C binding	4	0.321543	0.034295	YWHAG, MARCKS, GNB2L1, FLNA	905	11	13288	5.33923	0.460688
GOTERM_MF_FAT	GO:0003723~RNA binding	59	4.74277	0.0354566	SRP14, RBM3, CPEB4, EIF5A, TLR3, SYNCRIP, EIF2A, PRKCSH, PDCD4, RPS3, GPX4, U2AF1, RPL11, RPL12, KHDRBS1, RBM42, NIP7, FMR1, HNRNPA2B1, MBNL2, QK, SARNP, EIF4G3, RPS18, FAM120A, RPS14, EIF4A2, EIF2S1, UBR5, PTMS, MATR3, C1D, CNBP, TRA2B, ERI1, RPL37, ZFP36L1, ZFP36L2, HNRNPK, DDX3X, EIF3G, HNRNPF, NPM1, EIF3K, RPL10A, SNRNP70, RPS20, DDX41, TTC14, RPS9, SSB, DDX5, PPIE, MRPL23, EIF4E, HNRNPH2, RP…	905	672	13288	1.28912	0.465264
GOTERM_MF_FAT	GO:0042979~ornithine decarboxylase regulator activity	3	0.241158	0.0402706	OAZ2, OAZ1, AZIN1	905	5	13288	8.80972	0.502801
GOTERM_MF_FAT	GO:0016701~oxidoreductase activity, acting on single donors with incorporation of molecular oxygen	10	0.803859	0.0433692	PHYHD1, P4HA2, LEPREL2, MIOX, HAAO, HGD, ASPH, CDO1, ALKBH3, HPD	905	69	13288	2.12795	0.522527
GOTERM_MF_FAT	GO:0004674~protein serine/threonine kinase activity	39	3.13505	0.0452291	NRBP1, PRKAG1, MKNK2, ADRBK1, CLK1, MAPKAPK2, DMPK, AKT1, TLK1, STK39, PRKACA, CDK10, CDK16, PPP4C, DCLK1, CSNK1A1, ROCK1, BRAF, MAP2K2, CSNK1G2, PKN2, PRKCI, PKN1, MINK1, STRADB, STK3, WEE1, RPS6KA5, MAPK1, RPS6KA3, MAP4K5, PLK2, CCND3, GSK3A, MAPK3, CAMK1, CSNK1G3, LRRK2, MAP3K11	905	421	13288	1.36017	0.530991
GOTERM_MF_FAT	GO:0030374~ligand-dependent nuclear receptor transcription coactivator activity	5	0.401929	0.0503696	ENY2, CUTA, TADA3, RING1, HMGA1	905	21	13288	3.49592	0.563859
GOTERM_MF_FAT	GO:0070003~threonine-type peptidase activity	5	0.401929	0.0503696	PSMB5, PSMB10, PSMB3, PSMA3, PSMB9	905	21	13288	3.49592	0.563859
GOTERM_MF_FAT	GO:0004298~threonine-type endopeptidase activity	5	0.401929	0.0503696	PSMB5, PSMB10, PSMB3, PSMA3, PSMB9	905	21	13288	3.49592	0.563859
GOTERM_MF_FAT	GO:0051540~metal cluster binding	8	0.643087	0.0511063	NDUFS7, SDHB, ACO2, CISD3, NDUFV1, NDUFS8, NDUFS2, MOCS1	905	50	13288	2.34926	0.562613
GOTERM_MF_FAT	GO:0051536~iron-sulfur cluster binding	8	0.643087	0.0511063	NDUFS7, SDHB, ACO2, CISD3, NDUFV1, NDUFS8, NDUFS2, MOCS1	905	50	13288	2.34926	0.562613
GOTERM_MF_FAT	GO:0032553~ribonucleotide binding	140	11.254	0.0513356	GNA15, NRBP1, TUBB2A, GNA11, CLPB, GNA12, EIF5, RRAD, CLK1, DMPK, KIF13A, ATP2B1, ACTG2, RAB28, VPS4B, RRAS, PRKACA, TLK1, STK39, SAR1B, GNL1, ROCK1, BRAF, CSNK1G2, SUCLG2, AARS, EEF2, STK3, WEE1, RND3, MAPK1, MAP4K5, RAB18, ATP2C1, MAPK3, PDGFRA, CAMK1, ARL8A, ARL8B, CSNK1G3, LRRK2, RAB10, SEPT7, PCCB, PRPS2, SMARCA4, ADSS, ABCA9, ASS1, GNAI2, GNAI1, UBA6, ADRBK1, ARF5, MAPKAPK2, EPHB2, UBE2D3, …	905	1796	13288	1.14454	0.557764
GOTERM_MF_FAT	GO:0032555~purine ribonucleotide binding	140	11.254	0.0513356	GNA15, NRBP1, TUBB2A, GNA11, CLPB, GNA12, EIF5, RRAD, CLK1, DMPK, KIF13A, ATP2B1, ACTG2, RAB28, VPS4B, RRAS, PRKACA, TLK1, STK39, SAR1B, GNL1, ROCK1, BRAF, CSNK1G2, SUCLG2, AARS, EEF2, STK3, WEE1, RND3, MAPK1, MAP4K5, RAB18, ATP2C1, MAPK3, PDGFRA, CAMK1, ARL8A, ARL8B, CSNK1G3, LRRK2, RAB10, SEPT7, PCCB, PRPS2, SMARCA4, ADSS, ABCA9, ASS1, GNAI2, GNAI1, UBA6, ADRBK1, ARF5, MAPKAPK2, EPHB2, UBE2D3, …	905	1796	13288	1.14454	0.557764
GOTERM_MF_FAT	GO:0004672~protein kinase activity	51	4.09968	0.0532462	NRP1, NRBP1, CAPZA2, PRKAG1, CLK1, DMPK, EDNRA, AKT1, CDK10, TLK1, PRKACA, STK39, CDK16, PPP4C, BRAF, ROCK1, CSNK1G2, PKN2, PRKCI, MINK1, PKN1, PKDCC, STK3, WEE1, MAPK1, MAP4K5, CCND3, MAPK3, PDGFRA, CAMK1, CSNK1G3, LRRK2, MAP3K11, POLR2F, POLR2E, MKNK2, ADRBK1, MAPKAPK2, EPHB2, TEK, DCLK1, CSF1R, CSNK1A1, PDK2, MAP2K2, TRIM28, STRADB, RPS6KA5, RPS6KA3, PLK2, GSK3A	905	583	13288	1.28444	0.564936
GOTERM_MF_FAT	GO:0030169~low-density lipoprotein binding	4	0.321543	0.0537305	CD36, LRP10, STAB1, SCARB1	905	13	13288	4.51781	0.562011
GOTERM_MF_FAT	GO:0005543~phospholipid binding	14	1.1254	0.0607871	SNX5, SNX7, PRKCI, SNX2, MFGE8, EEA1, THY1, ANXA2, ANXA6, PICALM, NISCH, SCARB1, SNX13, PHLDA3	905	119	13288	1.7274	0.602103
GOTERM_MF_FAT	GO:0035091~phosphoinositide binding	10	0.803859	0.0673704	NISCH, PICALM, SNX5, SNX7, SNX2, EEA1, PHLDA3, SNX13, ANXA2, THY1	905	75	13288	1.95772	0.634996
GOTERM_MF_FAT	GO:0051920~peroxiredoxin activity	3	0.241158	0.0772382	PRDX5, PRDX2, PRDX3	905	7	13288	6.29266	0.680983
GOTERM_MF_FAT	GO:0004722~protein serine/threonine phosphatase activity	6	0.482315	0.0779346	PPP1CA, PPP2CA, PPM1B, PPP4C, PPP1CC, PPP1CB	905	34	13288	2.5911	0.678462
GOTERM_MF_FAT	GO:0017076~purine nucleotide binding	143	11.4952	0.0793103	GNA15, NRBP1, TUBB2A, GNA11, CLPB, GNA12, EIF5, RRAD, CLK1, DMPK, KIF13A, ATP2B1, ACTG2, RAB28, VPS4B, RRAS, PRKACA, TLK1, STK39, SAR1B, GNL1, ROCK1, BRAF, CSNK1G2, SUCLG2, AARS, EEF2, STK3, WEE1, RND3, MAPK1, MAP4K5, RAB18, ATP2C1, MAPK3, PDGFRA, CAMK1, ARL8A, ARL8B, CSNK1G3, LRRK2, RAB10, SEPT7, PCCB, PRPS2, SMARCA4, ADSS, ABCA9, ASS1, GNAI2, GNAI1, UBA6, ADRBK1, ARF5, MAPKAPK2, EPHB2, UBE2D3, …	905	1871	13288	1.12221	0.679277
GOTERM_MF_FAT	GO:0004180~carboxypeptidase activity	6	0.482315	0.0860865	AEBP1, CNDP2, CPA3, CPXM2, CTSA, CPZ	905	35	13288	2.51706	0.704617
GOTERM_MF_FAT	GO:0016702~oxidoreductase activity, acting on single donors with incorporation of molecular oxygen, incorporation of two atoms of oxygen	9	0.723473	0.0893896	PHYHD1, P4HA2, LEPREL2, HAAO, HGD, ASPH, CDO1, ALKBH3, HPD	905	68	13288	1.94332	0.713213
GOTERM_MF_FAT	GO:0042625~ATPase activity, coupled to transmembrane movement of ions	9	0.723473	0.0954251	ATP5D, ATP2B1, ATP5E, ATP6V1A, ATP2C1, ATP11B, ATP11A, ASNA1, ATP6V0B	905	69	13288	1.91516	0.732182
